# Supplementary material for: Identification of programmed cell death-related genes and diagnostic biomarkers in endometriosis using a machine learning and Mendelian randomization approach
Source: Front Endocrinol (Lausanne). 2024 Aug 1;15:1372221. doi: 10.3389/fendo.2024.1372221 (PMC11324423; doi:10.3389/fendo.2024.1372221)
Supplement: Supplementary file 2 [file Table_1.xlsx]

## Sheet: Supplementary Table 1
Table S1 The gene list involved in regulating 13 PCD patterns
No.	Apoptosis	Pyroptosis	Ferroptosis	Autophagy	Necroptosis	Cuproptosis	Parthanatos	Entotic cell death	Netotic cell death	Lysosome-dependent cell death	Alkaliptosis	Oxeiptosis	Disulfidptosis
1	AATF	BAK1	RPL8	ABL1	GLUD1	FDX1	PARP	AMPK	ELANE	ABCA2	IKBKB	PGAM5	SLC7A11
2	ABL1	BAX	IREB2	ABL2	GLUD2	LIAS	MIF	ATG5	MMP1	ABCB9	NFKB1	KEAP1	SLC3A2
3	ACAA2	CASP1	ATP5MC3	ACER2	ALOX15	LIPT1	AIFM1	ATG7	MPO	ACP2	CA9	AIFM1	RPN1
4	ACKR3	CASP3	CS	ADRA1A	FTH1	DLD	HSP70	BECN1	CAMP	ACP5	CHUK	NRF2	NCKAP1
5	ACVR1	CASP4	EMC2	ADRB2	PYG	DLAT	PAAN	CDC42	PADI4	ADGRE2	IKBKG	AIRE	NUBPL
6	ACVR1B	CASP5	ACSF2	AKT1	CAPN1	PDHA1	ARH3	CDH1	EIPA	AGA	NFKB1A		NDUFA11
7	ADORA1	CASP6	G6PD	AMBRA1	CASP1	PDHB	RNF146	CTNNA1	NCX1	AP1B1	RELA		LRPPRC
8	AEN	CASP8	PGD	ATF6	GLNA	SLC31A1	ADPRHL2	CYBB	MIA	AP1G1			OXSM
9	AGT	CASP9	VDAC2	ATG101	BAX	MTF1	OGG1	MYH14		AP1M1			NDUFS1
10	AGTR2	CHMP2A	TP53	ATG13	BCL2	GLS		PI3KC3		AP1M2			GYS1
11	AIFM1	CHMP2B	CARS1	ATG14	FADD	CDKN2A		RHOA		AP1S1
12	AKT1	CHMP3	KEAP1	ATG2A	RIPK1	DNA2		RNF146		AP1S2
13	ANXA6	CHMP4A	HMOX1	ATG2B	TNF	NTHL1		ROCK		AP1S3
14	APAF1	CHMP4B	ATG5	ATG5	TNFRSF1A	POLE		RUBCN		AP3B1
15	APPL1	CHMP4C	ATG7	ATG7	TRADD	POLD1		UVRAG		AP3B2
16	AR	CHMP6	NCOA4	ATM	TRAF2	CISD1				AP3D1
17	ARHGEF2	CHMP7	TF	ATP13A2	PPIA	GLRX5				AP3M1
18	ARL6IP5	CYCS	ALOX5	ATP6V0A1	CAPN2	PPAT				AP3M2
19	ARMC10	ELANE	ALOX12	ATP6V0A2	HSP90A	RTEL1				AP3S1
20	ARRB2	GPX4	ALOX12B	ATP6V0B	IL1A	ELP3				AP3S2
21	ASAH2	GSDMB	ALOX15	ATP6V0C	TNFSF6	CDK5RAP1				AP4B1
22	ATF3	GSDMC	ALOX15B	ATP6V0D1	TNFRSF6	ISCA2				AP4E1
23	ATF4	GSDMD	ALOXE3	ATP6V0D2	CASP8	ETFDH				AP4M1
24	ATM	GSDME	PHKG2	ATP6V0E1	JNK	HSPA1A				AP4S1
25	ATP2A1	GZMB	ACSL4	ATP6V0E2	JAK2	HSPA1B				ARF1
26	ATP2A3	HMGB1	SAT1	ATP6V1A	CAMK2	ATP7A				ARL8B
27	ATP5IF1	IL18	EGFR	ATP6V1B1	IL1B	ATP7B				ARSA
28	AVP	IL1A	NOX4	ATP6V1B2	IFNG					ARSB
29	BAD	IL1B	MAPK3	ATP6V1C1	STAT3					ARSG
30	BAG3	IRF1	MAPK1	ATP6V1C2	IRF9					ASAH1
31	BAG5	IRF2	ZEB1	ATP6V1D	TNFSF10					ATP10B
32	BAG6	NLRC4	DPP4	ATP6V1E1	TNFRSF10A					ATP13A2
33	BAK1	NLRP1	CDKN2A	ATP6V1E2	TNFRSF10B					ATP6AP1
34	BAX	NLRP2	PEBP1	ATP6V1G1	CFLAR					ATP6V0A1
35	BBC3	NLRP3	SOCS1	ATP6V1G2	XIAP					ATP6V0A2
36	BCAP31	NLRP6	CDO1	ATP6V1H	BID					ATP6V0A4
37	BCL10	NLRP7	MYB	AUP1	AIFM1					ATP6V0B
38	BCL2	NOD1	SLC1A5	BAD	TRPM7					ATP6V0C
39	BCL2A1	PLCG1	CHAC1	BAG3	IFNAR1					ATP6V0D1
40	BCL2L1	PJVK	GOT1	BCL2	IFNAR2					ATP6V0D2
41	BCL2L10	PRKACA	BECN1	BCL2L11	IFNGR1					ATP6V1H
42	BCL2L11	PYCARD	PRKAA2	BECN1	IFNGR2					BLK
43	BCL2L12	SCAF11	PRKAA1	BMF	TLR3					BLOC1S1
44	BCL2L14	TINAP	ELAVL1	BNIP3	TIRP					BLOC1S2
45	BCL2L2	TNF	BAP1	BNIP3L	IFNA					BORCS5
46	BCL3	TP53	ABCC1	BOK	IFNB					BORCS6
47	BCLAF1	TP63	ACVR1B	C9orf72	TRIF					BTK
48	BDKRB2	AIM2	TGFBR1	CALCOCO2	VDAC1					C12orf4
49	BDNF	GSDMA	IFNG	CAMKK2	SLC25A4S					CBL
50	BECN1	IL6	ANO6	CAPN1	PPID					CD164
51	BID	NOD2	HMGB1	CAPNS1	CYLD					CD300A
52	BIK	TIRAP	TNFAIP3	CASP1	RIPK3					CD63
53	BIRC6		ATF3	CASP3	MLKL					CD68
54	BLOC1S2		ATM	CDC37	TRAF5					CD84
55	BMF		YY1AP1	CDK5	TLR4					CHGA
56	BMP4		EGLN2	CDK5R1	RBCK1					CLN3
57	BMP5		MIOX	CHMP4A	HMGB1					CLN5
58	BMPR1B		TAFAZZIN	CHMP4B	JAK1					CLNK
59	BNIP3		MTDH	CISD2	JAK3					CLTA
60	BNIP3L		IDH1	CLEC16A	TYK2					CLTB
61	BOK		PANX1	CLN3	STAT1					CLTC
62	BRCA1		LONP1	CLU	STAT2					CLTCL1
63	BRCA2		CD82	CPTP	STAT4					CLU
64	BRSK2		IL1B	CSNK2A2	STAT5A					CPLX2
65	BTK		POR	CTSA	STAT5B					CTNS
66	CAAP1		CYB5R1	CTTN	STAT6					CTSA
67	CASP1		ELOVL5	DAP	H2A					CTSB
68	CASP10		FADS1	DAPK1	TNFAIP3					CTSC
69	CASP12		FBXW7	DAPK2	RNF31					CTSD
70	CASP2		IL6	DAPK3	CHMP2A					CTSE
71	CASP3		ATF4	DAPL1	CHMP2B					CTSF
72	CASP4		PEX10	DCN	VPS24					CTSG
73	CASP5		PEX12	DDIT3	CHMP4A					CTSH
74	CASP8		AGPS	DDRGK1	CHMP4B					CTSK
75	CASP8AP2		PEX2	DEPDC5	CHMP6					CTSL
76	CASP9		FAR1	DEPP1	VPS4					CTSO
77	CAV1		PEX3	DHRSX	CHMP1					CTSS
78	CCAR2		SIRT1	DNM1L	CHMP5					CTSV
79	CCK		GSK3B	DRAM1	SMPD1					CTSW
80	CD14		MAPK8	DRAM2	PYCARD					CTSZ
81	CD24		BRD7	EEF1A1	NLRP3					DEF8
82	CD27		SLC25A28	EEF1A2	ZBP1					DNASE2
83	CD28		SLC11A2	EIF2AK4	IL33					DNASE2B
84	CD38		TSC1	EIF4G1	FTL					ENTPD4
85	CD3E		SNCA	EIF4G2	SQSTM1					FAM98A
86	CD44		SIRT3	ELAPOR1	VDAC2					FER
87	CD5		TFRC	EP300	VDAC3					FES
88	CD70		CGAS	EPM2A	CHMP7					FGR
89	CD74		STING1	ERCC4	PGAM5					FLCN
90	CDIP1		HDDC3	ERN1	BIRC2					FOXF1
91	CDKN1A		MDM2	EXOC1	BIRC3					FTH1
92	CDKN2D		MDM4	EXOC4	EIF2AK2					FTL
93	CEBPB		DLD	EXOC7	PLA2G4					FUCA1
94	CFLAR		DNAJB6	EXOC8	DNM1L					GAA
95	CHAC1		WWTR1	FBXL2	SPATA2					GAB2
96	CHCHD10		PRKCA	FBXO7	FAF1					GALC
97	CHEK2		SMPD1	FBXW7	SHARPIN					GALNS
98	CIB1		MYCN	FEZ1	NOX2					GATA2
99	CIDEB		SMG9	FEZ2	USP21					GBA
100	CLU		TLR4	FLCN	PARP1					GCC2
101	COA8		PAQR3	FOXK1	CHMP4C					GGA1
102	COL2A1		MICU1	FOXK2						GGA2
103	CRADD		QSOX1	FOXO1						GGA3
104	CREB3		CLTRN	FOXO3						GLA
105	CREB3L1		KLF2	FTH1						GLB1
106	CRH		YTHDC2	FTL						GM2A
107	CRIP1		DDR2	FYCO1						GNPTAB
108	CSF2		SLC39A7	FZD5						GNPTG
109	CSNK2A1		TRIM46	GAPDH						GNS
110	CSNK2A2		ACSL1	GATA4						GUSB
111	CTH		KDM5A	GBA						HDAC6
112	CTNNA1		CYGB	GFAP						HEXA
113	CTSC		GSTZ1	GNAI3						HEXB
114	CTTN		ACO1	GOLGA2						HGS
115	CUL1		GJA1	GPR137						HGSNAT
116	CUL2		SLC7A11	GPR137B						HMOX1
117	CUL3		CIRBP	GPSM1						HPS6
118	CUL4A		YAP1	GSK3A						HSPA8
119	CUL5		TRIM26	GSK3B						HYAL1
120	CX3CL1		FADS2	HAX1						IDS
121	CX3CR1		PIEZO1	HDAC6						IDUA
122	CXCL12		LIFR	HERC1						IGF2R
123	CYLD		PTPN6	HGF						IL13
124	CYP1B1		ADAM23	HIF1A						IL13RA2
125	DAB2IP		CPEB1	HMGB1						IL4
126	DAP		KDM6B	HMOX1						IL4R
127	DAP3		METTL14	HSP90AA1						KIF1B
128	DAPK1		MIB1	HSPA8						KIT
129	DAPK2		KDM5C	HSPB1						KXD1
130	DAPK3		CCDC6	HSPB8						LAMP1
131	DAPL1		PTGS2	HTR2B						LAMP2
132	DAXX		FTH1	HTRA2						LAMP3
133	DBH		GPX4	HTT						LAMTOR1
134	DCC		AKR1C1	HUWE1						LAPTM4A
135	DDIAS		AKR1C2	IFI16						LAPTM4B
136	DDIT3		AKR1C3	IFNG						LAPTM5
137	DDIT4		RB1	IKBKG						LAT
138	DDX3X		HSPB1	IL10						LAT2
139	DDX47		HSF1	IL10RA						LGALS9
140	DDX5		NFE2L2	IL4						LGMN
141	DEDD		SQSTM1	IRGM						LIPA
142	DEDD2		NQO1	ITPR1						LRRK2
143	DELE1		MUC1	KAT5						LYN
144	DEPTOR		MT1G	KAT8						M6PR
145	DIABLO		SLC40A1	KDM4A						MAN2B1
146	DIDO1		CISD1	KDR						MANBA
147	DNAJA1		HSPA5	KEAP1						MAP1LC3A
148	DNAJC10		HELLS	KIF25						MAP6
149	DNM1L		SCD	KLHL22						MCOLN1
150	DPF2		SRC	KLHL3						MFSD8
151	DYRK2		STAT3	LACRT						MILR1
152	E2F1		PML	LAMP1						MRGPRX2
153	E2F2		NFS1	LAMP2						MT3
154	EDA2R		TP63	LAMP3						MYH9
155	EIF2AK3		CDKN1A	LAMTOR1						NAGA
156	ELL3		FH	LAMTOR2						NAGLU
157	ENO1		CISD2	LAMTOR3						NAGPA
158	EP300		CBS	LAMTOR4						NAPSA
159	EPHA2		ISCU	LAMTOR5						NCOA4
160	EPO		ACSL3	LARP1						NDEL1
161	ERBB3		OTUB1	LEP						NEDD4
162	ERCC6		CD44	LEPR						NEU1
163	ERN1		BRD4	LGALS8						NPC1
164	ERN2		PRDX6	LRRK2						NPC2
165	ERO1A		SESN2	LRSAM1						NR4A3
166	ERP29		NF2	LZTS1						PDPK1
167	EYA1		ARNTL	MAP1LC3A						PIK3C3
168	EYA2		HIF1A	MAP1LC3B						PIK3CD
169	EYA3		CA9	MAP1LC3C						PIK3CG
170	EYA4		TMBIM4	MAP3K7						PIP4K2A
171	FADD		AIFM2	MAPK15						PIP4K2B
172	FAF1		LAMP2	MAPK3						PIP4P1
173	FAIM		ZFP36	MAPK8						PLA2G15
174	FAIM2		PROM2	MAPT						PLA2G3
175	FAM162A		CHMP5	MCL1						PLEKHM1
176	FAS		CHMP6	MEFV						PLEKHM2
177	FASLG		CAV1	MET						PPT1
178	FASTK		GCH1	MFN2						PPT2
179	FBH1		PIR	MFSD8						PSAP
180	FBXW7		GCLC	MID2						PSAPL1
181	FEM1B		HCAR1	MIR199A1						PTGDR
182	FGA		SLC16A1	MIRLET7B						PTGDS
183	FGB		RRM2	MLST8						RAB34
184	FGF10		SREBF1	MT3						RAB3A
185	FGFR1		SREBF2	MTCL1						RAB7A
186	FGFR3		FZD7	MTDH						RAC2
187	FGG		BCAT2	MTM1						RUBCNL
188	FHIT		PLA2G6	MTMR3						S100A13
189	FIGNL1		PARK7	MTMR4						SCARB2
190	FIS1		FXN	MTMR8						SGSH
191	FNIP2		SUV39H1	MTMR9						SLC11A1
192	FXN		ATF2	MTOR						SLC11A2
193	FYN		STK11	NCOA4						SLC17A5
194	FZD9		CDH1	NEDD4						SMPD1
195	G0S2		NEDD4L	NLRP6						SNAP23
196	GABARAP		FTMT	NOD1						SNAPIN
197	GATA1		DECR1	NOD2						SNX16
198	GATA4		GLRX5	NPC1						SNX4
199	GCLM		PANX2	NPRL2						SORL1
200	GDNF		TFAP2A	NRBP2						SORT1
201	GFRAL		CP	NUPR1						SPAG9
202	GGCT		ARF6	OPTN						SPHK2
203	GHITM		GDF15	ORMDL3						SQSTM1
204	GNAI2		ABHD12	OSBPL7						STXBP1
205	GNAI3		TFAM	PAFAH1B2						STXBP2
206	GPER1		KDM3B	PARK7						SUMF1
207	GPX1		RNF113A	PHB2						SYK
208	GRINA		IDH2	PHF23						SYTL4
209	GSDME		PPARA	PIK3C2A						TCIRG1
210	GSK3A		SIAH2	PIK3C3						TFEB
211	GSK3B		NEDD4	PIK3CA						TMEM106B
212	GSKIP		AR	PIK3CB						TPP1
213	GSTP1		MTF1	PIK3R2						UNC13D
214	GZMB		COPZ1	PIM2						VAMP7
215	HDAC1		NUPR1	PINK1						VAMP8
216	HERPUD1		USP35	PIP4K2A						VPS33A
217	HGF		PDSS2	PIP4K2B						VPS33B
218	HIC1		BEX1	PIP4K2C						VPS4A
219	HIF1A		FABP4	PJVK						WASH3P
220	HINT1		TYRO3	PLEKHF1						ZFYVE16
221	HIP1		SIRT6	PLK2
222	HIP1R		KIF20A	PLK3
223	HIPK1		ECH1	POLDIP2
224	HIPK2		ETV4	PRKAA1
225	HMGB2		VCP	PRKAA2
226	HMOX1		RBMS1	PRKAB1
227	HNRNPK		KDM4A	PRKAB2
228	HRAS		MGST1	PRKACA
229	HRK		MPC1	PRKAG1
230	HSPA1A		CAMKK2	PRKAG2
231	HSPA1B		SOX2	PRKAG3
232	HSPB1		SRSF9	PRKD1
233	HTRA2		MEF2C	PRKN
234	HTT		EZH2	PSAP
235	HYAL2		PEDS1	PTPN22
236	HYOU1		CDC25A	PYCARD
237	ICAM1		LCN2	QSOX1
238	IFI16		TRIB2	RAB39B
239	IFI27		DHODH	RAB3GAP1
240	IFI27L1		PDK4	RAB3GAP2
241	IFI27L2		PTPN18	RAB7A
242	IFI6		FTL	RAB8A
243	IFNB1		ABCC5	RALB
244	IFNG		CISD3	RASIP1
245	IGF1		GALNT14	RB1CC1
246	IKBKE		KLHDC3	RETREG1
247	IL12A		GSTM1	RETREG3
248	IL19		RARRES2	RHEB
249	IL1A		USP11	RIPK2
250	IL1B			RMC1
251	IL2			RNF152
252	IL20RA			RNF41
253	IL33			RNF5
254	IL4			ROCK1
255	IL6R			RPTOR
256	IL7			RRAGA
257	INCA1			RRAGB
258	ING2			RRAGC
259	ING5			RRAGD
260	INHBA			RUBCN
261	INHBB			RUFY4
262	INS			SCFD1
263	ITGA6			SCOC
264	ITGAM			SEC22B
265	ITGAV			SESN1
266	ITM2C			SESN2
267	ITPR1			SESN3
268	ITPRIP			SH3BP4
269	IVNS1ABP			SH3GLB1
270	JAK2			SIRT1
271	JMY			SIRT2
272	JUN			SLC38A9
273	KDM1A			SMCR8
274	KITLG			SMG1
275	KRT18			SNCA
276	KRT8			SNRNP70
277	LCK			SNX32
278	LGALS12			SNX5
279	LGALS3			SNX6
280	LRRK2			SOGA1
281	LTBR			SOGA3
282	LY96			SPTLC1
283	MADD			SPTLC2
284	MAEL			SQSTM1
285	MAGEA3			SREBF1
286	MAP2K5			SREBF2
287	MAP3K5			STAT3
288	MAPK7			STBD1
289	MAPK8			STING1
290	MAPK8IP1			STK11
291	MAPK8IP2			STUB1
292	MAPK9			SUPT5H
293	MARCHF7			SVIP
294	MAZ			SYNPO2
295	MCL1			TAB2
296	MDM2			TAB3
297	MELK			TBC1D14
298	MFF			TBC1D25
299	MIF			TBK1
300	MIR132			TEX264
301	MIR15A			TFEB
302	MIR16-1			TICAM1
303	MIR17			TIGAR
304	MIR198			TLK2
305	MIR21			TMEM150A
306	MIR210			TMEM150B
307	MIR221			TMEM150C
308	MIR222			TMEM39A
309	MIR26B			TMEM39B
310	MIR27B			TMEM59
311	MIR449A			TOMM7
312	MKNK2			TP53
313	MLH1			TP53INP1
314	MLLT11			TP53INP2
315	MMP9			TPCN1
316	MNT			TPCN2
317	MOAP1			TREM2
318	MPV17L			TRIB3
319	MSH2			TRIM13
320	MSH6			TRIM14
321	MSX1			TRIM21
322	MUC1			TRIM22
323	MUL1			TRIM27
324	MYBBP1A			TRIM34
325	NACC2			TRIM38
326	NANOS3			TRIM5
327	NBN			TRIM6
328	NCK1			TRIM65
329	NCK2			TRIM68
330	NDUFA13			TRIM8
331	NDUFS3			TRIML1
332	NFATC4			TRIML2
333	NFE2L2			TSC1
334	NGF			TSC2
335	NGFR			TSPO
336	NKX3-1			UBA5
337	NLE1			UBQLN1
338	NME5			UBQLN2
339	NMT1			UBQLN4
340	NOC2L			UCHL1
341	NOG			UFC1
342	NOL3			UFL1
343	NONO			UFM1
344	NOS3			ULK1
345	NOX1			USP10
346	NR4A2			USP13
347	NUPR1			USP30
348	OPA1			USP33
349	P2RX4			USP36
350	P2RX7			UVRAG
351	P4HB			VDAC1
352	PAK2			VPS13C
353	PAK5			VPS13D
354	PARK7			VPS26A
355	PARP1			VPS26B
356	PARP2			VPS35
357	PAWR			WAC
358	PCGF2			WASHC1
359	PDCD10			WDFY3
360	PDCD5			WDR24
361	PDCD6			WDR41
362	PDIA3			WDR6
363	PDK1			WDR81
364	PDK2			WIPI2
365	PDPK1			ZC3H12A
366	PDX1			ZKSCAN3
367	PEA15			ZMPSTE24
368	PELI3
369	PERP
370	PF4
371	PHIP
372	PHLDA3
373	PIAS4
374	PIDD1
375	PIH1D1
376	PIK3R1
377	PINK1
378	PLAGL2
379	PLAUR
380	PLEKHF1
381	PLSCR3
382	PMAIP1
383	PML
384	POLB
385	POU4F1
386	POU4F2
387	PPARD
388	PPIA
389	PPIF
390	PPM1F
391	PPP1CA
392	PPP1R13B
393	PPP1R15A
394	PPP2R1B
395	PPP3CC
396	PPP3R1
397	PRDX2
398	PRELID1
399	PRKCA
400	PRKCD
401	PRKDC
402	PRKN
403	PRKRA
404	PRODH
405	PSEN1
406	PSMD10
407	PSME3
408	PTEN
409	PTGIS
410	PTH
411	PTPMT1
412	PTPN1
413	PTPN2
414	PTPRC
415	PTTG1IP
416	PYCARD
417	QARS1
418	RACK1
419	RAF1
420	RB1
421	RB1CC1
422	RBCK1
423	RELA
424	RET
425	RFFL
426	RHOT1
427	RHOT2
428	RIPK1
429	RIPK3
430	RNF183
431	RNF186
432	RNF34
433	RNF41
434	RPL11
435	RPL26
436	RPS27L
437	RPS3
438	RPS6KB1
439	RPS7
440	RRP8
441	RTKN2
442	RTL10
443	S100A8
444	S100A9
445	SCG2
446	SCN2A
447	SCRT2
448	SELENOK
449	SELENOS
450	SENP1
451	SEPTIN4
452	SERINC3
453	SERPINE1
454	SFN
455	SFPQ
456	SFRP1
457	SFRP2
458	SGMS1
459	SGPL1
460	SGPP1
461	SH3RF1
462	SHH
463	SHISA5
464	SIAH1
465	SIAH2
466	SIRT1
467	SIVA1
468	SKIL
469	SLC25A5
470	SLC35F6
471	SLC9A3R1
472	SMAD3
473	SNAI1
474	SNAI2
475	SNW1
476	SOD1
477	SOD2
478	SORT1
479	SP100
480	SRC
481	SRPX
482	SST
483	SSTR3
484	ST20
485	STK11
486	STK24
487	STK25
488	STK3
489	STK4
490	STRADB
491	STX4
492	STYXL1
493	SYVN1
494	TAF9
495	TAF9B
496	TCF7L2
497	TERT
498	TFDP1
499	TFDP2
500	TFPT
501	TGFB1
502	TGFB2
503	TGFBR1
504	THBS1
505	TICAM1
506	TICAM2
507	TIMM50
508	TIMP3
509	TLR3
510	TLR4
511	TM2D1
512	TMBIM1
513	TMBIM6
514	TMC8
515	TMEM102
516	TMEM109
517	TMEM117
518	TMEM14A
519	TMEM161A
520	TNF
521	TNFAIP3
522	TNFRSF10A
523	TNFRSF10B
524	TNFRSF10C
525	TNFRSF12A
526	TNFRSF1A
527	TNFRSF1B
528	TNFRSF25
529	TNFSF10
530	TNFSF12
531	TOPORS
532	TP53
533	TP53BP2
534	TP63
535	TP73
536	TPD52L1
537	TPT1
538	TRADD
539	TRAF1
540	TRAF2
541	TRAF7
542	TRAP1
543	TRIAP1
544	TRIB3
545	TRIM32
546	TRIM39
547	TXNDC12
548	TYROBP
549	UACA
550	UBB
551	UBE2K
552	UBE4B
553	UBQLN1
554	UMOD
555	UNC5B
556	URI1
557	USP28
558	USP47
559	VDAC2
560	VNN1
561	WDR35
562	WNT4
563	WWOX
564	XBP1
565	YAP1
566	YBX3
567	YWHAB
568	YWHAE
569	YWHAG
570	YWHAH
571	YWHAQ
572	YWHAZ
573	ZC3HC1
574	ZDHHC3
575	ZMYND11
576	ZNF205
577	ZNF385A
578	ZNF385B
579	ZNF622
580	ZSWIM2

## Sheet: Supplementary Table 2
GSE213216
sample	tissue
GSM6574535	Eutopic Endometrium
GSM6574536	Eutopic Endometrium
GSM6574539	Eutopic Endometrium
GSM6574542	Eutopic Endometrium
GSM6574543	Eutopic Endometrium
GSM6574544	Eutopic Endometrium
GSM6574537	Endometriosis
GSM6574541	Endometriosis
GSM6574547	Endometriosis
GSM6574548	Endometriosis
GSM6574549	Endometriosis
GSM6574550	Endometriosis
GSM6574551	Endometriosis
GSM6574552	Endometriosis
GSM6574553	Endometriosis

## Sheet: Supplementary Table 3
differentially expressed genes
	logFC	AveExpr	t	P.Value	adj.P.Val	B	change
HCG11	-1.6202	3.15049	-12.8068	1.63067e-23	3.72884e-19	42.7586	DOWN
GPAM	-1.73234	5.07787	-11.793	3.17784e-21	3.63339e-17	37.6357	DOWN
RABL3	-1.15752	5.9539	-11.6148	8.08387e-21	6.16179e-17	36.7276	DOWN
CENPL	-1.82412	4.72786	-10.92	3.1265e-19	1.12926e-15	33.17	DOWN
JUNB	3.22291	9.13866	10.901	3.45687e-19	1.12926e-15	33.0722	UP
HDGFRP3	-1.12155	6.1691	-10.6355	1.40291e-18	3.56449e-15	31.708	DOWN
TMEM237	-1.3831	4.8701	-10.4654	3.44586e-18	7.87965e-15	30.8327	DOWN
IER2	2.12559	11.633	10.3633	5.90973e-18	1.17541e-14	30.3072	UP
BC069776	-1.51005	3.2457	-10.3552	6.16825e-18	1.17541e-14	30.2655	DOWN
TMEM17	-2.16437	4.92354	-10.2361	1.15699e-17	1.76379e-14	29.6526	DOWN
SPRYD3	1.71908	8.54152	10.1337	1.98755e-17	2.84058e-14	29.1254	UP
FAM210B	-1.2978	7.65835	-10.1149	2.19489e-17	2.95239e-14	29.0287	DOWN
BMPR2	-1.07168	5.52378	-10.0794	2.64682e-17	3.12908e-14	28.8463	DOWN
MIR6751	1.44829	7.99346	10.0781	2.66537e-17	3.12908e-14	28.8395	UP
INTS7	-1.03808	3.89464	-9.9921	4.19792e-17	4.33235e-14	28.3968	DOWN
FKBP14	-1.56187	5.97088	-9.95151	5.20132e-17	4.90718e-14	28.188	DOWN
TFAM	-1.07837	5.79458	-9.94564	5.36491e-17	4.90718e-14	28.1578	DOWN
RSRC1	-1.26407	4.37515	-9.89934	6.85035e-17	5.5232e-14	27.9196	DOWN
ZNF347	-1.00798	3.16368	-9.89171	7.132e-17	5.5232e-14	27.8803	DOWN
ARHGEF17	1.42528	8.44429	9.88952	7.21505e-17	5.5232e-14	27.8691	UP
COPG2	-1.01769	3.6686	-9.88432	7.41559e-17	5.5232e-14	27.8423	DOWN
ELOVL6	-1.78409	4.59764	-9.88249	7.48761e-17	5.5232e-14	27.8329	DOWN
CEP19	-1.09327	4.17605	-9.68466	2.12646e-16	1.47351e-13	26.8157	DOWN
EML3	1.34708	5.73712	9.61756	3.0291e-16	1.87207e-13	26.4709	UP
C14orf37	-1.29482	2.76689	-9.6105	3.14395e-16	1.89191e-13	26.4346	DOWN
ZFP36	3.1215	10.1776	9.59657	3.38336e-16	1.97592e-13	26.3631	UP
PHTF1	-1.26593	3.7174	-9.59252	3.45638e-16	1.97592e-13	26.3423	DOWN
SLC26A6	2.03497	5.60055	9.5736	3.81885e-16	2.12989e-13	26.2451	UP
TTC30A	-1.56754	3.73092	-9.47424	6.4452e-16	3.14372e-13	25.735	DOWN
MBD6	1.34008	7.33486	9.4737	6.46351e-16	3.14372e-13	25.7322	UP
ZFP69B	-1.37111	2.80164	-9.47063	6.56876e-16	3.14372e-13	25.7165	DOWN
USP3-AS1	-1.27775	3.12098	-9.46976	6.59896e-16	3.14372e-13	25.712	DOWN
ARFIP2	1.48836	9.62109	9.45211	7.24152e-16	3.37942e-13	25.6214	UP
TNKS1BP1	1.64246	7.51046	9.44371	7.56882e-16	3.46153e-13	25.5783	UP
SPTLC2	-1.3718	5.68102	-9.41733	8.69649e-16	3.89927e-13	25.443	DOWN
FAM175A	-1.71275	5.98144	-9.41188	8.94934e-16	3.93547e-13	25.415	DOWN
IRF3	1.45436	9.25703	9.40319	9.36797e-16	4.04184e-13	25.3705	UP
C7orf25	-1.26305	4.32244	-9.37908	1.06354e-15	4.34668e-13	25.2468	DOWN
GXYLT1	-1.00078	5.39656	-9.3672	1.13211e-15	4.54174e-13	25.1859	DOWN
ZNF566	-1.05794	2.84291	-9.33982	1.3075e-15	5.15492e-13	25.0455	DOWN
SLC4A2	2.3966	7.25344	9.30795	1.54605e-15	5.89226e-13	24.8822	UP
BANF1	1.98951	11.1882	9.29927	1.61818e-15	6.06604e-13	24.8378	UP
RBBP5	-1.68323	6.32771	-9.2667	1.92029e-15	6.86112e-13	24.6709	DOWN
WDFY1	-1.37283	6.47184	-9.22679	2.36835e-15	7.96426e-13	24.4665	DOWN
PIGY	-1.0571	9.28718	-9.19635	2.77889e-15	9.20941e-13	24.3107	DOWN
HECTD3	2.07635	7.84186	9.17007	3.19009e-15	1.04211e-12	24.1762	UP
MYH10	-1.91901	7.93881	-9.16139	3.33864e-15	1.06671e-12	24.1319	DOWN
ANAPC2	1.70303	7.8747	9.15763	3.40532e-15	1.06671e-12	24.1126	UP
SSC5D	2.01086	6.58594	9.1466	3.60829e-15	1.10014e-12	24.0562	UP
GINM1	-1.17567	8.22517	-9.14356	3.66631e-15	1.10313e-12	24.0406	DOWN
CHST12	1.97065	8.44639	9.13708	3.79296e-15	1.11044e-12	24.0075	UP
UTP20	-1.77458	5.89118	-9.13492	3.83631e-15	1.11044e-12	23.9965	DOWN
APPL1	-1.63504	6.79037	-9.1191	4.16835e-15	1.19139e-12	23.9156	DOWN
SPTAN1	1.12161	5.65647	9.1145	4.26997e-15	1.19139e-12	23.8921	UP
RBM3	-1.12852	9.11618	-9.1144	4.27228e-15	1.19139e-12	23.8916	DOWN
ATP6V0C	1.55143	10.6976	9.09129	4.82281e-15	1.29745e-12	23.7734	UP
EGR1	3.40155	9.60243	9.08298	5.03766e-15	1.33949e-12	23.731	UP
SMC3	-1.58338	6.16862	-9.01281	7.27696e-15	1.80872e-12	23.3725	DOWN
PRKCSH	2.26718	10.0763	9.00521	7.57243e-15	1.86192e-12	23.3338	UP
EMP3	2.29499	10.0277	9.00052	7.76102e-15	1.87434e-12	23.3098	UP
ARHGEF1	1.20222	7.39974	8.99887	7.82824e-15	1.87434e-12	23.3014	UP
FOS	4.94966	8.3676	8.99788	7.86883e-15	1.87434e-12	23.2963	UP
SF3B4	1.50916	9.46718	8.99182	8.12282e-15	1.91489e-12	23.2654	UP
ATP5F1	-1.13718	7.97915	-8.96912	9.14786e-15	2.09184e-12	23.1496	DOWN
PTPLB	-1.17411	7.47092	-8.95745	9.72397e-15	2.17998e-12	23.09	DOWN
TTC30B	-1.15455	4.81851	-8.94565	1.03439e-14	2.2556e-12	23.0298	DOWN
NAA35	-1.23721	6.89007	-8.94196	1.05455e-14	2.2556e-12	23.011	DOWN
TMEM214	1.53652	9.07141	8.94002	1.06531e-14	2.2556e-12	23.0011	UP
DRAP1	1.30756	9.05855	8.91819	1.1942e-14	2.4382e-12	22.8898	UP
ZNF271	-1.36743	4.64788	-8.91431	1.21868e-14	2.45633e-12	22.87	DOWN
SEMA4C	1.46872	9.35438	8.91339	1.22457e-14	2.45633e-12	22.8653	UP
SRGAP2C	-2.11548	5.85036	-8.90583	1.27396e-14	2.53168e-12	22.8268	DOWN
C8orf44-SGK3	-1.96772	6.52091	-8.90429	1.28427e-14	2.53168e-12	22.8189	DOWN
C1orf112	-1.32799	4.28842	-8.89691	1.33477e-14	2.60874e-12	22.7814	DOWN
BHLHB9	-1.05272	4.70451	-8.88704	1.40547e-14	2.68686e-12	22.7311	DOWN
FAM115A	-1.49184	6.79351	-8.87979	1.45981e-14	2.75879e-12	22.6941	DOWN
WAC-AS1	-1.17155	8.06935	-8.86305	1.59327e-14	2.96205e-12	22.6088	DOWN
RNF167	1.52999	8.8827	8.8504	1.70218e-14	3.08919e-12	22.5444	UP
PCGF1	1.57908	7.71725	8.82976	1.89601e-14	3.36094e-12	22.4393	UP
PAK4	1.38341	6.47153	8.79387	2.28691e-14	3.96951e-12	22.2567	UP
PRRC2A	1.37883	8.76031	8.79328	2.29397e-14	3.96951e-12	22.2537	UP
PGBD1	-1.21057	3.06925	-8.79205	2.30876e-14	3.96951e-12	22.2474	DOWN
SEC22A	-1.15998	5.62555	-8.79023	2.33081e-14	3.97751e-12	22.2381	DOWN
COL6A2	1.56758	10.4416	8.78423	2.40491e-14	3.99525e-12	22.2076	UP
BRD7	-1.16902	5.44289	-8.7686	2.60931e-14	4.26194e-12	22.1281	DOWN
EXOC2	-1.24842	5.25254	-8.74882	2.89305e-14	4.64312e-12	22.0276	DOWN
SMARCC1	-1.07904	7.84396	-8.74812	2.9036e-14	4.64312e-12	22.024	DOWN
SEPT11	-1.29305	6.95317	-8.73927	3.04084e-14	4.79551e-12	21.979	DOWN
ZNF879	-1.00842	4.92814	-8.71457	3.4589e-14	5.27297e-12	21.8535	DOWN
INO80E	1.49528	8.07267	8.71214	3.5029e-14	5.30469e-12	21.8412	UP
UXS1	-1.19881	9.15469	-8.70882	3.56406e-14	5.3618e-12	21.8243	DOWN
C7orf43	1.34976	7.40061	8.68603	4.01365e-14	5.88407e-12	21.7085	UP
C8orf48	-1.33005	3.91822	-8.686	4.01415e-14	5.88407e-12	21.7084	DOWN
PPP2R4	1.56915	9.18698	8.6648	4.48309e-14	6.40717e-12	21.6008	UP
MIIP	1.62681	7.29472	8.64965	4.85115e-14	6.73071e-12	21.5239	UP
GMCL1	-1.42503	5.69299	-8.64912	4.86437e-14	6.73071e-12	21.5212	DOWN
NANP	-1.15888	6.22298	-8.64827	4.88607e-14	6.73071e-12	21.5169	DOWN
CENPB	2.43688	8.53833	8.63914	5.1239e-14	6.9743e-12	21.4706	UP
DSN1	-1.26727	4.39947	-8.56753	7.4374e-14	9.55455e-12	21.1076	DOWN
POGK	-1.09343	5.33748	-8.56349	7.59513e-14	9.70268e-12	21.0871	DOWN
BDH2	-1.15937	6.2732	-8.54751	8.2527e-14	1.04752e-11	21.0062	DOWN
YWHAB	-1.37271	11.5757	-8.54661	8.29149e-14	1.04752e-11	21.0016	DOWN
SRGAP2B	-1.92441	5.25607	-8.54339	8.43139e-14	1.05934e-11	20.9853	DOWN
EPHX1	2.60494	10.0452	8.53775	8.6821e-14	1.07899e-11	20.9568	UP
MOSPD1	-1.35336	6.0344	-8.52375	9.33718e-14	1.13571e-11	20.8859	DOWN
MEPCE	1.43841	9.6013	8.51345	9.85037e-14	1.18552e-11	20.8338	UP
LPPR2	1.44957	6.60958	8.50736	1.01668e-13	1.2172e-11	20.803	UP
OSBPL1A	-1.06558	6.56107	-8.4904	1.11025e-13	1.30958e-11	20.7172	DOWN
YIPF5	-1.62654	8.18662	-8.48936	1.11626e-13	1.30958e-11	20.712	DOWN
RRNAD1	1.5211	6.83218	8.48355	1.15044e-13	1.34055e-11	20.6826	UP
CBX3	-1.3657	8.08261	-8.48281	1.15489e-13	1.34055e-11	20.6788	DOWN
STXBP2	1.20757	4.946	8.48026	1.17026e-13	1.35153e-11	20.6659	UP
PRKD2	1.16056	8.46065	8.47601	1.19636e-13	1.36786e-11	20.6444	UP
WDR76	-1.2103	3.01507	-8.47432	1.20689e-13	1.37304e-11	20.6359	DOWN
TUSC3	-1.08235	5.81685	-8.46635	1.25784e-13	1.4169e-11	20.5956	DOWN
FOSB	4.98958	6.74286	8.46438	1.27079e-13	1.42446e-11	20.5857	UP
IRAK1BP1	-1.33732	5.1533	-8.46109	1.29262e-13	1.44187e-11	20.5691	DOWN
CAMTA2	1.37706	7.66659	8.43925	1.44767e-13	1.58392e-11	20.4587	UP
TMUB2	1.27265	8.76602	8.43731	1.46229e-13	1.59035e-11	20.4489	UP
SUV39H2	-1.12958	4.56463	-8.43663	1.46746e-13	1.59035e-11	20.4455	DOWN
TRAM2-AS1	-1.19768	5.91775	-8.42894	1.52715e-13	1.6395e-11	20.4066	DOWN
AAAS	1.76177	7.21261	8.42772	1.53682e-13	1.64217e-11	20.4005	UP
RAB1B	1.61929	10.42	8.42084	1.59262e-13	1.6907e-11	20.3657	UP
VPS35	-1.11589	7.82627	-8.42031	1.59703e-13	1.6907e-11	20.363	DOWN
ANKRD13D	1.2259	5.97234	8.41726	1.62247e-13	1.70477e-11	20.3476	UP
GDI1	1.23189	10.8192	8.41693	1.62522e-13	1.70477e-11	20.346	UP
CEP162	-1.3049	4.32758	-8.41482	1.64307e-13	1.70606e-11	20.3354	DOWN
TRAPPC1	2.29779	9.87344	8.4124	1.66381e-13	1.70606e-11	20.3231	UP
SOX13	1.86652	6.66065	8.41155	1.67122e-13	1.70606e-11	20.3188	UP
ENPP5	-1.72795	4.20338	-8.39611	1.81038e-13	1.83177e-11	20.2409	DOWN
S100A11	1.14248	13.2009	8.38667	1.90107e-13	1.90666e-11	20.1933	UP
PPP6R1	1.26244	7.55542	8.38471	1.9205e-13	1.91773e-11	20.1834	UP
SPATA2L	1.64595	9.19315	8.38181	1.94955e-13	1.93827e-11	20.1688	UP
SH2B2	2.02482	6.92246	8.37537	2.01569e-13	1.99536e-11	20.1363	UP
MXRA8	1.65109	10.283	8.37081	2.0638e-13	2.03418e-11	20.1133	UP
DUS4L	-1.01106	4.57566	-8.36779	2.09631e-13	2.05736e-11	20.098	DOWN
G2E3	-1.10427	5.77287	-8.35504	2.23935e-13	2.16064e-11	20.0338	DOWN
TSC22D4	1.66545	6.10842	8.35165	2.27893e-13	2.18043e-11	20.0167	UP
MAP1S	1.90586	7.41161	8.34974	2.30157e-13	2.19291e-11	20.0071	UP
SRBD1	-1.14092	6.4227	-8.3477	2.32598e-13	2.20319e-11	19.9968	DOWN
OSBPL5	1.32632	7.73225	8.34723	2.33162e-13	2.20319e-11	19.9944	UP
HHLA3	1.30596	5.31646	8.33791	2.4469e-13	2.29317e-11	19.9474	UP
LINC01000	1.16671	7.90127	8.33183	2.52502e-13	2.34714e-11	19.9168	UP
ATG2A	1.6063	8.7466	8.3235	2.63614e-13	2.44051e-11	19.8749	UP
RYK	-1.48772	7.40408	-8.30778	2.85945e-13	2.61996e-11	19.7957	DOWN
LINC00657	-1.85353	9.72937	-8.30744	2.86435e-13	2.61996e-11	19.794	DOWN
HIP1R	1.32064	7.44379	8.30519	2.89795e-13	2.62966e-11	19.7826	UP
GPS2	1.42632	9.58327	8.30235	2.94081e-13	2.658e-11	19.7683	UP
EGFL8	1.12235	6.00444	8.2967	3.02794e-13	2.72598e-11	19.7399	UP
ZNF788	-1.12083	3.01716	-8.29475	3.05854e-13	2.74273e-11	19.7301	DOWN
VPS4A	1.12445	9.31133	8.28456	3.22387e-13	2.86849e-11	19.6788	UP
CLPTM1	1.66771	8.76609	8.28196	3.2676e-13	2.89194e-11	19.6657	UP
RAB11FIP3	1.09273	6.73779	8.27911	3.31601e-13	2.91643e-11	19.6514	UP
WDR81	1.51853	7.91997	8.2757	3.37493e-13	2.9456e-11	19.6342	UP
MRPS10	-1.06101	8.50439	-8.27352	3.41318e-13	2.95641e-11	19.6232	DOWN
ZDHHC23	-1.53994	3.63401	-8.27102	3.45751e-13	2.96197e-11	19.6107	DOWN
MOSPD3	1.89586	7.81033	8.26107	3.63981e-13	3.04978e-11	19.5606	UP
LIAS	-1.88344	4.97652	-8.261	3.64102e-13	3.04978e-11	19.5603	DOWN
PLD3	1.65333	9.19735	8.25799	3.69816e-13	3.07512e-11	19.5451	UP
RFC1	-1.27158	6.24588	-8.254	3.77504e-13	3.12768e-11	19.5251	DOWN
EXO1	-1.413	2.88643	-8.24914	3.87096e-13	3.18408e-11	19.5007	DOWN
IGSF8	2.4835	6.57825	8.23708	4.11959e-13	3.35241e-11	19.44	UP
PFN1	1.09024	13.4215	8.23372	4.19166e-13	3.39896e-11	19.4231	UP
ZNF580	2.50596	9.45753	8.22924	4.28971e-13	3.45397e-11	19.4006	UP
YTHDC2	-1.02007	5.77444	-8.22468	4.3917e-13	3.4716e-11	19.3777	DOWN
MEF2D	1.15218	5.66873	8.22403	4.40655e-13	3.4716e-11	19.3744	UP
DMWD	1.55367	5.80106	8.21969	4.50626e-13	3.52892e-11	19.3527	UP
TGFB1	1.6402	6.00974	8.21285	4.66808e-13	3.64317e-11	19.3183	UP
C5orf34	-1.5905	3.47936	-8.20284	4.91538e-13	3.81017e-11	19.268	DOWN
CDC27	-1.16944	7.08951	-8.20002	4.98724e-13	3.85281e-11	19.2539	DOWN
CRAT	1.48234	8.38925	8.18906	5.27717e-13	4.03589e-11	19.1989	UP
DZIP3	-1.17575	4.68397	-8.18639	5.35027e-13	4.07816e-11	19.1855	DOWN
CTDSP1	1.40184	9.49708	8.18492	5.3909e-13	4.09548e-11	19.1781	UP
TBKBP1	1.2907	5.61659	8.17961	5.54057e-13	4.19524e-11	19.1514	UP
CRY2	1.12598	7.16125	8.17546	5.66042e-13	4.24383e-11	19.1306	UP
USP46	-1.09094	4.66115	-8.17031	5.81261e-13	4.34115e-11	19.1047	DOWN
GALNT7	-1.72798	8.01136	-8.16807	5.87997e-13	4.35377e-11	19.0935	DOWN
CHMP2B	-1.26682	8.37469	-8.16793	5.88423e-13	4.35377e-11	19.0928	DOWN
UBE2V2	-1.42724	6.40937	-8.16426	5.99634e-13	4.39482e-11	19.0744	DOWN
ABCD1	1.80381	6.00908	8.16178	6.07366e-13	4.43727e-11	19.062	UP
S100A11P1	1.09765	11.875	8.15629	6.24785e-13	4.51529e-11	19.0344	UP
TMA16	-1.75036	5.12929	-8.15502	6.28875e-13	4.51529e-11	19.0281	DOWN
SIDT2	1.39204	9.41396	8.15476	6.29715e-13	4.51529e-11	19.0268	UP
TNFRSF1A	1.42081	10.0838	8.1547	6.29893e-13	4.51529e-11	19.0265	UP
ZNF667	-1.26934	4.83556	-8.15009	6.45055e-13	4.58067e-11	19.0033	DOWN
GLTSCR1	1.48663	8.1984	8.14843	6.50583e-13	4.59163e-11	18.995	UP
CALCOCO1	1.51243	8.04022	8.14235	6.71246e-13	4.69532e-11	18.9646	UP
CWC27	-1.11301	7.21717	-8.14187	6.72904e-13	4.69532e-11	18.9622	DOWN
NDUFAF7	-1.29409	5.39426	-8.12856	7.20644e-13	4.95063e-11	18.8954	DOWN
COIL	-1.03008	6.76364	-8.1284	7.21229e-13	4.95063e-11	18.8946	DOWN
ZNF658	-1.59612	3.38186	-8.12834	7.21452e-13	4.95063e-11	18.8943	DOWN
LOC730101	-1.19993	3.06265	-8.12544	7.32301e-13	4.99867e-11	18.8798	DOWN
VDAC3	-1.14807	8.24492	-8.12416	7.37126e-13	5.01663e-11	18.8734	DOWN
ERAL1	1.53753	7.93164	8.12244	7.43669e-13	5.04613e-11	18.8648	UP
PGF	1.20233	8.33314	8.1179	7.61271e-13	5.11999e-11	18.842	UP
IKBIP	-1.24873	5.20417	-8.11549	7.70769e-13	5.15461e-11	18.8299	DOWN
TTF1	-1.19792	6.0855	-8.11534	7.71355e-13	5.15461e-11	18.8292	DOWN
KAT5	1.22472	8.04394	8.11488	7.73181e-13	5.15461e-11	18.8269	UP
MLF2	1.3952	10.2365	8.11266	7.82066e-13	5.19869e-11	18.8158	UP
ZNF22	-1.52746	7.96398	-8.11201	7.84664e-13	5.20077e-11	18.8125	DOWN
BCCIP	-1.07357	6.86697	-8.11145	7.86926e-13	5.20077e-11	18.8097	DOWN
SULT1C4	-1.09564	2.7712	-8.10969	7.94086e-13	5.23296e-11	18.8009	DOWN
JUND	1.20128	6.74599	8.10642	8.07566e-13	5.3065e-11	18.7845	UP
NLK	-1.50553	5.69121	-8.10196	8.26296e-13	5.39724e-11	18.7622	DOWN
IL13RA1	-1.60507	6.35181	-8.1009	8.30816e-13	5.39724e-11	18.7569	DOWN
CEP57	-1.58046	7.07047	-8.09951	8.36769e-13	5.4052e-11	18.7499	DOWN
PSMA5	-1.0318	6.57728	-8.09471	8.57674e-13	5.50716e-11	18.7259	DOWN
LRP12	-1.40207	4.28372	-8.08583	8.97708e-13	5.66011e-11	18.6815	DOWN
AP2A1	1.62475	5.54829	8.08513	9.00984e-13	5.66011e-11	18.6779	UP
PPIG	-1.23616	7.95804	-8.08087	9.2092e-13	5.7695e-11	18.6566	DOWN
TRIM24	-1.18548	6.08725	-8.07849	9.32258e-13	5.8087e-11	18.6447	DOWN
UBALD1	1.59066	5.41298	8.07675	9.40621e-13	5.82905e-11	18.636	UP
LGALS3BP	1.22826	11.9949	8.06644	9.91782e-13	6.08018e-11	18.5845	UP
SREBF1	1.15341	6.90441	8.06345	1.00715e-12	6.15787e-11	18.5695	UP
R3HDM4	1.50868	9.72397	8.05026	1.07772e-12	6.48531e-11	18.5035	UP
PNPLA6	2.11097	7.4903	8.04967	1.08099e-12	6.48792e-11	18.5006	UP
HSPG2	1.38627	7.75684	8.04231	1.12262e-12	6.72015e-11	18.4638	UP
STRN4	1.89864	7.29586	8.04007	1.1356e-12	6.78008e-11	18.4526	UP
IMPACT	-1.24154	6.41146	-8.03825	1.14623e-12	6.79037e-11	18.4435	DOWN
VAMP2	1.98951	7.21254	8.0368	1.15482e-12	6.82361e-11	18.4363	UP
NR1H2	1.92251	8.24672	8.02862	1.2043e-12	7.04317e-11	18.3954	UP
KIF21A	-1.42557	7.23898	-8.02651	1.21742e-12	7.10172e-11	18.3849	DOWN
STIM1	1.05218	5.86265	8.02439	1.23072e-12	7.16101e-11	18.3743	UP
ZNF420	-1.35948	5.735	-8.01595	1.28521e-12	7.45909e-11	18.3321	DOWN
MTRF1	-1.00648	3.53384	-8.01405	1.2978e-12	7.49411e-11	18.3226	DOWN
KCTD13	1.45626	6.53199	8.01349	1.30154e-12	7.49682e-11	18.3198	UP
TAF1B	-1.15187	4.65366	-8.01167	1.31375e-12	7.52038e-11	18.3107	DOWN
GP1BB	1.63309	6.88624	8.00964	1.32746e-12	7.55099e-11	18.3006	UP
CDK16	1.70772	8.05531	8.00852	1.33509e-12	7.56041e-11	18.295	UP
PKP4	-1.34586	5.48488	-8.00766	1.34104e-12	7.57174e-11	18.2907	DOWN
PAXIP1	-1.20763	7.92715	-8.00595	1.35281e-12	7.61941e-11	18.2822	DOWN
CHMP1A	1.3866	9.95203	8.00509	1.35878e-12	7.63421e-11	18.2779	UP
RING1	1.1009	9.47526	8.00411	1.36566e-12	7.65404e-11	18.273	UP
STAG3L3	2.57385	5.81857	8.00333	1.3711e-12	7.66578e-11	18.2691	UP
INPP5E	1.18696	8.26575	7.99768	1.41141e-12	7.8527e-11	18.2409	UP
EPRS	-1.21904	6.9258	-7.99452	1.43446e-12	7.93655e-11	18.2251	DOWN
TMEM175	1.23788	7.78382	7.99406	1.43788e-12	7.93655e-11	18.2228	UP
MAP3K1	-1.02378	7.09544	-7.98824	1.48143e-12	8.12946e-11	18.1938	DOWN
PPP4C	1.50109	9.5552	7.9881	1.48248e-12	8.12946e-11	18.1931	UP
ZYX	1.8758	10.6365	7.97697	1.56948e-12	8.47668e-11	18.1376	UP
ITGA5	1.6635	8.52518	7.97502	1.58521e-12	8.50913e-11	18.1279	UP
RAVER1	2.25663	7.36978	7.9735	1.59759e-12	8.5555e-11	18.1203	UP
PTER	-1.77686	6.39167	-7.96864	1.63793e-12	8.75106e-11	18.096	DOWN
LOC100996792	1.40248	8.12735	7.9656	1.66359e-12	8.84684e-11	18.0809	UP
ELF1	-1.65071	7.74003	-7.9558	1.74919e-12	9.19509e-11	18.032	DOWN
MTMR2	-1.25597	6.50369	-7.95091	1.79353e-12	9.40658e-11	18.0076	DOWN
P4HTM	1.2634	9.32231	7.94575	1.84153e-12	9.6362e-11	17.9819	UP
LPHN3	-1.06329	4.05674	-7.943	1.86763e-12	9.72826e-11	17.9682	DOWN
PPDPF	1.81414	9.94732	7.9406	1.89073e-12	9.82623e-11	17.9563	UP
B3GALNT1	-1.55277	5.25835	-7.93991	1.89744e-12	9.8387e-11	17.9528	DOWN
SRR	-1.05403	5.07381	-7.93251	1.97064e-12	1.01722e-10	17.916	DOWN
FURIN	1.84464	7.82639	7.93196	1.97628e-12	1.01783e-10	17.9132	UP
CDC42EP1	2.05988	7.7325	7.92876	2.00885e-12	1.02996e-10	17.8973	UP
LMNA	1.06516	7.72847	7.91982	2.10281e-12	1.06541e-10	17.8528	UP
FAM127A	1.27861	11.5226	7.91807	2.12174e-12	1.06541e-10	17.8441	UP
ACBD4	1.49953	5.34432	7.91787	2.12396e-12	1.06541e-10	17.843	UP
DENND4B	1.1551	8.78152	7.91759	2.127e-12	1.06541e-10	17.8416	UP
EHHADH	-1.36352	5.16439	-7.9124	2.18414e-12	1.0905e-10	17.8158	DOWN
ZNF16	-1.02726	4.62747	-7.91182	2.19064e-12	1.09136e-10	17.8129	DOWN
NARFL	1.42645	7.69268	7.9102	2.20888e-12	1.09805e-10	17.8049	UP
BTBD2	2.09213	7.65755	7.90811	2.23264e-12	1.10506e-10	17.7945	UP
USP1	-1.35963	8.70236	-7.90763	2.23808e-12	1.10536e-10	17.7921	DOWN
C16orf58	1.25154	6.14277	7.90687	2.24683e-12	1.10729e-10	17.7883	UP
APBA3	1.54258	7.76461	7.90065	2.31946e-12	1.14063e-10	17.7573	UP
CRTC2	1.51775	6.75757	7.89702	2.36285e-12	1.15947e-10	17.7393	UP
AUP1	1.23752	11.0481	7.88928	2.45814e-12	1.20365e-10	17.7008	UP
CTB-181H17.1	1.4995	6.42032	7.88695	2.48758e-12	1.21546e-10	17.6892	UP
CDC37L1	-1.05331	4.61476	-7.88264	2.54305e-12	1.23728e-10	17.6677	DOWN
FH	-1.44472	7.7474	-7.88169	2.55535e-12	1.23859e-10	17.663	DOWN
PTPN6	1.10763	8.44678	7.8816	2.55658e-12	1.23859e-10	17.6626	UP
ACAP3	1.57283	6.56269	7.87774	2.60749e-12	1.26058e-10	17.6434	UP
CIC	1.42708	7.98851	7.87489	2.64563e-12	1.27632e-10	17.6292	UP
PIP5K1C	1.74777	9.00564	7.87403	2.65732e-12	1.27926e-10	17.625	UP
CEP76	-1.26566	4.81807	-7.86764	2.74546e-12	1.31892e-10	17.5932	DOWN
LIMS2	1.78	5.48433	7.86714	2.75252e-12	1.31954e-10	17.5907	UP
HAUS6	-1.22134	4.96867	-7.86537	2.77756e-12	1.32858e-10	17.5819	DOWN
HIBADH	-1.12927	6.05754	-7.86498	2.783e-12	1.32858e-10	17.58	DOWN
PRR14	1.40264	7.59337	7.84178	3.13287e-12	1.48015e-10	17.4647	UP
VPS51	1.77596	10.8226	7.84136	3.13962e-12	1.48028e-10	17.4626	UP
AC005306.3	1.22851	4.72414	7.84068	3.15048e-12	1.48098e-10	17.4593	UP
ZNF883	-1.19528	3.39068	-7.84021	3.15816e-12	1.48098e-10	17.4569	DOWN
HSPH1	-1.34555	7.03711	-7.83656	3.2175e-12	1.49846e-10	17.4388	DOWN
OXR1	-1.15664	6.40172	-7.83327	3.27187e-12	1.5176e-10	17.4225	DOWN
SLC48A1	1.48536	6.43238	7.8298	3.33033e-12	1.53862e-10	17.4052	UP
C8orf76	-1.4475	6.22404	-7.82952	3.33508e-12	1.53862e-10	17.4038	DOWN
ABHD17A	1.55826	11.3073	7.82672	3.38301e-12	1.55652e-10	17.3899	UP
FKBP8	1.54546	5.19016	7.82378	3.43409e-12	1.57685e-10	17.3754	UP
PDDC1	1.49269	9.33528	7.82325	3.44347e-12	1.57799e-10	17.3727	UP
SMARCE1	-1.027	8.14168	-7.82116	3.48028e-12	1.59167e-10	17.3624	DOWN
TMEM173	1.74449	7.5623	7.81713	3.55259e-12	1.61827e-10	17.3423	UP
TMUB1	1.77449	7.67013	7.81461	3.59853e-12	1.63594e-10	17.3298	UP
PDLIM7	1.43213	5.13344	7.81362	3.61666e-12	1.64092e-10	17.3249	UP
SYNCRIP	-1.05548	7.75052	-7.81236	3.64005e-12	1.6472e-10	17.3187	DOWN
CIPC	-1.63576	8.3133	-7.8121	3.64491e-12	1.6472e-10	17.3174	DOWN
ARMCX3	-1.18838	10.2242	-7.80856	3.71129e-12	1.67389e-10	17.2998	DOWN
ANKRD45	-1.30593	3.2615	-7.80002	3.87631e-12	1.73827e-10	17.2575	DOWN
LSP1	2.01654	7.25167	7.79962	3.88423e-12	1.73827e-10	17.2555	UP
GPX8	-1.5026	9.06129	-7.79961	3.88444e-12	1.73827e-10	17.2554	DOWN
BLOC1S6	-1.79411	8.26785	-7.79471	3.98257e-12	1.77178e-10	17.2312	DOWN
POLR2J2	1.41212	6.47884	7.79318	4.01378e-12	1.77582e-10	17.2236	UP
NUCB1	1.47419	9.14753	7.79312	4.01495e-12	1.77582e-10	17.2233	UP
WDHD1	-1.05032	3.17895	-7.7927	4.02363e-12	1.77622e-10	17.2212	DOWN
TTC3	-1.58734	8.62404	-7.79197	4.03852e-12	1.77704e-10	17.2176	DOWN
ZCRB1	-1.10312	10.3085	-7.79185	4.04102e-12	1.77704e-10	17.217	DOWN
CCDC71	1.59364	4.80651	7.7873	4.13575e-12	1.8152e-10	17.1944	UP
ARHGAP18	-1.52345	6.28203	-7.77857	4.32382e-12	1.87971e-10	17.1511	DOWN
CHMP6	1.69582	7.96924	7.7781	4.33409e-12	1.8806e-10	17.1488	UP
RIN1	1.46445	7.11678	7.77729	4.35214e-12	1.88486e-10	17.1448	UP
PPAT	-1.20262	5.31461	-7.77216	4.46713e-12	1.931e-10	17.1194	DOWN
BCAR1	1.68176	5.73559	7.7709	4.49595e-12	1.93979e-10	17.1131	UP
GAK	1.04493	9.04617	7.76492	4.63482e-12	1.98102e-10	17.0835	UP
CAP2	-1.58578	6.44984	-7.76011	4.74964e-12	2.02631e-10	17.0597	DOWN
PCDHGA1	1.19883	7.72557	7.75451	4.88702e-12	2.07717e-10	17.032	UP
RELA	1.34876	8.35102	7.75011	4.99772e-12	2.11635e-10	17.0102	UP
C17orf75	-1.26471	5.18883	-7.74706	5.07591e-12	2.14303e-10	16.9951	DOWN
NRSN2	1.95071	7.24558	7.74491	5.1316e-12	2.15778e-10	16.9845	UP
CAPNS1	1.27952	12.3257	7.74138	5.22443e-12	2.18006e-10	16.967	UP
GRWD1	1.59549	8.33653	7.72385	5.71146e-12	2.34015e-10	16.8803	UP
ERI1	-1.3116	4.96377	-7.72354	5.72065e-12	2.34015e-10	16.8787	DOWN
TRABD	1.30823	6.54229	7.71925	5.84659e-12	2.38314e-10	16.8575	UP
CSF1R	1.45314	6.91144	7.71403	6.00381e-12	2.42721e-10	16.8317	UP
KDELC1	-1.34114	7.00106	-7.71347	6.02097e-12	2.42824e-10	16.8289	DOWN
UBXN11	1.83717	6.9169	7.71287	6.03916e-12	2.43129e-10	16.826	UP
FTX	1.76788	8.12092	7.71004	6.12664e-12	2.45786e-10	16.812	UP
SPSB3	1.44953	7.90863	7.7065	6.23784e-12	2.48937e-10	16.7945	UP
RP11-379H18.1	-1.46508	4.52411	-7.69937	6.46772e-12	2.57213e-10	16.7593	DOWN
DYNC1LI2	-1.06606	7.52713	-7.69813	6.50876e-12	2.58395e-10	16.7531	DOWN
METTL4	-1.09296	5.23189	-7.69698	6.54676e-12	2.59454e-10	16.7475	DOWN
LOC101927673	1.38795	7.9575	7.69497	6.61405e-12	2.61667e-10	16.7375	UP
SHARPIN	1.64408	8.7555	7.69401	6.64623e-12	2.62486e-10	16.7328	UP
SSX2IP	-1.18379	4.11896	-7.69223	6.70655e-12	2.64412e-10	16.724	DOWN
DYX1C1	-1.46114	4.66501	-7.69182	6.72074e-12	2.64479e-10	16.7219	DOWN
LTBP4	1.19008	6.66916	7.68619	6.91548e-12	2.71246e-10	16.6941	UP
ATP6AP1	1.33129	10.755	7.68251	7.04589e-12	2.75416e-10	16.676	UP
UBXN7	-1.20176	5.68086	-7.67053	7.48728e-12	2.89668e-10	16.6168	DOWN
PDIK1L	-1.13631	6.95802	-7.67022	7.49917e-12	2.89668e-10	16.6153	DOWN
NAPA	1.52268	8.9296	7.66184	7.82473e-12	3.01536e-10	16.574	UP
TOPORS	-1.23355	8.35824	-7.659	7.93836e-12	3.03049e-10	16.5599	DOWN
CBX1	-1.29158	10.4541	-7.65815	7.97268e-12	3.03466e-10	16.5557	DOWN
ORMDL1	-1.42671	7.00911	-7.65807	7.97582e-12	3.03466e-10	16.5553	DOWN
PLD2	1.13909	6.77094	7.65753	7.99752e-12	3.03786e-10	16.5527	UP
MGRN1	1.73645	8.77957	7.65696	8.02095e-12	3.04171e-10	16.5499	UP
CRTC1	1.27073	5.40084	7.65282	8.19113e-12	3.09419e-10	16.5294	UP
LOC284926	-1.15678	3.2306	-7.6526	8.19992e-12	3.09419e-10	16.5284	DOWN
CLCN7	1.26962	7.46565	7.65212	8.22021e-12	3.09673e-10	16.526	UP
ZNF184	-1.17416	8.14059	-7.64997	8.30997e-12	3.12027e-10	16.5154	DOWN
TEAD3	1.23814	8.81286	7.64767	8.40757e-12	3.15174e-10	16.5041	UP
TIGD1	-1.73221	4.73438	-7.64276	8.61936e-12	3.22057e-10	16.4799	DOWN
ACAP1	1.35991	5.30377	7.6392	8.77638e-12	3.27389e-10	16.4623	UP
GPR108	1.42239	9.30153	7.6363	8.90621e-12	3.31152e-10	16.448	UP
CD74	1.3773	6.68553	7.63301	9.05617e-12	3.35093e-10	16.4318	UP
C7orf60	-1.11849	6.15404	-7.63187	9.1083e-12	3.36478e-10	16.4262	DOWN
RNF123	1.3669	7.3659	7.62989	9.20017e-12	3.39319e-10	16.4164	UP
TNK1	1.56585	6.45803	7.62954	9.21637e-12	3.39319e-10	16.4147	UP
MAP1LC3A	1.54295	9.00226	7.62926	9.22974e-12	3.39319e-10	16.4133	UP
PSMA4	-1.09182	10.8064	-7.62849	9.26593e-12	3.40103e-10	16.4095	DOWN
CEP290	-1.02406	5.99277	-7.6275	9.31214e-12	3.40959e-10	16.4046	DOWN
CYB5D1	-1.03461	5.16908	-7.62568	9.39866e-12	3.42774e-10	16.3956	DOWN
CPSF3L	1.22594	7.95963	7.62466	9.44706e-12	3.43447e-10	16.3906	UP
GIPC1	1.20081	9.98361	7.62466	9.44717e-12	3.43447e-10	16.3906	UP
MID1IP1	1.52036	7.84737	7.62396	9.48062e-12	3.44116e-10	16.3872	UP
SMURF2	-1.14259	6.9316	-7.61607	9.86744e-12	3.57023e-10	16.3483	DOWN
CANT1	1.10941	7.61397	7.60361	1.05094e-11	3.76673e-10	16.287	UP
BRCC3	-1.53912	6.39495	-7.59602	1.09211e-11	3.896e-10	16.2496	DOWN
ALDH3A2	-1.14214	6.95374	-7.59042	1.1235e-11	3.99552e-10	16.222	DOWN
COL18A1	1.2747	10.1976	7.59009	1.12534e-11	3.99584e-10	16.2204	UP
ZNF23	-2.16965	4.95156	-7.58943	1.12911e-11	4.00299e-10	16.2172	DOWN
TAZ	1.14584	5.73541	7.58697	1.14323e-11	4.04053e-10	16.2051	UP
PPP2R5E	-1.18582	7.93868	-7.58634	1.14693e-11	4.04737e-10	16.2019	DOWN
MDM1	-1.27126	5.24653	-7.57732	1.20042e-11	4.20316e-10	16.1576	DOWN
CALHM2	1.93362	8.24068	7.57609	1.20795e-11	4.21069e-10	16.1515	UP
CNOT7	-1.0381	7.22871	-7.5721	1.2325e-11	4.27767e-10	16.1319	DOWN
NUP155	-1.14311	5.87594	-7.57206	1.23277e-11	4.27767e-10	16.1317	DOWN
PHF1	1.3161	7.94708	7.57147	1.23648e-11	4.28403e-10	16.1288	UP
MED4	-1.18806	6.84597	-7.56823	1.25687e-11	4.34153e-10	16.1129	DOWN
SEC63	-1.00265	6.66478	-7.56568	1.2732e-11	4.39129e-10	16.1003	DOWN
KBTBD6	-1.65282	6.1197	-7.56507	1.2771e-11	4.39811e-10	16.0974	DOWN
UGDH	-1.01057	10.254	-7.56371	1.2859e-11	4.42176e-10	16.0907	DOWN
ZNF444	1.39226	8.25587	7.56313	1.2897e-11	4.42448e-10	16.0878	UP
ZNF574	1.66051	7.01279	7.56114	1.30273e-11	4.45285e-10	16.078	UP
MIR6883	1.46781	4.80983	7.55987	1.31109e-11	4.47474e-10	16.0718	UP
SRP72	-1.15206	7.75047	-7.55552	1.34024e-11	4.55384e-10	16.0504	DOWN
ZNF14	-1.2666	5.95471	-7.55386	1.35152e-11	4.57857e-10	16.0423	DOWN
TRIP10	1.19173	7.74234	7.55125	1.36944e-11	4.6324e-10	16.0295	UP
MAP2K4	-1.09845	6.47898	-7.55015	1.37708e-11	4.63766e-10	16.0241	DOWN
CLCN3	-1.06141	6.63748	-7.549	1.38511e-11	4.64477e-10	16.0184	DOWN
ZC3H7A	-1.50608	7.57095	-7.54721	1.39771e-11	4.67956e-10	16.0096	DOWN
DNAAF2	-1.04874	8.15709	-7.54624	1.40454e-11	4.68467e-10	16.0048	DOWN
LZTR1	1.26561	7.4798	7.54438	1.41778e-11	4.71226e-10	15.9957	UP
FBXW4	1.09842	9.16019	7.542	1.43493e-11	4.76234e-10	15.984	UP
CTDNEP1	1.10531	10.0021	7.53878	1.4585e-11	4.82553e-10	15.9682	UP
SLC1A5	1.38986	7.89657	7.53853	1.4603e-11	4.82553e-10	15.967	UP
PRAF2	1.8411	9.18581	7.53592	1.47966e-11	4.86971e-10	15.9542	UP
ZBTB6	-1.16194	3.57652	-7.53587	1.48006e-11	4.86971e-10	15.9539	DOWN
CCDC9	1.12275	5.53574	7.53529	1.48437e-11	4.87688e-10	15.9511	UP
WDR63	-1.19564	2.7763	-7.53491	1.48723e-11	4.87927e-10	15.9492	DOWN
ZWILCH	-1.72972	6.55339	-7.53383	1.49538e-11	4.89896e-10	15.9439	DOWN
LINC00865	-1.42072	5.84096	-7.53348	1.498e-11	4.90053e-10	15.9422	DOWN
RASD1	1.86957	10.7615	7.5317	1.5115e-11	4.93762e-10	15.9335	UP
ARID5A	1.47575	7.48886	7.52146	1.59172e-11	5.14094e-10	15.8832	UP
ZNF524	1.06387	5.68631	7.52073	1.5976e-11	5.15265e-10	15.8796	UP
SHROOM1	1.12758	6.35443	7.51589	1.63706e-11	5.24295e-10	15.8558	UP
FBRS	1.31942	7.03787	7.51258	1.66464e-11	5.31638e-10	15.8396	UP
LTBP3	1.06437	7.46895	7.50909	1.69416e-11	5.39632e-10	15.8225	UP
KPNA3	-1.49673	7.9445	-7.50854	1.69886e-11	5.39632e-10	15.8198	DOWN
PLTP	1.66123	9.71821	7.50851	1.69911e-11	5.39632e-10	15.8197	UP
hsa-let-7a-3	1.11567	3.66352	7.50719	1.71043e-11	5.42039e-10	15.8132	UP
FHL3	1.82964	6.72634	7.50708	1.71143e-11	5.42039e-10	15.8126	UP
VASP	1.34921	9.17175	7.50594	1.72126e-11	5.43646e-10	15.8071	UP
SUN2	1.3567	9.20741	7.50513	1.72836e-11	5.45136e-10	15.8031	UP
ABHD14B	1.57864	9.3843	7.49314	1.83599e-11	5.7137e-10	15.7443	UP
JOSD2	2.19182	7.47975	7.49309	1.83652e-11	5.7137e-10	15.744	UP
AC004941.5	-1.15513	5.29927	-7.4927	1.84005e-11	5.71691e-10	15.7422	DOWN
RRAGB	-1.12217	3.70779	-7.49155	1.85081e-11	5.73514e-10	15.7365	DOWN
CSK	1.3219	9.07322	7.48903	1.87448e-11	5.80022e-10	15.7241	UP
USF2	1.28498	8.44009	7.48812	1.88303e-11	5.81521e-10	15.7197	UP
MRPL19	-1.0236	5.29753	-7.48798	1.88441e-11	5.81521e-10	15.719	DOWN
SHISA5	1.17571	10.83	7.4871	1.89279e-11	5.83323e-10	15.7147	UP
THOC2	-1.10156	7.69672	-7.48318	1.93047e-11	5.93335e-10	15.6955	DOWN
MEN1	1.52555	8.58381	7.48111	1.95079e-11	5.9717e-10	15.6853	UP
TMEM63A	1.14766	6.32293	7.47699	1.99168e-11	6.0725e-10	15.6651	UP
API5	-1.20997	5.62612	-7.47599	2.00166e-11	6.09479e-10	15.6603	DOWN
PRR12	1.6024	7.44093	7.47549	2.0067e-11	6.10203e-10	15.6578	UP
PKD1P1	2.24776	6.3648	7.4742	2.01983e-11	6.13378e-10	15.6515	UP
RRP15	-1.03962	6.16722	-7.47257	2.03646e-11	6.17319e-10	15.6435	DOWN
MRPS9	-1.34973	7.45163	-7.4724	2.0382e-11	6.17319e-10	15.6427	DOWN
HSP90B1	-1.9297	10.0665	-7.47129	2.04961e-11	6.18009e-10	15.6373	DOWN
RP11-5C23.1	-1.20569	4.27411	-7.47119	2.05067e-11	6.18009e-10	15.6368	DOWN
CD248	1.28155	10.9615	7.47113	2.05129e-11	6.18009e-10	15.6365	UP
RGMA	1.02811	4.32735	7.46447	2.1212e-11	6.36554e-10	15.6039	UP
SLC9A6	-1.10718	7.28399	-7.46332	2.13355e-11	6.39421e-10	15.5982	DOWN
MFSD10	1.37979	8.92972	7.46293	2.13775e-11	6.39843e-10	15.5963	UP
NR1D1	1.2515	4.24526	7.45796	2.19194e-11	6.53494e-10	15.572	UP
LOC728730	-1.11235	3.00831	-7.45728	2.1994e-11	6.54014e-10	15.5687	DOWN
DSG2	-1.59434	6.97001	-7.45605	2.21303e-11	6.56359e-10	15.5627	DOWN
ATP6V1F	1.38179	11.2087	7.44833	2.3007e-11	6.75354e-10	15.5249	UP
SDAD1	-1.04896	6.1326	-7.4472	2.3138e-11	6.78329e-10	15.5194	DOWN
PLOD2	-1.62781	7.39663	-7.44575	2.33074e-11	6.80428e-10	15.5123	DOWN
GRINA	1.54675	9.91122	7.44557	2.33286e-11	6.80428e-10	15.5114	UP
SPATA7	-1.27635	5.58057	-7.44526	2.33651e-11	6.80623e-10	15.5099	DOWN
PTPRU	1.46462	6.84538	7.44495	2.34023e-11	6.8084e-10	15.5083	UP
SIRT2	1.35934	6.35388	7.44331	2.35959e-11	6.8473e-10	15.5003	UP
ADAMTS3	-1.07808	2.90158	-7.44283	2.36523e-11	6.85498e-10	15.498	DOWN
RAD23A	1.51079	9.49735	7.44071	2.39058e-11	6.90482e-10	15.4876	UP
ANKRD6	-1.4215	5.27799	-7.44064	2.39149e-11	6.90482e-10	15.4872	DOWN
NCBP1	-1.10676	4.27053	-7.43657	2.44086e-11	7.03696e-10	15.4674	DOWN
ANP32A	-1.27949	8.65234	-7.43637	2.44341e-11	7.03696e-10	15.4664	DOWN
CEP83	-1.19923	4.26437	-7.43451	2.46629e-11	7.06726e-10	15.4573	DOWN
DKC1	-1.06704	7.92892	-7.43385	2.47449e-11	7.08188e-10	15.4541	DOWN
PTDSS2	1.46888	7.25844	7.42882	2.53795e-11	7.21832e-10	15.4294	UP
MSANTD3-TMEFF1	-1.80794	6.23112	-7.42734	2.55685e-11	7.25403e-10	15.4222	DOWN
TAF5	-1.42847	4.98586	-7.42691	2.56239e-11	7.26073e-10	15.4201	DOWN
NETO2	-1.52144	4.85648	-7.42634	2.56978e-11	7.27268e-10	15.4173	DOWN
CASP6	-1.06815	7.69813	-7.42608	2.57307e-11	7.27298e-10	15.4161	DOWN
IL2RG	2.16403	6.13126	7.4229	2.61456e-11	7.37203e-10	15.4005	UP
MCM10	-1.37964	3.73648	-7.42196	2.62695e-11	7.39783e-10	15.3959	DOWN
STK11IP	1.23284	6.41108	7.41912	2.66471e-11	7.48573e-10	15.382	UP
CMTR2	-1.17749	8.50127	-7.41615	2.70477e-11	7.58894e-10	15.3675	DOWN
RWDD4	-1.03443	8.21611	-7.41528	2.71661e-11	7.61283e-10	15.3633	DOWN
CST2	1.57525	6.27607	7.41379	2.737e-11	7.66058e-10	15.356	UP
NUCB2	-1.22165	7.8376	-7.41272	2.75172e-11	7.6736e-10	15.3508	DOWN
MROH6	1.34321	5.371	7.41009	2.78831e-11	7.76618e-10	15.338	UP
C10orf54	1.83992	5.81661	7.40662	2.83739e-11	7.8741e-10	15.321	UP
NIPSNAP3B	-1.05861	3.14131	-7.40599	2.84635e-11	7.88938e-10	15.3179	DOWN
CHURC1	-1.0246	8.31335	-7.40243	2.89772e-11	8.01235e-10	15.3005	DOWN
ARHGAP4	1.36152	6.55831	7.40142	2.91238e-11	8.03345e-10	15.2956	UP
CTF1	2.06727	5.37824	7.39926	2.94419e-11	8.1021e-10	15.2851	UP
CLCC1	-1.41176	6.96051	-7.3987	2.95252e-11	8.1021e-10	15.2823	DOWN
FAM109A	1.37459	7.23362	7.39857	2.95443e-11	8.1021e-10	15.2817	UP
SCARNA17	1.79631	5.80531	7.39602	2.9925e-11	8.16582e-10	15.2692	UP
POLE2	-1.51652	4.39965	-7.39277	3.04177e-11	8.28049e-10	15.2534	DOWN
NAT6	1.59827	6.39926	7.38734	3.12572e-11	8.49892e-10	15.2269	UP
EHD2	1.38777	8.61808	7.38562	3.15287e-11	8.56255e-10	15.2185	UP
LOC101929280	1.17662	5.87456	7.3851	3.16108e-11	8.57466e-10	15.2159	UP
MFAP1	-1.18062	8.30686	-7.37855	3.26663e-11	8.85048e-10	15.184	DOWN
TEX261	1.12395	7.6485	7.37726	3.28797e-11	8.89594e-10	15.1777	UP
C4orf46	-1.07711	8.05264	-7.37592	3.31002e-11	8.93626e-10	15.1712	DOWN
SYT1	-1.49752	3.64561	-7.37419	3.339e-11	8.99041e-10	15.1627	DOWN
GEMIN2	-1.00922	6.25495	-7.37401	3.34187e-11	8.99041e-10	15.1619	DOWN
LOC101929864	2.04127	8.63685	7.37343	3.35174e-11	9.00636e-10	15.159	UP
ATG9A	1.46155	8.13049	7.36717	3.45864e-11	9.25015e-10	15.1285	UP
ACTR1B	1.16248	9.53527	7.36603	3.4784e-11	9.2873e-10	15.1229	UP
PRR24	1.81988	9.72098	7.3659	3.48065e-11	9.2873e-10	15.1223	UP
SCAMP2	1.28665	9.01231	7.35465	3.6826e-11	9.76915e-10	15.0675	UP
ZNF227	-1.46532	5.47413	-7.34726	3.82151e-11	1.00676e-09	15.0315	DOWN
AP1B1	1.13521	8.02268	7.34703	3.82592e-11	1.00676e-09	15.0304	UP
AGPAT1	1.46397	8.64956	7.33814	4.00016e-11	1.0442e-09	14.9871	UP
ZNF358	1.38073	6.18147	7.33545	4.05445e-11	1.05576e-09	14.974	UP
TNFSF12	1.83824	6.37851	7.33368	4.09048e-11	1.06171e-09	14.9654	UP
ERN2	1.04824	5.37364	7.33336	4.09698e-11	1.06219e-09	14.9638	UP
RBM42	1.33146	8.97339	7.33187	4.12781e-11	1.06898e-09	14.9565	UP
CCT6B	-1.1026	4.18552	-7.33136	4.13829e-11	1.07048e-09	14.9541	DOWN
EPHB4	1.20588	8.44208	7.32991	4.16839e-11	1.07462e-09	14.947	UP
SHKBP1	1.65274	7.20111	7.3287	4.19372e-11	1.07872e-09	14.9411	UP
TESK1	1.62652	8.50751	7.3263	4.24434e-11	1.09051e-09	14.9295	UP
DMTN	2.07154	7.21914	7.3232	4.3108e-11	1.10634e-09	14.9144	UP
SH2D3A	1.30996	5.99219	7.32009	4.37833e-11	1.11849e-09	14.8992	UP
LAMTOR3	-1.09683	8.13413	-7.31973	4.38635e-11	1.11849e-09	14.8975	DOWN
LOC100287896	-1.37846	5.54567	-7.31966	4.38781e-11	1.11849e-09	14.8971	DOWN
SH3GL1	1.51729	9.08558	7.31945	4.39239e-11	1.11849e-09	14.8961	UP
KDELC2	-1.63455	8.04536	-7.3185	4.41339e-11	1.12259e-09	14.8915	DOWN
CCDC130	1.17209	7.5358	7.31607	4.46741e-11	1.13255e-09	14.8797	UP
TAF6	1.34666	9.33083	7.309	4.62819e-11	1.16556e-09	14.8453	UP
C11orf68	1.65491	8.66344	7.30616	4.69447e-11	1.17836e-09	14.8315	UP
FAM175B	-1.197	6.08556	-7.3057	4.7052e-11	1.17976e-09	14.8293	DOWN
SGSH	1.11893	7.8359	7.29834	4.88175e-11	1.21602e-09	14.7934	UP
PLEC	1.97744	6.77267	7.29556	4.9499e-11	1.22765e-09	14.78	UP
SFXN3	1.23244	7.64957	7.29483	4.96804e-11	1.22948e-09	14.7764	UP
SNTN	-2.59741	5.73185	-7.28655	5.17805e-11	1.27319e-09	14.7362	DOWN
SLC6A16	1.11683	4.18391	7.28456	5.22973e-11	1.28314e-09	14.7265	UP
BCL9L	1.79221	6.81704	7.28229	5.2893e-11	1.29636e-09	14.7155	UP
MIB1	-1.32129	7.87735	-7.27793	5.40578e-11	1.32066e-09	14.6943	DOWN
GLRB	-1.00834	3.93113	-7.27555	5.47065e-11	1.33224e-09	14.6827	DOWN
RAD21	-1.76384	9.11366	-7.27413	5.5096e-11	1.33603e-09	14.6758	DOWN
INO80B	1.56423	6.77994	7.27369	5.5215e-11	1.3375e-09	14.6737	UP
RILP	1.62044	6.6793	7.27288	5.544e-11	1.34153e-09	14.6698	UP
C1QC	1.53283	9.3121	7.2723	5.55998e-11	1.34398e-09	14.667	UP
MYADM	1.59171	10.2933	7.26877	5.65886e-11	1.36499e-09	14.6499	UP
SEPN1	1.44858	8.77293	7.26386	5.79952e-11	1.39012e-09	14.626	UP
TRMT61A	1.06647	5.86656	7.26296	5.8255e-11	1.39489e-09	14.6217	UP
ZNF628	2.04295	5.7413	7.26192	5.85583e-11	1.40068e-09	14.6166	UP
ARMC6	1.5303	7.60125	7.26105	5.88134e-11	1.40531e-09	14.6124	UP
LOC113230	1.4358	6.23683	7.26045	5.89902e-11	1.40807e-09	14.6095	UP
ITFG3	1.46831	8.43857	7.25662	6.0129e-11	1.42928e-09	14.5909	UP
GNG12	-1.18702	6.49095	-7.25629	6.02257e-11	1.43009e-09	14.5893	DOWN
ZFPM1	1.41256	5.49563	7.25382	6.09733e-11	1.44113e-09	14.5773	UP
M6PR	-1.09432	7.92721	-7.25372	6.10056e-11	1.44113e-09	14.5768	DOWN
KIAA0232	-1.33992	6.98168	-7.25243	6.13974e-11	1.44774e-09	14.5706	DOWN
FLYWCH1	1.10985	5.08416	7.2498	6.22085e-11	1.46104e-09	14.5578	UP
PKN1	1.5389	7.47048	7.24948	6.23078e-11	1.46133e-09	14.5563	UP
COL5A3	1.83976	6.40125	7.24797	6.27812e-11	1.47092e-09	14.5489	UP
SMIM15	-1.09341	10.1204	-7.2424	6.45478e-11	1.50767e-09	14.522	DOWN
CIDEB	1.49058	7.10258	7.24131	6.49019e-11	1.51382e-09	14.5166	UP
AGPS	-1.31486	6.56937	-7.23599	6.6644e-11	1.54715e-09	14.4909	DOWN
IL33	-1.78489	7.39187	-7.23554	6.6795e-11	1.54909e-09	14.4887	DOWN
FEM1C	-1.17684	7.18253	-7.23385	6.73599e-11	1.55745e-09	14.4805	DOWN
PLRG1	-1.47124	7.97401	-7.22796	6.9368e-11	1.59581e-09	14.452	DOWN
RPTOR	1.00345	6.33966	7.22268	7.12174e-11	1.63016e-09	14.4264	UP
DMPK	1.42758	5.45315	7.22234	7.13369e-11	1.63126e-09	14.4248	UP
SYDE1	1.14412	5.34609	7.22117	7.17557e-11	1.63756e-09	14.4191	UP
RASAL3	1.46378	5.98847	7.22014	7.2126e-11	1.64273e-09	14.4141	UP
FLJ46875	1.34618	6.14131	7.21794	7.29179e-11	1.65418e-09	14.4035	UP
CSDE1	-1.11674	10.9126	-7.21541	7.3846e-11	1.67222e-09	14.3912	DOWN
ESF1	-1.23242	7.02305	-7.21533	7.38749e-11	1.67222e-09	14.3908	DOWN
MLF1	-1.04938	5.83844	-7.21497	7.40057e-11	1.67222e-09	14.3891	DOWN
PEX14	1.06675	5.78506	7.21452	7.41722e-11	1.67433e-09	14.3869	UP
PHKB	-1.15173	6.71695	-7.21379	7.44443e-11	1.67881e-09	14.3833	DOWN
HERPUD2	-1.33632	8.23998	-7.21273	7.48376e-11	1.68602e-09	14.3782	DOWN
PAPOLA	-1.08607	8.90808	-7.21007	7.58332e-11	1.70677e-09	14.3654	DOWN
CPTP	1.84729	7.28128	7.20954	7.60354e-11	1.70679e-09	14.3628	UP
GUF1	-1.30487	5.25697	-7.20948	7.60582e-11	1.70679e-09	14.3625	DOWN
SLC3A2	1.27762	8.38281	7.20757	7.67848e-11	1.72141e-09	14.3532	UP
ZNF385A	1.82037	5.62122	7.20528	7.76658e-11	1.73945e-09	14.3422	UP
TENC1	1.39272	8.42319	7.20378	7.82474e-11	1.75077e-09	14.3349	UP
CLCF1	1.87734	6.5644	7.20157	7.91123e-11	1.767e-09	14.3242	UP
FMNL1	1.08732	4.22097	7.20122	7.92512e-11	1.767e-09	14.3225	UP
PANK1	-1.2322	6.60063	-7.20114	7.92819e-11	1.767e-09	14.3221	DOWN
RECQL	-1.47128	7.77967	-7.20082	7.94097e-11	1.76758e-09	14.3206	DOWN
MIA-RAB4B	1.94109	7.56406	7.19691	8.09711e-11	1.78895e-09	14.3017	UP
ZNF25	-1.22821	5.16242	-7.19146	8.31977e-11	1.82931e-09	14.2753	DOWN
TMEM176A	2.20807	7.98434	7.18853	8.44185e-11	1.85437e-09	14.2611	UP
LMF2	1.55915	8.12087	7.18639	8.53225e-11	1.87243e-09	14.2508	UP
LOC101928830	-1.01825	9.53597	-7.18377	8.64419e-11	1.89135e-09	14.2381	DOWN
MAGI2-AS3	-1.11567	4.69506	-7.18339	8.66041e-11	1.89148e-09	14.2363	DOWN
PRKCI	-1.10621	6.22949	-7.18298	8.67815e-11	1.89354e-09	14.2343	DOWN
HSDL1	-1.44582	6.49773	-7.18167	8.73478e-11	1.90227e-09	14.228	DOWN
PNKD	1.10389	6.93402	7.18013	8.80212e-11	1.91329e-09	14.2205	UP
BLOC1S2	-1.00561	8.72275	-7.17839	8.87854e-11	1.92807e-09	14.2121	DOWN
SQSTM1	1.20857	7.59309	7.17559	9.00289e-11	1.94583e-09	14.1986	UP
RP11-686D22.8	-1.48438	4.33761	-7.17527	9.01735e-11	1.94712e-09	14.1971	DOWN
SH3BGRL3	1.8647	11.8152	7.17397	9.07602e-11	1.95609e-09	14.1908	UP
HMGB1	-1.06152	12.1158	-7.17198	9.16634e-11	1.9737e-09	14.1811	DOWN
C12orf4	-1.29393	6.13822	-7.16639	9.42456e-11	2.01979e-09	14.1541	DOWN
EBAG9	-1.0845	8.74322	-7.16457	9.51009e-11	2.03621e-09	14.1454	DOWN
RAB11FIP5	1.28761	8.10764	7.16281	9.59386e-11	2.05031e-09	14.1368	UP
FAM129B	1.50504	8.52027	7.16231	9.61741e-11	2.05342e-09	14.1345	UP
KIAA2013	1.07772	8.13108	7.15974	9.7413e-11	2.07599e-09	14.122	UP
ZNF205	1.36149	6.35216	7.15711	9.86902e-11	2.09346e-09	14.1094	UP
TSN	-1.14459	7.59893	-7.15516	9.96542e-11	2.10804e-09	14.0999	DOWN
GCA	-1.12426	7.79347	-7.15225	1.01103e-10	2.12885e-09	14.0859	DOWN
UBXN4	-1.28807	6.9848	-7.15059	1.01939e-10	2.14251e-09	14.0779	DOWN
TICAM1	1.88423	6.21202	7.14899	1.02753e-10	2.15614e-09	14.0702	UP
TBC1D10B	1.44575	8.58011	7.14876	1.02871e-10	2.15614e-09	14.0691	UP
FBXL4	-1.03439	5.24748	-7.14769	1.03421e-10	2.16569e-09	14.0639	DOWN
JAG2	1.1736	6.7986	7.14721	1.03665e-10	2.16881e-09	14.0616	UP
NKAP	-1.31132	5.85306	-7.14657	1.03998e-10	2.17378e-09	14.0585	DOWN
ARAP1	1.07377	6.85823	7.14521	1.04702e-10	2.18651e-09	14.0519	UP
ADAP1	1.7916	6.1815	7.1442	1.05231e-10	2.19554e-09	14.047	UP
KIAA1715	-1.29874	5.29525	-7.14341	1.0564e-10	2.20208e-09	14.0432	DOWN
TMEM8A	1.70842	8.79564	7.14233	1.0621e-10	2.20992e-09	14.038	UP
BORA	-1.42051	5.47746	-7.13916	1.07893e-10	2.23478e-09	14.0227	DOWN
WDTC1	1.32849	5.56991	7.13853	1.08232e-10	2.2383e-09	14.0197	UP
LYL1	1.58186	7.16282	7.13568	1.09776e-10	2.26149e-09	14.0059	UP
MYO6	-1.12754	7.46092	-7.12947	1.13213e-10	2.31975e-09	13.976	DOWN
THNSL1	-1.17144	4.40899	-7.12772	1.14199e-10	2.33786e-09	13.9676	DOWN
CHPF2	1.42789	8.4691	7.12686	1.14688e-10	2.34576e-09	13.9634	UP
SPDL1	-1.50192	5.54319	-7.12659	1.14839e-10	2.34677e-09	13.9621	DOWN
SIRT6	1.39882	6.03973	7.12578	1.15305e-10	2.35331e-09	13.9582	UP
NIPBL	-1.34665	6.42711	-7.12556	1.15427e-10	2.35331e-09	13.9572	DOWN
MAST3	1.38796	7.01677	7.12462	1.15966e-10	2.36135e-09	13.9526	UP
RNF126	1.31757	6.95167	7.12363	1.16538e-10	2.36877e-09	13.9479	UP
SLC39A6	-2.1368	8.46827	-7.12312	1.16835e-10	2.37271e-09	13.9454	DOWN
IDH3G	1.26331	8.81151	7.12031	1.18476e-10	2.39752e-09	13.9318	UP
NASP	-1.65571	7.55198	-7.11972	1.18821e-10	2.40025e-09	13.929	DOWN
PALLD	-1.27716	8.31831	-7.11931	1.19064e-10	2.40303e-09	13.927	DOWN
MIR5193	1.17345	6.53999	7.11886	1.19327e-10	2.40622e-09	13.9249	UP
ELN	1.61869	5.16403	7.11468	1.2183e-10	2.45236e-09	13.9047	UP
G6PC3	2.09254	9.53666	7.11235	1.23245e-10	2.47059e-09	13.8935	UP
TBC1D32	-1.35564	4.15495	-7.11065	1.2429e-10	2.48655e-09	13.8853	DOWN
SLU7	-1.22267	8.08465	-7.1104	1.24445e-10	2.48749e-09	13.8841	DOWN
LOC100289283	1.50119	5.75935	7.10999	1.24697e-10	2.49034e-09	13.8821	UP
USP8	-1.12315	6.78558	-7.10522	1.27681e-10	2.54264e-09	13.8591	DOWN
HNRNPH2	-1.08714	10.9902	-7.10503	1.27801e-10	2.54264e-09	13.8582	DOWN
MAPK3	1.50517	8.59432	7.10257	1.29366e-10	2.57012e-09	13.8464	UP
KLF16	1.22921	6.60227	7.09847	1.32022e-10	2.61833e-09	13.8267	UP
PCIF1	1.53139	5.60828	7.09569	1.33854e-10	2.64549e-09	13.8133	UP
UBE2Q2	-1.01307	10.1272	-7.09033	1.37457e-10	2.71437e-09	13.7875	DOWN
SLC27A1	1.66103	7.76959	7.08864	1.38613e-10	2.73011e-09	13.7793	UP
SET	-1.30024	11.2721	-7.0881	1.3898e-10	2.73498e-09	13.7768	DOWN
ZNF630	-1.06564	4.03127	-7.08643	1.40133e-10	2.75293e-09	13.7687	DOWN
SH3GLB2	1.14581	6.35876	7.08413	1.41744e-10	2.77981e-09	13.7576	UP
SGTA	1.18586	6.43374	7.08213	1.43151e-10	2.8002e-09	13.748	UP
KANK3	1.88026	5.75293	7.08181	1.43381e-10	2.8023e-09	13.7465	UP
PRSS22	1.34434	6.91697	7.08147	1.43623e-10	2.80464e-09	13.7448	UP
RAB22A	-1.35025	7.03605	-7.08035	1.44417e-10	2.81774e-09	13.7395	DOWN
DSERG1	1.22656	6.73074	7.07729	1.46625e-10	2.8535e-09	13.7247	UP
SPSB1	1.87358	7.48128	7.07679	1.46984e-10	2.85606e-09	13.7224	UP
PDIA3	-1.18678	8.51342	-7.07676	1.47006e-10	2.85606e-09	13.7222	DOWN
CNPPD1	1.27249	7.62547	7.07641	1.47266e-10	2.85869e-09	13.7205	UP
NFKBIB	1.21516	5.34921	7.07573	1.47763e-10	2.8659e-09	13.7172	UP
CYB561A3	1.60404	8.7571	7.07509	1.48229e-10	2.8725e-09	13.7142	UP
CCDC113	-1.59565	6.72784	-7.07422	1.48866e-10	2.8824e-09	13.71	DOWN
LOC284454	1.57221	6.84023	7.07397	1.49054e-10	2.8836e-09	13.7088	UP
UBR7	-1.02118	8.06445	-7.07249	1.5015e-10	2.90234e-09	13.7017	DOWN
ATXN7L3	1.07903	8.37141	7.06999	1.5202e-10	2.93353e-09	13.6896	UP
NAA10	1.30843	9.35825	7.06868	1.53008e-10	2.94515e-09	13.6834	UP
GALNT1	-1.03423	8.94023	-7.06744	1.53945e-10	2.9582e-09	13.6774	DOWN
EIF3L	-1.01381	13.5251	-7.06503	1.55792e-10	2.98866e-09	13.6658	DOWN
WDR48	-1.0917	6.54372	-7.06396	1.5662e-10	3.00204e-09	13.6607	DOWN
SLC27A3	1.69029	8.15622	7.06288	1.57463e-10	3.01315e-09	13.6555	UP
ZNF213	1.68299	7.55825	7.0622	1.57992e-10	3.02073e-09	13.6522	UP
TMEM222	1.50398	8.62159	7.06148	1.58552e-10	3.02891e-09	13.6488	UP
SLC39A1	1.25289	8.38697	7.06113	1.5883e-10	3.03169e-09	13.6471	UP
CCNA1	-2.05442	3.8666	-7.06052	1.59305e-10	3.03714e-09	13.6442	DOWN
PPID	-1.2799	8.46365	-7.05937	1.60215e-10	3.04952e-09	13.6386	DOWN
COASY	1.18912	9.35354	7.05857	1.60851e-10	3.05751e-09	13.6348	UP
TRMT6	-1.15831	7.29833	-7.05781	1.61457e-10	3.06648e-09	13.6311	DOWN
JMJD8	1.52613	8.32624	7.05728	1.61883e-10	3.07202e-09	13.6286	UP
RFNG	1.759	7.44802	7.05244	1.65803e-10	3.14119e-09	13.6053	UP
PLOD3	1.25286	10.2571	7.05158	1.66507e-10	3.15191e-09	13.6012	UP
MASTL	-1.71054	5.86706	-7.05062	1.67304e-10	3.16097e-09	13.5966	DOWN
SLC25A25	1.13994	8.42863	7.04907	1.68586e-10	3.17812e-09	13.5892	UP
C6orf1	1.77894	8.51005	7.04703	1.70294e-10	3.20503e-09	13.5794	UP
DDX20	-1.22924	5.57941	-7.046	1.71169e-10	3.21357e-09	13.5744	DOWN
ACD	1.54229	8.59041	7.04366	1.73157e-10	3.2429e-09	13.5632	UP
MARK4	1.33766	7.43468	7.04051	1.75875e-10	3.28841e-09	13.5481	UP
C15orf39	1.7256	5.83571	7.03951	1.76744e-10	3.30197e-09	13.5433	UP
FPGS	1.41591	7.40918	7.03685	1.79088e-10	3.34029e-09	13.5305	UP
DUSP8	1.68085	5.58356	7.03449	1.81184e-10	3.36841e-09	13.5192	UP
BCL2L1	1.21862	5.48791	7.0336	1.81981e-10	3.37773e-09	13.5149	UP
FLJ20021	1.66985	6.88205	7.0327	1.82789e-10	3.38722e-09	13.5106	UP
HMOX2	1.08261	7.50595	7.03122	1.84133e-10	3.40386e-09	13.5035	UP
DPM1	-1.00369	10.7412	-7.02933	1.85865e-10	3.4248e-09	13.4944	DOWN
PPP3R1	-1.39363	5.86661	-7.02666	1.88325e-10	3.45524e-09	13.4816	DOWN
SDC2	-1.21923	9.13057	-7.02648	1.88494e-10	3.45524e-09	13.4808	DOWN
ARMC5	1.29695	7.06685	7.02639	1.88575e-10	3.45524e-09	13.4804	UP
RFC3	-1.12828	4.6539	-7.02502	1.89855e-10	3.47591e-09	13.4738	DOWN
LOC101930026	1.18944	5.88928	7.024	1.90821e-10	3.48801e-09	13.4689	UP
DEDD2	1.69701	8.18327	7.01786	1.96687e-10	3.58092e-09	13.4394	UP
CCDC92	1.065	9.90602	7.01759	1.96957e-10	3.58299e-09	13.4381	UP
NUDCD1	-1.08884	5.42845	-7.01716	1.9737e-10	3.58764e-09	13.4361	DOWN
MAF1	1.71471	9.27598	7.01682	1.97706e-10	3.59089e-09	13.4344	UP
ATP13A1	1.33538	9.46125	7.01643	1.98085e-10	3.59413e-09	13.4326	UP
CUL2	-1.05739	6.11319	-7.01084	2.03627e-10	3.68091e-09	13.4058	DOWN
YIPF3	1.61162	9.73098	7.01005	2.04417e-10	3.68935e-09	13.402	UP
POLA1	-1.45506	5.50419	-7.00913	2.05352e-10	3.7013e-09	13.3976	DOWN
XAB2	1.76338	6.83692	7.00793	2.06566e-10	3.7164e-09	13.3919	UP
BSG	1.65171	10.2084	7.00559	2.08966e-10	3.75517e-09	13.3806	UP
SMTN	1.13837	7.2556	7.00541	2.09147e-10	3.75517e-09	13.3798	UP
PTP4A2	-1.17349	10.32	-7.00535	2.09213e-10	3.75517e-09	13.3795	DOWN
GS1-124K5.11	2.12568	4.53401	7.00383	2.10792e-10	3.78053e-09	13.3722	UP
BLOC1S5-TXNDC5	-1.11736	11.657	-7.00311	2.11535e-10	3.79088e-09	13.3688	DOWN
HSF2	-1.03627	5.52482	-7.00179	2.12923e-10	3.80979e-09	13.3624	DOWN
TUBGCP5	-1.18697	5.10371	-7.0011	2.13649e-10	3.81978e-09	13.3591	DOWN
KATNA1	-1.27756	7.03563	-7.00086	2.13899e-10	3.82127e-09	13.358	DOWN
ACADS	1.40502	6.21827	6.998	2.16933e-10	3.85773e-09	13.3443	UP
PALM	1.61319	7.22569	6.99799	2.16949e-10	3.85773e-09	13.3442	UP
EML1	-1.31619	5.49827	-6.99672	2.18311e-10	3.87587e-09	13.3381	DOWN
APOD	2.89695	10.4111	6.99599	2.19102e-10	3.88689e-09	13.3346	UP
MAGT1	-1.00636	9.30373	-6.99559	2.19533e-10	3.89152e-09	13.3327	DOWN
RHBDD3	1.32063	7.27708	6.99144	2.24068e-10	3.9627e-09	13.3129	UP
RP1-118J21.25	1.1492	5.96457	6.98629	2.29824e-10	4.05508e-09	13.2882	UP
MMP24-AS1	1.51629	7.7925	6.98482	2.31496e-10	4.07829e-09	13.2812	UP
TFEB	1.66421	6.5351	6.98059	2.36379e-10	4.15471e-09	13.2609	UP
IRF2BP1	1.66265	5.23631	6.97647	2.41224e-10	4.20749e-09	13.2412	UP
MED1	-1.08812	6.52045	-6.97641	2.41292e-10	4.20749e-09	13.241	DOWN
ADAT1	-1.50949	5.99183	-6.97635	2.4136e-10	4.20749e-09	13.2407	DOWN
C9orf142	1.7262	7.31663	6.97632	2.41406e-10	4.20749e-09	13.2405	UP
GRASP	1.45801	6.45984	6.97525	2.42674e-10	4.22315e-09	13.2354	UP
WDR92	-1.02527	6.89932	-6.97417	2.43971e-10	4.24251e-09	13.2302	DOWN
SNPH	1.67375	5.68285	6.97392	2.44276e-10	4.24457e-09	13.229	UP
TP53I13	1.44781	8.39429	6.97281	2.45605e-10	4.25884e-09	13.2238	UP
BBS2	-1.74582	7.79285	-6.9714	2.47319e-10	4.28443e-09	13.217	DOWN
NECAB3	1.43395	6.85361	6.96613	2.53817e-10	4.39035e-09	13.1918	UP
RLF	-1.27384	6.04074	-6.96567	2.54396e-10	4.39703e-09	13.1896	DOWN
AC004951.6	1.32499	8.97689	6.96401	2.56483e-10	4.42308e-09	13.1817	UP
BC033528	1.34562	6.22328	6.96384	2.56705e-10	4.42357e-09	13.1808	UP
CHPF	1.51474	6.85191	6.96341	2.57247e-10	4.42724e-09	13.1788	UP
FBXO46	1.55693	7.79868	6.96336	2.57306e-10	4.42724e-09	13.1786	UP
CUL4B	-1.30847	6.20318	-6.96193	2.59131e-10	4.444e-09	13.1717	DOWN
RPAP3	-1.11411	5.15202	-6.96154	2.59629e-10	4.444e-09	13.1698	DOWN
SLC39A13	1.34052	7.15168	6.96153	2.5964e-10	4.444e-09	13.1698	UP
FAM3A	1.75411	6.75449	6.96058	2.60848e-10	4.46134e-09	13.1653	UP
ZNF823	-1.35438	6.38843	-6.95738	2.64992e-10	4.52544e-09	13.15	DOWN
MED16	1.28338	7.20948	6.9552	2.67858e-10	4.56417e-09	13.1395	UP
ADRM1	1.73889	8.88823	6.95256	2.7136e-10	4.62039e-09	13.1269	UP
RANBP3	1.06753	6.09975	6.95131	2.73025e-10	4.64529e-09	13.121	UP
ZNF322	-1.17757	6.85213	-6.95061	2.7397e-10	4.6579e-09	13.1176	DOWN
LYPLA2	1.38571	7.75724	6.95003	2.74753e-10	4.66774e-09	13.1149	UP
CLDN5	1.6482	8.50422	6.94565	2.80731e-10	4.76222e-09	13.094	UP
PFKL	1.1782	9.24039	6.94309	2.84296e-10	4.80844e-09	13.0817	UP
UCP2	1.56198	10.9488	6.94241	2.85247e-10	4.81384e-09	13.0785	UP
GSK3A	1.0388	7.04881	6.93749	2.92232e-10	4.92081e-09	13.055	UP
CORO1B	1.80602	8.58002	6.93692	2.93044e-10	4.92724e-09	13.0523	UP
MAN1B1-AS1	1.23594	6.15037	6.93672	2.93333e-10	4.92847e-09	13.0513	UP
CCT5	-1.2419	7.52373	-6.93441	2.96681e-10	4.9774e-09	13.0403	DOWN
TRIM28	1.22879	11.4114	6.93271	2.99182e-10	5.01568e-09	13.0322	UP
TRAPPC11	-1.19427	5.13324	-6.93142	3.01079e-10	5.0401e-09	13.026	DOWN
UBOX5	1.28967	5.4893	6.93061	3.0228e-10	5.0565e-09	13.0222	UP
FAM195B	1.42844	9.13163	6.92679	3.08008e-10	5.12606e-09	13.0039	UP
LMBR1L	1.05642	7.62203	6.92503	3.10678e-10	5.15924e-09	12.9955	UP
E4F1	1.06514	7.473	6.92404	3.12198e-10	5.17697e-09	12.9908	UP
SUSD5	-1.11311	3.33662	-6.91599	3.24789e-10	5.36242e-09	12.9524	DOWN
DEK	-1.2382	10.647	-6.91577	3.25147e-10	5.36446e-09	12.9514	DOWN
DNAJA1	-1.20057	10.8903	-6.91454	3.27103e-10	5.38119e-09	12.9455	DOWN
POR	1.38222	9.18079	6.91425	3.27578e-10	5.38513e-09	12.9441	UP
KRBOX4	-1.11964	5.23142	-6.91281	3.29898e-10	5.41937e-09	12.9373	DOWN
MIR1909	1.1713	5.24828	6.9118	3.31546e-10	5.44254e-09	12.9324	UP
BOP1	1.41422	6.78029	6.911	3.32846e-10	5.45996e-09	12.9286	UP
UFSP2	-1.17735	8.73433	-6.90885	3.36378e-10	5.49033e-09	12.9184	DOWN
PRMT3	-1.46095	6.41205	-6.90807	3.37661e-10	5.50734e-09	12.9147	DOWN
MCRS1	1.36887	8.57302	6.90622	3.40748e-10	5.54977e-09	12.9059	UP
EPN1	1.65125	5.95391	6.90364	3.45088e-10	5.61247e-09	12.8936	UP
TMEM87B	-1.46215	6.97113	-6.90311	3.45987e-10	5.6231e-09	12.891	DOWN
SPHK2	1.41144	5.33012	6.90094	3.49691e-10	5.6712e-09	12.8807	UP
GLT8D1	-1.19834	9.66312	-6.90025	3.5088e-10	5.68242e-09	12.8774	DOWN
ASNSD1	-1.22754	8.69998	-6.89951	3.5216e-10	5.69912e-09	12.8739	DOWN
UBE2J2	1.10926	6.62383	6.89787	3.55e-10	5.74102e-09	12.8661	UP
TERF1	-1.16584	7.94643	-6.89091	3.67336e-10	5.91128e-09	12.8329	DOWN
TWSG1	-1.29069	8.76933	-6.8909	3.67339e-10	5.91128e-09	12.8329	DOWN
TMEM115	1.63817	8.39388	6.88911	3.70594e-10	5.95158e-09	12.8243	UP
POC5	-1.63616	4.45041	-6.88909	3.70624e-10	5.95158e-09	12.8243	DOWN
EHD1	1.1621	6.82403	6.88679	3.7482e-10	6.00363e-09	12.8133	UP
RBCK1	1.48161	8.63951	6.88674	3.74915e-10	6.00363e-09	12.8131	UP
LRRC49	-1.35988	5.70378	-6.88305	3.81765e-10	6.09198e-09	12.7955	DOWN
POLR2J	1.14482	8.71042	6.88236	3.83062e-10	6.10623e-09	12.7922	UP
PAM16	1.86574	7.30795	6.88195	3.83827e-10	6.11133e-09	12.7903	UP
ZNF20	-1.30768	5.46391	-6.88172	3.84267e-10	6.11133e-09	12.7892	DOWN
CYB5R3	1.15778	10.3158	6.8814	3.84869e-10	6.11403e-09	12.7877	UP
TBC1D17	1.39678	7.54283	6.88132	3.85018e-10	6.11403e-09	12.7873	UP
MYO1C	1.03852	9.05992	6.87989	3.87724e-10	6.15273e-09	12.7805	UP
SRSF10	-1.19226	7.98855	-6.87934	3.88769e-10	6.16503e-09	12.7779	DOWN
SF3A2	2.59644	7.54741	6.87854	3.90297e-10	6.18498e-09	12.7741	UP
REM1	1.6017	6.70496	6.8759	3.95381e-10	6.24416e-09	12.7615	UP
VARS	1.07989	6.20533	6.87583	3.95506e-10	6.24416e-09	12.7612	UP
FAM214B	1.34777	6.45981	6.87308	4.00877e-10	6.30891e-09	12.7481	UP
FAM222B	1.38818	6.91082	6.87245	4.02116e-10	6.32246e-09	12.7451	UP
PRPSAP2	-1.02675	7.64736	-6.87236	4.0229e-10	6.32246e-09	12.7447	DOWN
PBDC1	-1.30407	7.49471	-6.8713	4.04384e-10	6.35099e-09	12.7396	DOWN
PTPRCAP	2.0722	6.80424	6.87099	4.04998e-10	6.35456e-09	12.7382	UP
CTSW	3.47432	7.11504	6.86962	4.07737e-10	6.38611e-09	12.7316	UP
TRPT1	1.63594	8.5927	6.86816	4.10667e-10	6.42005e-09	12.7247	UP
THUMPD3	-1.11611	6.59775	-6.86634	4.14341e-10	6.46627e-09	12.716	DOWN
CYYR1	-1.13313	6.01457	-6.86344	4.20258e-10	6.533e-09	12.7023	DOWN
SEMA4B	1.52923	8.58373	6.85949	4.28478e-10	6.63608e-09	12.6835	UP
WDR5B	-1.15389	4.77846	-6.85888	4.29759e-10	6.64905e-09	12.6806	DOWN
BCKDK	1.69513	8.05436	6.8585	4.30565e-10	6.65701e-09	12.6788	UP
GPR153	1.48345	7.20985	6.85598	4.35889e-10	6.73479e-09	12.6668	UP
RNF126P1	1.06634	5.50542	6.85242	4.43572e-10	6.83962e-09	12.6499	UP
SLC27A6	-2.05966	3.6345	-6.85163	4.45289e-10	6.85831e-09	12.6461	DOWN
CCL3	2.73228	6.60653	6.85125	4.46106e-10	6.8648e-09	12.6443	UP
FAM83G	1.15024	6.42472	6.84866	4.51807e-10	6.9432e-09	12.632	UP
ZBED8	-1.54733	6.49746	-6.8468	4.55923e-10	6.98765e-09	12.6232	DOWN
CCT3	-1.04083	11.4375	-6.84655	4.565e-10	6.99182e-09	12.622	DOWN
CD27	1.01811	5.75699	6.84636	4.56904e-10	6.99332e-09	12.6211	UP
RHOG	1.87311	8.96549	6.84394	4.62361e-10	7.06842e-09	12.6096	UP
BBS12	-1.01499	5.37608	-6.84329	4.63836e-10	7.08519e-09	12.6065	DOWN
DBNL	1.25851	8.14781	6.84256	4.65493e-10	7.09628e-09	12.603	UP
CCNB1IP1	-1.20692	8.85821	-6.84166	4.67552e-10	7.12293e-09	12.5988	DOWN
SEC23A	-1.17737	7.6375	-6.84101	4.69027e-10	7.14064e-09	12.5957	DOWN
FAM13B	-1.26757	9.16153	-6.84004	4.71271e-10	7.17003e-09	12.5911	DOWN
TLE2	1.8431	7.4216	6.83742	4.77341e-10	7.24311e-09	12.5787	UP
ZNF579	1.63359	6.66595	6.83704	4.78236e-10	7.25187e-09	12.5768	UP
DNAJC10	-1.57627	7.436	-6.83644	4.79637e-10	7.26829e-09	12.574	DOWN
PTPLAD1	-1.51258	8.93394	-6.83547	4.81909e-10	7.2979e-09	12.5694	DOWN
LOC102724441	-2.09717	7.58221	-6.8337	4.86109e-10	7.34858e-09	12.561	DOWN
CBWD1	-1.12704	8.93578	-6.8271	5.02035e-10	7.53777e-09	12.5297	DOWN
ARRDC2	1.26804	6.74214	6.82614	5.04414e-10	7.56853e-09	12.5251	UP
CALU	-1.38364	7.27341	-6.82537	5.06316e-10	7.58711e-09	12.5215	DOWN
CDR2L	1.44237	8.40615	6.82101	5.1722e-10	7.73024e-09	12.5008	UP
U2AF1L4	1.13852	6.34066	6.8196	5.20785e-10	7.77337e-09	12.4941	UP
GPR137C	-1.65247	3.53639	-6.81811	5.24583e-10	7.81474e-09	12.4871	DOWN
RSPRY1	-1.03842	8.54024	-6.81595	5.3015e-10	7.8874e-09	12.4768	DOWN
MIS18A	-1.22184	5.9775	-6.81145	5.41938e-10	8.04185e-09	12.4555	DOWN
RNF122	1.12327	4.79685	6.8089	5.48736e-10	8.1272e-09	12.4434	UP
YEATS4	-1.00387	7.18133	-6.80889	5.48756e-10	8.1272e-09	12.4433	DOWN
PIBF1	-1.58048	7.74879	-6.80829	5.50365e-10	8.14576e-09	12.4405	DOWN
LOC100507557	-1.1088	3.21997	-6.80772	5.51906e-10	8.16329e-09	12.4378	DOWN
AKT1	1.16699	9.88287	6.80669	5.5468e-10	8.19901e-09	12.4329	UP
TBC1D25	1.104	5.84037	6.80553	5.57819e-10	8.24008e-09	12.4275	UP
CBX7	1.30784	8.1935	6.80383	5.62482e-10	8.29824e-09	12.4194	UP
TOPBP1	-1.20612	7.66848	-6.80339	5.63698e-10	8.30879e-09	12.4173	DOWN
LDOC1	1.58256	9.59314	6.80163	5.68546e-10	8.36073e-09	12.409	UP
S1PR4	1.25527	4.05526	6.80017	5.72618e-10	8.4152e-09	12.402	UP
RPAP1	1.02188	6.4668	6.79886	5.7629e-10	8.46372e-09	12.3958	UP
SMYD5	1.81663	5.93605	6.79663	5.82599e-10	8.54541e-09	12.3853	UP
SBNO2	1.78109	6.71095	6.79593	5.8458e-10	8.56561e-09	12.382	UP
RFC5	-1.0049	6.49918	-6.79506	5.87092e-10	8.59477e-09	12.3778	DOWN
ABHD12	1.37142	7.9628	6.79417	5.89634e-10	8.62646e-09	12.3736	UP
MC1R	1.6799	6.03605	6.79227	5.95134e-10	8.6865e-09	12.3646	UP
DARS	-1.0627	10.5076	-6.79222	5.95257e-10	8.6865e-09	12.3644	DOWN
TCIRG1	1.5915	9.43282	6.79197	5.96007e-10	8.69189e-09	12.3632	UP
SSH3	1.52511	6.88557	6.79078	5.99466e-10	8.7312e-09	12.3576	UP
MOB2	1.55261	8.39027	6.79031	6.0085e-10	8.74023e-09	12.3553	UP
SRF	1.07188	5.70945	6.78974	6.02503e-10	8.7587e-09	12.3527	UP
OGFR	1.18557	5.89094	6.7892	6.04094e-10	8.77625e-09	12.3501	UP
LINC00968	-1.18727	2.74945	-6.78683	6.11137e-10	8.85607e-09	12.3389	DOWN
UGT8	-1.90984	6.11399	-6.78662	6.11758e-10	8.85945e-09	12.3379	DOWN
KIF18A	-1.48743	3.28687	-6.78562	6.14746e-10	8.89708e-09	12.3332	DOWN
FASTK	1.28977	8.55457	6.78323	6.21968e-10	8.97713e-09	12.3218	UP
FAM114A2	-1.07567	6.44709	-6.78314	6.22239e-10	8.97713e-09	12.3214	DOWN
ZFPL1	1.36967	6.4274	6.78029	6.30934e-10	9.08537e-09	12.3079	UP
CSRNP1	2.17174	7.81876	6.77671	6.42029e-10	9.2219e-09	12.291	UP
RCN3	1.59362	8.22756	6.77658	6.42437e-10	9.22198e-09	12.2904	UP
CLN3	1.45697	8.30959	6.77623	6.43546e-10	9.2321e-09	12.2887	UP
RIOK2	-1.03211	5.71629	-6.77483	6.47947e-10	9.28359e-09	12.2821	DOWN
CSRP1	1.07118	11.0117	6.77291	6.54048e-10	9.34645e-09	12.273	UP
RHOBTB1	-1.52316	8.52636	-6.77262	6.54981e-10	9.34645e-09	12.2716	DOWN
FAM219A	1.10248	5.56148	6.76877	6.6737e-10	9.49642e-09	12.2535	UP
RINT1	-1.25094	5.71007	-6.76839	6.68625e-10	9.50836e-09	12.2516	DOWN
ETFDH	-1.13949	5.71689	-6.76744	6.71697e-10	9.54611e-09	12.2472	DOWN
ETFA	-1.11149	10.5662	-6.76647	6.74901e-10	9.57974e-09	12.2426	DOWN
LRWD1	1.33139	8.50548	6.76579	6.77124e-10	9.60533e-09	12.2394	UP
TBC1D19	-1.22687	4.32988	-6.76138	6.91845e-10	9.80199e-09	12.2185	DOWN
HACL1	-1.05156	6.28585	-6.76084	6.93656e-10	9.82157e-09	12.216	DOWN
VTI1B	-1.01463	6.72023	-6.7577	7.04346e-10	9.96059e-09	12.2011	DOWN
NUDT6	-1.119	5.30723	-6.75463	7.14946e-10	1.00793e-08	12.1866	DOWN
VPS37B	1.47865	9.48412	6.75288	7.21071e-10	1.01532e-08	12.1784	UP
AP1M2	1.44389	8.20047	6.75148	7.26011e-10	1.02092e-08	12.1717	UP
IFI16	-1.47189	9.74092	-6.75061	7.29092e-10	1.02283e-08	12.1676	DOWN
NCOA4	-1.11245	11.2897	-6.75011	7.30851e-10	1.02467e-08	12.1653	DOWN
NEDD4	-1.13008	5.56312	-6.74811	7.38017e-10	1.03198e-08	12.1558	DOWN
PAQR7	1.17097	8.40581	6.74802	7.3832e-10	1.03198e-08	12.1554	UP
IRF7	1.51987	6.63056	6.74777	7.39218e-10	1.03243e-08	12.1543	UP
HPS5	-1.89029	7.07102	-6.7467	7.43094e-10	1.03612e-08	12.1492	DOWN
SH2B1	1.03731	7.20497	6.74607	7.45361e-10	1.03865e-08	12.1462	UP
PLEKHM2	1.45363	6.85559	6.74333	7.55391e-10	1.05048e-08	12.1333	UP
PPIL1	-1.28628	8.61745	-6.74062	7.654e-10	1.06139e-08	12.1205	DOWN
MAPK7	1.65715	5.81934	6.73983	7.68353e-10	1.06379e-08	12.1168	UP
DXO	1.41922	7.31758	6.73978	7.68522e-10	1.06379e-08	12.1165	UP
HAMP	1.54787	5.70666	6.73718	7.78316e-10	1.0741e-08	12.1043	UP
JADE3	-1.01048	7.11797	-6.73663	7.80402e-10	1.07632e-08	12.1017	DOWN
ZMYM4	-1.05555	8.11569	-6.73635	7.81454e-10	1.07713e-08	12.1004	DOWN
ZNF30	-1.35203	4.48566	-6.73364	7.9182e-10	1.08759e-08	12.0876	DOWN
ARHGAP30	1.1592	5.75575	6.73362	7.91901e-10	1.08759e-08	12.0875	UP
TAX1BP1	-1.07034	9.58339	-6.73302	7.9422e-10	1.09012e-08	12.0846	DOWN
XPOT	-1.05676	8.16549	-6.73213	7.97684e-10	1.09356e-08	12.0804	DOWN
LAP3	-1.35876	10.0816	-6.72754	8.1568e-10	1.11556e-08	12.0588	DOWN
GCNT1	-1.4311	5.6214	-6.72586	8.22371e-10	1.1227e-08	12.0508	DOWN
ILF2	-1.24477	10.0999	-6.72549	8.23821e-10	1.124e-08	12.0491	DOWN
CCDC58	-1.49602	5.95567	-6.72247	8.36007e-10	1.13859e-08	12.0349	DOWN
UQCRC2	-1.19466	8.45385	-6.72212	8.37452e-10	1.13988e-08	12.0332	DOWN
PSMC2	-1.24475	7.9921	-6.72167	8.39299e-10	1.14104e-08	12.0311	DOWN
UBXN8	-1.16974	6.45465	-6.72097	8.42129e-10	1.14352e-08	12.0278	DOWN
DBF4	-1.31057	7.04566	-6.72069	8.43305e-10	1.14444e-08	12.0265	DOWN
ABCA7	1.21573	5.88186	6.7201	8.45696e-10	1.14565e-08	12.0237	UP
STAG3L2	1.58375	7.59769	6.71661	8.60176e-10	1.16158e-08	12.0072	UP
PCYOX1	-1.78109	8.22741	-6.71651	8.60588e-10	1.16158e-08	12.0068	DOWN
SLC35C1	1.5104	6.47913	6.71621	8.61864e-10	1.16158e-08	12.0053	UP
SCAMP3	1.38898	9.97746	6.71601	8.62693e-10	1.16158e-08	12.0044	UP
USP21	1.34222	8.32535	6.71592	8.63048e-10	1.16158e-08	12.004	UP
PNRC2	-1.52653	8.1719	-6.71429	8.69917e-10	1.16945e-08	11.9963	DOWN
NME5	-1.23311	6.84897	-6.71391	8.71515e-10	1.17022e-08	11.9945	DOWN
RP11-363E7.4	-1.0744	3.11131	-6.71378	8.72066e-10	1.17028e-08	11.9939	DOWN
LOC284112	1.40804	6.32545	6.71264	8.76916e-10	1.1761e-08	11.9885	UP
TSIX	-2.1436	5.97525	-6.70991	8.88641e-10	1.19043e-08	11.9757	DOWN
BBS7	-1.19129	5.83725	-6.70908	8.92234e-10	1.19454e-08	11.9717	DOWN
UBALD2	1.56942	8.4206	6.70855	8.94532e-10	1.19691e-08	11.9693	UP
PIM3	1.51282	10.5863	6.70615	9.05006e-10	1.20951e-08	11.958	UP
HAT1	-1.09879	9.85888	-6.70487	9.1066e-10	1.21541e-08	11.9519	DOWN
FUNDC1	-1.05433	8.74554	-6.70479	9.11013e-10	1.21541e-08	11.9515	DOWN
AVPI1	1.9415	6.95054	6.70425	9.13374e-10	1.21785e-08	11.949	UP
CDC6	-1.81983	4.15878	-6.70392	9.14862e-10	1.21912e-08	11.9475	DOWN
HRAS	1.27596	9.14157	6.70354	9.16526e-10	1.22063e-08	11.9457	UP
RADIL	1.26294	5.5671	6.70267	9.20413e-10	1.22367e-08	11.9416	UP
SPAG5	-1.50436	4.19429	-6.70207	9.23104e-10	1.22653e-08	11.9388	DOWN
C17orf62	1.27891	8.49405	6.70126	9.26741e-10	1.23065e-08	11.9349	UP
PODXL	-1.29926	10.8364	-6.70077	9.28957e-10	1.23231e-08	11.9326	DOWN
HMGB1P4	-1.28295	9.43137	-6.70074	9.29071e-10	1.23231e-08	11.9325	DOWN
MNS1	-1.45562	6.10668	-6.70038	9.3072e-10	1.23378e-08	11.9308	DOWN
F8A1	1.33962	10.5163	6.69958	9.34308e-10	1.23711e-08	11.9271	UP
MIR4746	1.29641	9.94083	6.69744	9.44081e-10	1.2486e-08	11.917	UP
EFHD1	2.0482	7.90944	6.69719	9.45249e-10	1.24942e-08	11.9158	UP
DALRD3	1.21654	8.229	6.69679	9.47068e-10	1.2511e-08	11.9139	UP
GGPS1	-1.07291	7.21453	-6.69606	9.50449e-10	1.25412e-08	11.9104	DOWN
AMPD2	1.26613	7.84853	6.69553	9.52859e-10	1.25658e-08	11.908	UP
DVL1	1.27956	8.0705	6.69482	9.56168e-10	1.25949e-08	11.9046	UP
DDR1	1.09621	9.87929	6.69441	9.5809e-10	1.26129e-08	11.9027	UP
EAF1	-1.26134	7.41129	-6.69214	9.68693e-10	1.27452e-08	11.892	DOWN
SMC2	-1.299	6.04476	-6.69053	9.76286e-10	1.28229e-08	11.8844	DOWN
SRP54	-1.04187	9.25982	-6.6879	9.88787e-10	1.29574e-08	11.8721	DOWN
FLAD1	1.38175	8.16448	6.68696	9.93316e-10	1.30022e-08	11.8676	UP
AXIN1	1.33151	5.61852	6.68696	9.93349e-10	1.30022e-08	11.8676	UP
SLC9A3R2	1.71895	5.13522	6.68675	9.94319e-10	1.30075e-08	11.8667	UP
SPDYE2	1.33896	6.39077	6.68641	9.96e-10	1.30131e-08	11.865	UP
ARMC7	1.2058	6.63357	6.68631	9.96453e-10	1.30131e-08	11.8646	UP
METAP2	-1.23619	8.20742	-6.68243	1.01537e-09	1.32375e-08	11.8463	DOWN
IL7	-1.02527	3.06681	-6.68207	1.01715e-09	1.32531e-08	11.8446	DOWN
ZBTB22	1.52714	6.69819	6.68189	1.01807e-09	1.32575e-08	11.8438	UP
ZKSCAN1	-1.09619	7.21003	-6.68021	1.02636e-09	1.33427e-08	11.8359	DOWN
SLC25A22	1.16051	6.70428	6.67929	1.03096e-09	1.33872e-08	11.8316	UP
RLN2	-1.06864	2.92118	-6.67702	1.04236e-09	1.35199e-08	11.8209	DOWN
BLM	-1.34138	3.09913	-6.67609	1.04709e-09	1.35583e-08	11.8165	DOWN
DROSHA	-1.09165	9.05374	-6.67561	1.04953e-09	1.35745e-08	11.8143	DOWN
KRBA1	1.00831	6.96338	6.67561	1.04953e-09	1.35745e-08	11.8143	UP
IRF2BPL	1.13835	11.0881	6.67363	1.05963e-09	1.36819e-08	11.805	UP
FLT3LG	1.067	4.01831	6.67299	1.06295e-09	1.37093e-08	11.8019	UP
TMEM55B	1.41647	8.27775	6.67113	1.07257e-09	1.38177e-08	11.7932	UP
TRADD	1.07273	6.78419	6.66911	1.08311e-09	1.39308e-08	11.7837	UP
GNL2	-1.7288	8.05558	-6.66875	1.08501e-09	1.39432e-08	11.782	DOWN
FAM73B	1.09665	6.94228	6.66806	1.08863e-09	1.39695e-08	11.7788	UP
PLP2	1.55167	10.4685	6.66738	1.09224e-09	1.40079e-08	11.7756	UP
G6PD	1.64802	7.26792	6.6672	1.09319e-09	1.40123e-08	11.7747	UP
PSMD1	-1.37554	8.06078	-6.66606	1.09924e-09	1.40741e-08	11.7694	DOWN
NOXA1	1.35005	6.99114	6.66454	1.10735e-09	1.41463e-08	11.7622	UP
SLC10A3	1.74269	8.02923	6.66454	1.10735e-09	1.41463e-08	11.7622	UP
CTSD	1.33474	8.05909	6.66427	1.1088e-09	1.41505e-08	11.761	UP
SKA1	-1.07909	2.77512	-6.66392	1.11069e-09	1.41652e-08	11.7593	DOWN
SPATA20	1.362	10.3242	6.6628	1.11671e-09	1.42182e-08	11.7541	UP
DCAF15	1.29846	4.31005	6.6623	1.11946e-09	1.42453e-08	11.7517	UP
RHBDF2	1.22985	6.75515	6.66193	1.12145e-09	1.42626e-08	11.75	UP
VAT1	1.54836	9.73462	6.66144	1.12414e-09	1.42888e-08	11.7477	UP
CREB3L1	1.55213	5.96193	6.66022	1.13077e-09	1.43572e-08	11.7419	UP
SMOX	1.00266	5.14897	6.65989	1.13259e-09	1.43723e-08	11.7404	UP
IL17C	1.37261	5.26355	6.65959	1.13425e-09	1.43823e-08	11.739	UP
LOC101930324	-1.07629	8.42025	-6.65952	1.13463e-09	1.43823e-08	11.7386	DOWN
C8orf82	1.67481	9.02513	6.65754	1.14553e-09	1.44963e-08	11.7294	UP
NOTCH4	1.01794	5.39509	6.65633	1.15228e-09	1.45737e-08	11.7237	UP
EFCAB7	-1.48115	6.18073	-6.65571	1.15572e-09	1.4602e-08	11.7208	DOWN
MPDZ	-1.07289	6.76703	-6.6557	1.1558e-09	1.4602e-08	11.7207	DOWN
SHISA4	1.69668	6.55591	6.6542	1.16421e-09	1.46839e-08	11.7137	UP
CCDC124	1.00757	5.59088	6.65402	1.16521e-09	1.46885e-08	11.7129	UP
GYS1	1.66896	7.98982	6.65072	1.18399e-09	1.48924e-08	11.6973	UP
FAM154B	-1.14093	2.90952	-6.65056	1.18493e-09	1.4896e-08	11.6966	DOWN
SIGIRR	1.68	8.20052	6.64692	1.20596e-09	1.51271e-08	11.6795	UP
GPAA1	1.27657	10.0187	6.64567	1.21329e-09	1.52107e-08	11.6736	UP
FANCI	-1.14274	4.5903	-6.64272	1.23076e-09	1.53875e-08	11.6598	DOWN
WBP2	1.37338	8.72765	6.64255	1.23173e-09	1.53913e-08	11.659	UP
BLOC1S3	1.22529	5.33755	6.64014	1.24617e-09	1.55293e-08	11.6477	UP
SDF4	1.03006	10.4521	6.63966	1.24909e-09	1.55572e-08	11.6454	UP
PPAPDC2	-1.30387	6.49112	-6.639	1.25306e-09	1.55899e-08	11.6424	DOWN
INTU	-2.05004	4.80223	-6.63873	1.25469e-09	1.55942e-08	11.6411	DOWN
ZNF561	-1.06407	6.56717	-6.63854	1.25586e-09	1.55942e-08	11.6402	DOWN
RGS7BP	-2.17086	3.71163	-6.63841	1.25668e-09	1.55942e-08	11.6396	DOWN
SERTAD3	1.83461	7.71822	6.63839	1.25675e-09	1.55942e-08	11.6395	UP
CLSTN2	-1.00639	4.83335	-6.63833	1.25717e-09	1.55942e-08	11.6392	DOWN
ATP2B1	-1.2828	7.6477	-6.63827	1.25752e-09	1.55942e-08	11.6389	DOWN
CABIN1	1.06282	7.6801	6.63785	1.26007e-09	1.56089e-08	11.637	UP
ZSCAN16	-1.09455	5.1738	-6.63736	1.26309e-09	1.56378e-08	11.6346	DOWN
EIF2S3	-1.16457	9.88473	-6.63279	1.2913e-09	1.59439e-08	11.6132	DOWN
CXorf23	-1.13619	4.33839	-6.63235	1.29405e-09	1.59692e-08	11.6112	DOWN
CCDC104	-1.42794	8.4637	-6.63094	1.30286e-09	1.60607e-08	11.6046	DOWN
AP5B1	1.24468	3.66402	6.63069	1.30445e-09	1.60716e-08	11.6034	UP
IFIT3	-1.03603	6.1116	-6.63016	1.30783e-09	1.61046e-08	11.6009	DOWN
SSBP4	1.13725	7.42301	6.6279	1.32217e-09	1.62462e-08	11.5903	UP
PI4K2B	-1.41769	7.79581	-6.62715	1.32697e-09	1.62876e-08	11.5868	DOWN
KRT18	1.23694	12.0419	6.62628	1.33255e-09	1.63324e-08	11.5827	UP
AK3	-1.04933	9.25234	-6.62255	1.35678e-09	1.66e-08	11.5653	DOWN
ADRA2C	1.24874	10.4871	6.62091	1.36759e-09	1.67081e-08	11.5576	UP
LRRC56	1.2221	6.29095	6.62088	1.36781e-09	1.67081e-08	11.5574	UP
HMCN1	-1.59915	3.83269	-6.62072	1.36886e-09	1.6712e-08	11.5567	DOWN
AMZ2P1	-1.42534	6.7109	-6.61777	1.38854e-09	1.69162e-08	11.5428	DOWN
DHX37	1.07975	7.15044	6.61697	1.39386e-09	1.69629e-08	11.5391	UP
IL17RC	1.08128	5.55626	6.61171	1.42972e-09	1.7344e-08	11.5145	UP
VPS28	1.28306	11.3438	6.61134	1.43232e-09	1.73663e-08	11.5127	UP
KIAA0895	-1.07838	3.60311	-6.6098	1.44297e-09	1.74635e-08	11.5055	DOWN
MSH6	-1.19457	5.12743	-6.60952	1.44492e-09	1.74727e-08	11.5042	DOWN
SHCBP1	-2.2161	5.41604	-6.60831	1.4534e-09	1.75567e-08	11.4985	DOWN
PIGN	-1.19578	5.93221	-6.60731	1.46046e-09	1.76141e-08	11.4938	DOWN
HEXB	-1.11118	10.207	-6.6052	1.4754e-09	1.77755e-08	11.484	DOWN
LLGL2	1.24752	7.57516	6.60449	1.48048e-09	1.78086e-08	11.4806	UP
SNAPC4	1.11342	6.97865	6.604	1.48397e-09	1.78412e-08	11.4784	UP
STARD4	-1.61864	4.49952	-6.60166	1.50079e-09	1.80029e-08	11.4674	DOWN
SLC5A6	1.09219	7.32036	6.60159	1.50136e-09	1.80029e-08	11.4671	UP
TMEM141	1.6107	9.65258	6.59767	1.52999e-09	1.82887e-08	11.4488	UP
TRIM47	2.18224	7.30285	6.59717	1.53371e-09	1.83236e-08	11.4464	UP
MCOLN1	1.65979	6.78278	6.59703	1.53473e-09	1.83262e-08	11.4458	UP
ARID4A	-1.18038	5.82193	-6.59422	1.55572e-09	1.85478e-08	11.4326	DOWN
TMEM104	1.26674	6.18754	6.59248	1.56878e-09	1.86938e-08	11.4245	UP
SPNS1	1.391	8.38826	6.59038	1.58476e-09	1.88449e-08	11.4147	UP
LSG1	-1.19075	6.83887	-6.58923	1.5936e-09	1.89106e-08	11.4093	DOWN
UBTD1	1.57095	5.99338	6.58843	1.59977e-09	1.8974e-08	11.4055	UP
CHTF8	1.07415	9.33854	6.58761	1.6061e-09	1.90392e-08	11.4017	UP
IPO13	1.19643	7.63891	6.5871	1.61005e-09	1.90762e-08	11.3993	UP
DDX55	-1.40865	5.73723	-6.58523	1.62462e-09	1.9219e-08	11.3906	DOWN
CENPE	-2.04113	3.66483	-6.58467	1.62898e-09	1.92308e-08	11.388	DOWN
FAM89B	1.44846	9.60441	6.58298	1.64237e-09	1.93588e-08	11.38	UP
EMD	1.48981	9.02124	6.58135	1.65531e-09	1.94912e-08	11.3724	UP
BCLAF1	-1.21844	6.18652	-6.58109	1.65733e-09	1.9505e-08	11.3712	DOWN
BLOC1S1	1.11545	9.7877	6.58062	1.66116e-09	1.954e-08	11.369	UP
STUB1	1.15974	10.8615	6.58012	1.66513e-09	1.95766e-08	11.3667	UP
MLST8	1.4787	8.83883	6.57645	1.69482e-09	1.98848e-08	11.3496	UP
NR4A1	1.50929	5.35345	6.57415	1.71372e-09	2.00756e-08	11.3388	UP
MIR7114	1.25871	7.81867	6.57296	1.72362e-09	2.01813e-08	11.3332	UP
SSNA1	1.40963	8.78198	6.57221	1.72985e-09	2.02231e-08	11.3297	UP
VPS72	1.12234	8.80026	6.57122	1.73812e-09	2.02887e-08	11.3251	UP
CLDN7	1.30296	9.89533	6.56896	1.75711e-09	2.04955e-08	11.3146	UP
CTB-25B13.12	1.77864	5.92291	6.5676	1.76869e-09	2.06035e-08	11.3082	UP
CISD3	1.34043	7.17517	6.5655	1.7867e-09	2.07709e-08	11.2984	UP
HAUS3	-1.43915	6.0311	-6.56298	1.80843e-09	2.10022e-08	11.2867	DOWN
ARHGEF10L	1.18038	5.86835	6.56191	1.81783e-09	2.10792e-08	11.2816	UP
ABHD10	-1.0157	6.81746	-6.56138	1.82242e-09	2.11111e-08	11.2792	DOWN
CCNG1	-1.09877	11.1677	-6.55778	1.85431e-09	2.14154e-08	11.2624	DOWN
COPS5	-1.13326	9.3466	-6.55467	1.88229e-09	2.16947e-08	11.2479	DOWN
MBD3	1.33528	7.48622	6.55428	1.88584e-09	2.17189e-08	11.246	UP
TJAP1	1.04119	6.49454	6.55271	1.90014e-09	2.18454e-08	11.2387	UP
EXOC3L2	1.26832	6.60282	6.55186	1.9079e-09	2.19005e-08	11.2348	UP
CPLX1	1.58168	6.75946	6.55177	1.90876e-09	2.19005e-08	11.2343	UP
TMC8	1.00419	5.23278	6.55158	1.91048e-09	2.19093e-08	11.2334	UP
ITGB7	1.35924	6.023	6.55065	1.91905e-09	2.19854e-08	11.2291	UP
INTS2	-1.24579	5.25585	-6.54943	1.93039e-09	2.20932e-08	11.2234	DOWN
KDM6B	1.03552	5.30988	6.54772	1.94634e-09	2.22424e-08	11.2154	UP
LRRC61	1.83014	5.94866	6.54732	1.95006e-09	2.22738e-08	11.2136	UP
YDJC	1.70521	7.51813	6.54627	1.95992e-09	2.2364e-08	11.2087	UP
KBTBD7	-1.40263	5.78542	-6.54596	1.96289e-09	2.23867e-08	11.2072	DOWN
TAB2	-1.22539	6.94244	-6.54525	1.96951e-09	2.24511e-08	11.2039	DOWN
PLCD1	1.23006	8.12371	6.54446	1.97701e-09	2.25212e-08	11.2003	UP
GDE1	-1.00169	8.26096	-6.5444	1.97763e-09	2.25212e-08	11.2	DOWN
TIGD5	1.53112	7.70578	6.54397	1.98169e-09	2.25562e-08	11.198	UP
FPGT	-1.11996	5.37298	-6.54277	1.99315e-09	2.26528e-08	11.1924	DOWN
RPN2	-1.02154	11.6113	-6.54104	2.00981e-09	2.27742e-08	11.1843	DOWN
ZNF596	-1.23038	4.82963	-6.54006	2.01929e-09	2.28477e-08	11.1798	DOWN
PEX1	-1.08254	5.49198	-6.53857	2.03387e-09	2.30012e-08	11.1728	DOWN
DDX54	1.11663	6.65584	6.53802	2.03923e-09	2.30505e-08	11.1702	UP
PCID2	-1.12176	6.79046	-6.53753	2.04402e-09	2.30818e-08	11.168	DOWN
SPRYD4	1.6499	6.98991	6.53632	2.05599e-09	2.31941e-08	11.1623	UP
IKBKG	1.19109	4.89423	6.53555	2.06358e-09	2.32567e-08	11.1587	UP
FAM127B	1.09992	8.83292	6.53466	2.07244e-09	2.33451e-08	11.1546	UP
RNF44	1.08318	8.28857	6.53273	2.09176e-09	2.35511e-08	11.1456	UP
ASF1A	-1.0557	7.7308	-6.53218	2.09729e-09	2.35944e-08	11.143	DOWN
PGM3	-1.53929	7.53815	-6.53214	2.09767e-09	2.35944e-08	11.1428	DOWN
TGFB1I1	1.24648	11.486	6.53185	2.1006e-09	2.35955e-08	11.1415	UP
MTO1	-1.02075	6.3334	-6.53183	2.10086e-09	2.35955e-08	11.1414	DOWN
MOB3A	1.09291	6.39012	6.53168	2.10236e-09	2.36008e-08	11.1407	UP
SCAP	1.13127	9.68731	6.53045	2.11478e-09	2.37168e-08	11.135	UP
TBC1D10A	1.18588	5.43468	6.53035	2.11588e-09	2.37175e-08	11.1345	UP
CTR9	-1.28965	9.9031	-6.52974	2.12203e-09	2.37748e-08	11.1317	DOWN
CEBPB	1.1776	12.5363	6.52865	2.13324e-09	2.38738e-08	11.1265	UP
PRSS53	1.28292	4.5358	6.52613	2.15917e-09	2.40965e-08	11.1148	UP
ATP13A2	1.67459	7.80232	6.52545	2.16625e-09	2.4152e-08	11.1117	UP
DTX2	1.188	4.69786	6.52512	2.16971e-09	2.41787e-08	11.1101	UP
EIF5B	-1.13102	6.91675	-6.52379	2.18362e-09	2.43101e-08	11.1039	DOWN
UTP3	-1.09847	8.22845	-6.52012	2.22239e-09	2.47055e-08	11.0869	DOWN
MGME1	-1.18607	8.67488	-6.5196	2.228e-09	2.47439e-08	11.0844	DOWN
SLFN11	-1.13106	6.01554	-6.51889	2.23558e-09	2.48161e-08	11.0811	DOWN
TMEM168	-1.11588	6.89973	-6.51877	2.23682e-09	2.48177e-08	11.0806	DOWN
DOK2	1.76237	6.95011	6.51617	2.26492e-09	2.5093e-08	11.0685	UP
SPRED3	1.24804	6.11787	6.51538	2.27357e-09	2.51767e-08	11.0648	UP
ARAF	1.11402	6.7437	6.51499	2.27781e-09	2.52113e-08	11.063	UP
PLVAP	2.00511	6.73071	6.51273	2.30268e-09	2.545e-08	11.0525	UP
OARD1	-1.07457	6.20164	-6.51206	2.31007e-09	2.5519e-08	11.0494	DOWN
NCAPG2	-1.45211	6.04839	-6.51126	2.31904e-09	2.56057e-08	11.0456	DOWN
ZNF140	-1.44093	7.78066	-6.50985	2.33477e-09	2.57421e-08	11.0391	DOWN
RBM25	-1.26124	7.75362	-6.50836	2.3515e-09	2.59092e-08	11.0321	DOWN
EHBP1	-1.0903	7.82811	-6.50631	2.3748e-09	2.61256e-08	11.0226	DOWN
C1QA	1.97314	8.893	6.50626	2.37526e-09	2.61256e-08	11.0224	UP
KIAA0485	1.06863	4.95653	6.50413	2.39975e-09	2.63822e-08	11.0125	UP
FIGNL1	-1.24801	5.04959	-6.50173	2.42752e-09	2.66363e-08	11.0013	DOWN
DIS3L	-1.6358	7.84059	-6.50102	2.43582e-09	2.67055e-08	10.998	DOWN
IMP4	1.44232	8.82043	6.50095	2.43659e-09	2.67055e-08	10.9977	UP
STT3B	-1.09966	11.0447	-6.4989	2.4607e-09	2.69358e-08	10.9881	DOWN
VRK2	-1.22122	7.62173	-6.49845	2.46597e-09	2.69676e-08	10.9861	DOWN
HGH1	1.51498	6.08134	6.49787	2.47288e-09	2.70302e-08	10.9834	UP
DHFR	-1.50576	7.31168	-6.49471	2.51067e-09	2.74303e-08	10.9687	DOWN
PICK1	1.34772	5.30147	6.49247	2.53771e-09	2.76992e-08	10.9583	UP
TMEM263	-1.06319	10.9594	-6.49235	2.53919e-09	2.77022e-08	10.9577	DOWN
ARL8A	1.0892	8.29208	6.49131	2.55187e-09	2.78007e-08	10.9529	UP
AURKA	-1.20441	4.53559	-6.49102	2.55547e-09	2.78267e-08	10.9515	DOWN
ESAM	1.58528	6.86787	6.49063	2.56017e-09	2.785e-08	10.9497	UP
APBB1	1.17129	5.34586	6.49053	2.56149e-09	2.785e-08	10.9492	UP
LIME1	1.12571	6.94483	6.48945	2.57471e-09	2.79563e-08	10.9443	UP
CYP27A1	1.46706	7.1107	6.48699	2.60531e-09	2.82617e-08	10.9328	UP
CCM2	1.00662	7.76057	6.48574	2.62097e-09	2.84046e-08	10.927	UP
SELPLG	1.47408	4.72428	6.48307	2.65469e-09	2.87292e-08	10.9146	UP
PGAP3	1.25839	7.84775	6.482	2.66839e-09	2.88638e-08	10.9096	UP
MAP4K5	-1.55803	6.74213	-6.48147	2.67516e-09	2.89233e-08	10.9072	DOWN
C1QTNF1	1.09016	4.73633	6.47768	2.72414e-09	2.94251e-08	10.8896	UP
EID1	-1.0541	10.2891	-6.47548	2.75302e-09	2.9709e-08	10.8794	DOWN
IMP3	1.00002	9.70863	6.47091	2.81392e-09	3.0252e-08	10.8582	UP
SERTAD1	1.71369	8.74469	6.468	2.85333e-09	3.06037e-08	10.8447	UP
CMTM7	1.29559	8.19361	6.46648	2.87428e-09	3.07851e-08	10.8376	UP
NAT14	1.56546	8.98952	6.46417	2.90622e-09	3.1069e-08	10.8269	UP
GNG7	1.1191	4.83582	6.46395	2.90922e-09	3.10865e-08	10.8259	UP
THAP7	1.4262	8.3439	6.46363	2.91365e-09	3.11193e-08	10.8244	UP
NIP7	-1.03923	7.3531	-6.46195	2.93716e-09	3.13265e-08	10.8166	DOWN
INTS8	-1.19996	8.44228	-6.4606	2.95631e-09	3.15013e-08	10.8103	DOWN
GHDC	2.0532	7.39072	6.4604	2.95904e-09	3.15048e-08	10.8094	UP
JPX	-2.05656	5.71717	-6.4602	2.96192e-09	3.15171e-08	10.8085	DOWN
CBX6	1.22583	9.15942	6.45761	2.99889e-09	3.18512e-08	10.7965	UP
CKAP2L	-1.13557	2.78002	-6.45582	3.02464e-09	3.21098e-08	10.7882	DOWN
GRB14	-1.76796	3.07986	-6.45436	3.04588e-09	3.22903e-08	10.7814	DOWN
TOMM40	1.11947	8.76482	6.45384	3.05338e-09	3.23398e-08	10.779	UP
MEIS3	1.19416	5.42644	6.45325	3.06202e-09	3.24163e-08	10.7763	UP
MUL1	1.33114	6.93491	6.45245	3.07378e-09	3.25107e-08	10.7726	UP
SIGMAR1	1.17076	8.77781	6.44988	3.11183e-09	3.28675e-08	10.7607	UP
QTRT1	1.22427	7.6713	6.44782	3.14264e-09	3.3147e-08	10.7511	UP
SORBS3	1.57613	7.08442	6.44671	3.15926e-09	3.32695e-08	10.746	UP
C19orf54	1.27843	8.55264	6.44593	3.17114e-09	3.33578e-08	10.7424	UP
RNF180	-1.07656	6.04736	-6.44591	3.17138e-09	3.33578e-08	10.7423	DOWN
SSRP1	-1.1508	8.25813	-6.44514	3.18311e-09	3.34658e-08	10.7387	DOWN
ZNF304	-1.17969	5.92353	-6.44461	3.19116e-09	3.3535e-08	10.7363	DOWN
SOCS3	1.452	5.63643	6.44325	3.21194e-09	3.37379e-08	10.73	UP
PRSS8	1.55214	8.7783	6.44283	3.21839e-09	3.37901e-08	10.728	UP
VARS2	1.13046	8.65033	6.44038	3.25639e-09	3.41227e-08	10.7167	UP
ARHGEF26	-1.08562	3.99565	-6.4398	3.26548e-09	3.41748e-08	10.714	DOWN
SCNM1	1.47795	8.8712	6.43833	3.28837e-09	3.43356e-08	10.7072	UP
TBXA2R	1.04255	4.14634	6.43768	3.29864e-09	3.44115e-08	10.7042	UP
ASNA1	1.33433	9.64819	6.4371	3.30785e-09	3.44407e-08	10.7015	UP
APBB3	1.02884	5.55003	6.43703	3.30884e-09	3.44407e-08	10.7012	UP
AC007292.3	1.14777	4.10162	6.43703	3.30897e-09	3.44407e-08	10.7012	UP
CD37	1.04155	3.6165	6.43597	3.32564e-09	3.45984e-08	10.6963	UP
CEP78	-1.03371	5.63274	-6.43447	3.34958e-09	3.48e-08	10.6893	DOWN
MIS12	-1.03767	8.18828	-6.43387	3.35919e-09	3.48682e-08	10.6866	DOWN
MTIF2	-1.26396	8.48462	-6.43291	3.37473e-09	3.49977e-08	10.6821	DOWN
CETN2	-1.01514	10.9376	-6.43166	3.39496e-09	3.51756e-08	10.6763	DOWN
ARF3	1.2809	9.25948	6.43017	3.41914e-09	3.5408e-08	10.6694	UP
SAAL1	-1.0655	4.85171	-6.43009	3.42048e-09	3.5408e-08	10.669	DOWN
BCL3	1.03149	5.12848	6.42987	3.42406e-09	3.54287e-08	10.668	UP
MGAT1	1.28218	9.2107	6.42978	3.42559e-09	3.54287e-08	10.6676	UP
KLHDC3	1.09945	7.94104	6.42809	3.45323e-09	3.56823e-08	10.6598	UP
EPS8L1	1.00874	6.50136	6.42759	3.46151e-09	3.57517e-08	10.6575	UP
ACTL6A	-1.06385	8.86161	-6.42743	3.46423e-09	3.57637e-08	10.6567	DOWN
DUSP1	1.24389	6.75801	6.42679	3.47478e-09	3.58241e-08	10.6538	UP
ZNF354A	-1.06171	5.5418	-6.42504	3.50387e-09	3.60915e-08	10.6457	DOWN
ERCC1	1.31218	8.78436	6.42388	3.52333e-09	3.62429e-08	10.6403	UP
ZNF121	-1.20606	9.49224	-6.42361	3.52786e-09	3.62732e-08	10.6391	DOWN
PLSCR3	1.36926	9.02388	6.42327	3.53371e-09	3.63007e-08	10.6375	UP
RAN	-1.034	11.181	-6.42178	3.55884e-09	3.65097e-08	10.6306	DOWN
TOP2B	-1.055	10.6717	-6.42154	3.56304e-09	3.65364e-08	10.6295	DOWN
SNW1	-1.16906	9.65746	-6.42091	3.57376e-09	3.66298e-08	10.6266	DOWN
C19orf66	1.05413	8.07448	6.41791	3.62522e-09	3.70908e-08	10.6127	UP
FANCL	-1.32889	9.33018	-6.41502	3.67563e-09	3.74891e-08	10.5994	DOWN
ORAI3	1.30281	9.22762	6.41297	3.71164e-09	3.78227e-08	10.5899	UP
EIF2A	-1.08133	10.0791	-6.41278	3.7151e-09	3.78411e-08	10.589	DOWN
INPP5K	1.13873	7.07879	6.40918	3.77944e-09	3.83622e-08	10.5724	UP
HGS	1.01343	6.37005	6.40892	3.78402e-09	3.8385e-08	10.5712	UP
BBS4	-1.18968	6.09537	-6.40876	3.78691e-09	3.8385e-08	10.5705	DOWN
FAM98C	1.76602	7.66065	6.4078	3.8044e-09	3.85447e-08	10.566	UP
ARL15	-1.03235	6.40405	-6.4054	3.84807e-09	3.8901e-08	10.5549	DOWN
RABAC1	1.52504	11.1581	6.4054	3.84809e-09	3.8901e-08	10.5549	UP
TMEM63B	1.02923	7.36477	6.40236	3.90425e-09	3.94166e-08	10.5409	UP
LINC01023	1.61292	5.05309	6.40192	3.91249e-09	3.94687e-08	10.5389	UP
TYW3	-1.03466	6.99047	-6.4019	3.91286e-09	3.94687e-08	10.5388	DOWN
CADM1	-1.27431	5.81185	-6.40163	3.91802e-09	3.94859e-08	10.5375	DOWN
BCAM	1.61166	5.87458	6.40126	3.92478e-09	3.95265e-08	10.5358	UP
FADS3	1.3903	7.58388	6.40121	3.92572e-09	3.95265e-08	10.5356	UP
PPP1R15A	1.65541	6.39801	6.40113	3.92725e-09	3.95265e-08	10.5352	UP
ADAT3	1.16767	5.2635	6.40062	3.93686e-09	3.96045e-08	10.5328	UP
FBXO5	-1.4398	7.15329	-6.40053	3.93845e-09	3.96045e-08	10.5325	DOWN
MAN2A1	-1.01071	8.66714	-6.39982	3.95185e-09	3.96521e-08	10.5292	DOWN
CARM1	1.46738	9.13873	6.39901	3.96715e-09	3.97881e-08	10.5254	UP
TNXA	1.3908	7.75173	6.39614	4.02176e-09	4.02475e-08	10.5122	UP
MIRLET7BHG	2.06047	7.34344	6.39554	4.03332e-09	4.03279e-08	10.5094	UP
ALKBH6	1.13473	7.63579	6.3938	4.0668e-09	4.06272e-08	10.5014	UP
ZDHHC12	1.98134	6.82913	6.39147	4.1122e-09	4.10269e-08	10.4906	UP
PSMC6	-1.1147	11.2333	-6.38875	4.16598e-09	4.14369e-08	10.4781	DOWN
AP1M1	1.19071	7.82159	6.3883	4.17492e-09	4.14845e-08	10.476	UP
SMARCA5	-1.30914	8.07977	-6.38745	4.19187e-09	4.16039e-08	10.4721	DOWN
CNTNAP1	1.0647	7.4338	6.38255	4.29082e-09	4.24938e-08	10.4495	UP
HYLS1	-1.31408	5.55778	-6.38163	4.30969e-09	4.26622e-08	10.4452	DOWN
PRRG2	1.68922	4.11418	6.37757	4.3936e-09	4.33428e-08	10.4265	UP
TMEM117	-1.42108	5.93607	-6.37732	4.39882e-09	4.33568e-08	10.4254	DOWN
KCTD9	-1.12474	6.85011	-6.37529	4.44167e-09	4.37226e-08	10.416	DOWN
TMEM88	1.71118	5.06521	6.37511	4.44544e-09	4.37409e-08	10.4152	UP
DTX1	1.53605	7.07025	6.37472	4.45367e-09	4.3803e-08	10.4134	UP
GPS1	1.1959	8.8279	6.3711	4.53097e-09	4.4525e-08	10.3967	UP
SLC35F6	1.17183	6.9374	6.36774	4.60414e-09	4.51277e-08	10.3812	UP
ISY1-RAB43	1.29341	6.83649	6.367	4.62027e-09	4.52276e-08	10.3778	UP
EGFL7	1.89736	6.04147	6.36675	4.62584e-09	4.52627e-08	10.3767	UP
ZNF124	-1.21017	4.19162	-6.36547	4.65402e-09	4.54956e-08	10.3708	DOWN
LOC440354	1.48264	8.59397	6.36497	4.66515e-09	4.55694e-08	10.3685	UP
TECR	1.64388	6.72756	6.3624	4.72239e-09	4.60611e-08	10.3566	UP
SMARCA1	-1.00766	6.70431	-6.36235	4.72354e-09	4.60611e-08	10.3564	DOWN
FZR1	1.32509	5.90385	6.35853	4.81029e-09	4.68072e-08	10.3388	UP
FXYD1	2.8021	6.42088	6.35707	4.84378e-09	4.7073e-08	10.3321	UP
RDH5	1.43473	5.28091	6.35645	4.85788e-09	4.71699e-08	10.3293	UP
SPRTN	-1.00023	3.9527	-6.356	4.86842e-09	4.71921e-08	10.3272	DOWN
CRK	-1.25487	7.92853	-6.35528	4.88518e-09	4.73345e-08	10.3238	DOWN
HAX1	1.02924	7.54789	6.34669	5.0886e-09	4.89118e-08	10.2843	UP
MFGE8	1.15933	9.86766	6.34596	5.10614e-09	4.90185e-08	10.281	UP
SYNJ2BP	-1.16382	7.33989	-6.34512	5.12674e-09	4.91956e-08	10.2771	DOWN
SNAPC2	1.24298	5.76733	6.34419	5.14932e-09	4.93502e-08	10.2728	UP
NOL8	-1.43607	8.18249	-6.34274	5.18485e-09	4.96698e-08	10.2662	DOWN
ELOF1	1.18095	9.24484	6.34255	5.18958e-09	4.96943e-08	10.2653	UP
ITGA6	-1.91126	7.96006	-6.34198	5.20374e-09	4.97883e-08	10.2627	DOWN
ASB6	1.23569	6.73557	6.34112	5.22506e-09	4.99616e-08	10.2587	UP
CBX4	1.15591	6.56097	6.34107	5.22622e-09	4.99616e-08	10.2585	UP
EIF3G	1.12772	11.8487	6.3404	5.24277e-09	5.00988e-08	10.2554	UP
RUSC2	1.11476	5.48167	6.34015	5.24916e-09	5.01389e-08	10.2542	UP
VPS54	-1.10967	8.05978	-6.33946	5.26631e-09	5.02809e-08	10.2511	DOWN
TDP2	-1.03227	9.79177	-6.33938	5.26842e-09	5.02809e-08	10.2507	DOWN
ZDHHC24	1.38734	6.15523	6.33922	5.2723e-09	5.02898e-08	10.25	UP
DOLPP1	1.16114	7.99729	6.33891	5.2801e-09	5.03293e-08	10.2485	UP
FOXP4	1.16405	4.82142	6.33873	5.28461e-09	5.03483e-08	10.2477	UP
VPS9D1	1.10928	6.51712	6.33632	5.34534e-09	5.08452e-08	10.2367	UP
KPTN	1.16834	6.78517	6.33213	5.45268e-09	5.17585e-08	10.2174	UP
PPIP5K2	-1.12958	8.99266	-6.33176	5.46234e-09	5.18073e-08	10.2157	DOWN
GOLGA5	-1.1947	8.42066	-6.33157	5.46733e-09	5.18331e-08	10.2148	DOWN
PARVB	1.0196	4.56116	6.33079	5.48765e-09	5.19826e-08	10.2112	UP
CDC42EP5	1.85761	9.43773	6.3301	5.50545e-09	5.20947e-08	10.2081	UP
STX10	1.07819	9.1707	6.33007	5.50632e-09	5.20947e-08	10.2079	UP
UPF2	-1.47675	8.11886	-6.32628	5.60628e-09	5.29529e-08	10.1905	DOWN
CDK1	-1.9763	6.0295	-6.32604	5.61266e-09	5.29912e-08	10.1894	DOWN
FAM217B	-1.27405	6.46024	-6.3256	5.62445e-09	5.30587e-08	10.1874	DOWN
EXD3	1.14331	4.12588	6.32444	5.65545e-09	5.32509e-08	10.1821	UP
MOB1A	-1.04948	7.74333	-6.3244	5.65647e-09	5.32509e-08	10.1819	DOWN
FAM96B	1.2493	10.9063	6.32373	5.67449e-09	5.33986e-08	10.1788	UP
CLTB	1.0004	7.36199	6.32224	5.71466e-09	5.36917e-08	10.172	UP
FOLR2	1.04575	4.98488	6.32223	5.71503e-09	5.36917e-08	10.1719	UP
SLC35A4	1.10357	8.96556	6.32198	5.72175e-09	5.37327e-08	10.1708	UP
CCDC101	1.39524	7.07677	6.31963	5.78595e-09	5.42688e-08	10.16	UP
DOK1	1.11225	6.74614	6.31946	5.79058e-09	5.42838e-08	10.1592	UP
FAM207A	1.05631	5.69668	6.3194	5.7923e-09	5.42838e-08	10.1589	UP
SOD3	2.36254	5.46853	6.3168	5.86405e-09	5.48888e-08	10.147	UP
RAMP2	1.94006	8.09949	6.31548	5.90093e-09	5.51436e-08	10.1409	UP
STIL	-1.05691	7.28043	-6.31498	5.9148e-09	5.52282e-08	10.1386	DOWN
CLUH	1.33422	7.75979	6.31146	6.01433e-09	5.60659e-08	10.1225	UP
YIF1B	1.45429	5.79038	6.31004	6.05487e-09	5.6329e-08	10.116	UP
PRPF4	-1.408	6.9958	-6.30953	6.06958e-09	5.64429e-08	10.1136	DOWN
SGOL2	-1.64445	5.2756	-6.308	6.11361e-09	5.68061e-08	10.1066	DOWN
JUN	1.3526	9.99044	6.30769	6.12267e-09	5.68259e-08	10.1052	UP
TMEM194A	-1.09554	4.35759	-6.30566	6.18192e-09	5.73012e-08	10.0959	DOWN
TIMM21	-1.03354	7.97176	-6.30552	6.18603e-09	5.7316e-08	10.0952	DOWN
LRIF1	-1.2771	6.85793	-6.305	6.20123e-09	5.74313e-08	10.0929	DOWN
LAD1	1.54586	6.6525	6.30481	6.20689e-09	5.74395e-08	10.092	UP
CCDC151	1.03409	6.28074	6.30466	6.21128e-09	5.74569e-08	10.0913	UP
AIP	1.2121	8.23313	6.30446	6.21721e-09	5.74884e-08	10.0904	UP
MRPL2	1.33091	6.79596	6.30409	6.2281e-09	5.75659e-08	10.0887	UP
PLEKHO2	1.19798	7.22018	6.30394	6.2325e-09	5.75832e-08	10.088	UP
FXYD5	2.2145	8.4426	6.29935	6.36954e-09	5.87151e-08	10.0669	UP
GEMIN7	1.14394	5.50046	6.29928	6.37144e-09	5.87151e-08	10.0666	UP
RRAS	1.71574	9.46385	6.29923	6.37298e-09	5.87151e-08	10.0664	UP
ERI3	1.66414	7.66476	6.29914	6.37568e-09	5.87164e-08	10.066	UP
LOC100862671	1.21636	5.43997	6.29723	6.43359e-09	5.92258e-08	10.0572	UP
MFN1	-1.266	6.34967	-6.29577	6.47838e-09	5.95184e-08	10.0505	DOWN
HPS6	1.13349	5.55552	6.29499	6.50227e-09	5.97138e-08	10.047	UP
DPH2	1.03142	7.93581	6.29403	6.53181e-09	5.9937e-08	10.0426	UP
NRROS	1.42578	4.34327	6.2913	6.61671e-09	6.0643e-08	10.0301	UP
EFTUD1	-1.06501	5.80313	-6.2912	6.61987e-09	6.06476e-08	10.0296	DOWN
OAT	-1.01294	12.0412	-6.29033	6.64733e-09	6.08536e-08	10.0256	DOWN
POLD2	1.12192	10.4042	6.29018	6.65205e-09	6.08693e-08	10.0249	UP
CCDC106	1.36209	6.43004	6.28887	6.69332e-09	6.11247e-08	10.0189	UP
SEZ6L2	1.37814	6.90152	6.28776	6.7285e-09	6.13969e-08	10.0139	UP
FBXW4P1	1.18554	5.0377	6.28595	6.78654e-09	6.18772e-08	10.0055	UP
MRFAP1L1	-1.29027	9.69524	-6.28574	6.79321e-09	6.19133e-08	10.0046	DOWN
ST6GALNAC6	1.58519	7.13626	6.28562	6.79717e-09	6.19247e-08	10.004	UP
PARN	-1.28064	7.0931	-6.28177	6.92181e-09	6.29599e-08	9.98644	DOWN
TTLL12	1.41831	8.73909	6.28158	6.92833e-09	6.29941e-08	9.98553	UP
ELK2AP	1.17982	5.32157	6.28105	6.94569e-09	6.31018e-08	9.98311	UP
DHX40	-1.2316	8.39661	-6.28092	6.94987e-09	6.31146e-08	9.98252	DOWN
PPP1CA	1.09918	11.7773	6.27999	6.9803e-09	6.33659e-08	9.97829	UP
PIK3R2	1.14948	6.45941	6.27946	6.99782e-09	6.34494e-08	9.97587	UP
ALG12	1.4876	6.86309	6.27857	7.02759e-09	6.36687e-08	9.97176	UP
LOC102724782	1.55386	6.95138	6.27701	7.07961e-09	6.40639e-08	9.96462	UP
RASL12	1.08573	7.57658	6.27609	7.11032e-09	6.42654e-08	9.96043	UP
ATP1B2	1.55752	5.88238	6.27572	7.12284e-09	6.43532e-08	9.95873	UP
CD109	-1.00441	4.53638	-6.27492	7.14981e-09	6.45204e-08	9.95507	DOWN
RAD9A	1.22798	7.19915	6.27371	7.19086e-09	6.48653e-08	9.94953	UP
TYMP	1.8687	6.49713	6.2735	7.19806e-09	6.49045e-08	9.94856	UP
ANKRD13B	1.43507	7.64523	6.27113	7.27897e-09	6.54793e-08	9.93774	UP
ARMC3	-1.03372	3.01804	-6.27035	7.30611e-09	6.56573e-08	9.93414	DOWN
SCN1B	1.19588	4.20768	6.27012	7.31404e-09	6.56914e-08	9.93309	UP
GFM2	-1.06886	5.18265	-6.27003	7.31713e-09	6.56933e-08	9.93268	DOWN
TSC2	1.28325	7.31349	6.26898	7.35335e-09	6.58633e-08	9.9279	UP
PZP	-1.00763	2.87348	-6.26583	7.46363e-09	6.67465e-08	9.91349	DOWN
LOC101926967	1.5259	5.94641	6.26559	7.47224e-09	6.67728e-08	9.91238	UP
LMNTD2	1.26818	5.17814	6.26395	7.53023e-09	6.71941e-08	9.90489	UP
NRM	1.6853	8.23599	6.26314	7.5592e-09	6.73904e-08	9.90118	UP
PEX16	1.16856	6.13367	6.26208	7.5969e-09	6.76737e-08	9.89636	UP
KTN1	-1.06278	10.3901	-6.2619	7.60344e-09	6.77056e-08	9.89553	DOWN
NUDT18	1.69253	6.84935	6.25865	7.72117e-09	6.87271e-08	9.88066	UP
PEA15	1.0554	10.1013	6.25734	7.76906e-09	6.90996e-08	9.87467	UP
CACFD1	1.41987	7.21933	6.25585	7.82386e-09	6.95059e-08	9.86787	UP
PDIA6	-1.0934	11.6411	-6.25552	7.83602e-09	6.95869e-08	9.86637	DOWN
ERF	1.26108	6.34962	6.25327	7.91965e-09	7.01389e-08	9.85609	UP
CTD-3222D19.5	1.52002	4.28254	6.25085	8.01059e-09	7.08345e-08	9.84504	UP
DUSP12	-1.07872	7.62638	-6.24941	8.06534e-09	7.12522e-08	9.83845	DOWN
TMEM255B	1.42887	5.09273	6.24936	8.06717e-09	7.12522e-08	9.83823	UP
PUS7	-1.0968	7.84615	-6.24823	8.11035e-09	7.16059e-08	9.83306	DOWN
AK6	-1.03692	9.09933	-6.24791	8.12269e-09	7.16319e-08	9.83159	DOWN
BRIP1	-1.18541	3.10435	-6.24746	8.13984e-09	7.17555e-08	9.82955	DOWN
GRAMD1A	1.4688	7.21819	6.24698	8.15847e-09	7.1892e-08	9.82734	UP
ELF4	1.09208	7.75546	6.24557	8.21287e-09	7.23435e-08	9.82091	UP
RUSC1	1.48748	9.14636	6.24534	8.22159e-09	7.23924e-08	9.81988	UP
GPSM3	1.70404	4.74299	6.24297	8.31429e-09	7.3077e-08	9.80903	UP
DVL2	1.01804	7.48213	6.24127	8.38124e-09	7.34915e-08	9.80127	UP
FAM76B	-1.04753	5.5558	-6.24125	8.38176e-09	7.34915e-08	9.80121	DOWN
KIAA1522	1.39667	8.73851	6.2391	8.46743e-09	7.41289e-08	9.79137	UP
UFL1	-1.05451	6.12682	-6.2378	8.51914e-09	7.4496e-08	9.78547	DOWN
NEMF	-1.35081	7.54154	-6.23656	8.5692e-09	7.48766e-08	9.7798	DOWN
PLXDC2	-1.01372	4.04463	-6.23584	8.59853e-09	7.50182e-08	9.7765	DOWN
MIEN1	1.24475	10.3751	6.23493	8.63533e-09	7.52531e-08	9.77236	UP
PPAN	1.24568	7.26904	6.23342	8.69704e-09	7.57533e-08	9.76547	UP
C9orf37	1.12263	5.37835	6.23336	8.69936e-09	7.57533e-08	9.76522	UP
MAP4K2	1.48767	5.30004	6.23196	8.75721e-09	7.62281e-08	9.7588	UP
CENPC	-1.01229	6.09254	-6.23047	8.81886e-09	7.6648e-08	9.75201	DOWN
C12orf5	-1.08133	6.38136	-6.22779	8.93091e-09	7.75923e-08	9.7398	DOWN
LOC100287098	1.19362	5.54081	6.22742	8.94641e-09	7.76975e-08	9.73812	UP
CD151	1.28937	10.8712	6.22605	9.00427e-09	7.81015e-08	9.73188	UP
NDUFA4L2	1.23095	5.06791	6.226	9.00659e-09	7.81015e-08	9.73163	UP
ALDH1A1	-1.92195	10.7349	-6.22546	9.02958e-09	7.81598e-08	9.72916	DOWN
GBAS	-1.19029	10.1647	-6.22544	9.0304e-09	7.81598e-08	9.72907	DOWN
DCDC2	-1.11675	4.74511	-6.22242	9.15952e-09	7.91276e-08	9.71534	DOWN
DLL4	1.0954	5.64613	6.22113	9.21558e-09	7.95818e-08	9.70943	UP
YIPF2	1.36577	7.2565	6.21497	9.48671e-09	8.16149e-08	9.68137	UP
CCDC107	1.22637	8.12183	6.2138	9.53938e-09	8.20373e-08	9.67602	UP
POLL	1.3861	6.16931	6.21371	9.5431e-09	8.20383e-08	9.67564	UP
EBF4	1.12935	8.11371	6.2114	9.64747e-09	8.27489e-08	9.66511	UP
SEMA4A	1.02085	3.35391	6.21024	9.7003e-09	8.3117e-08	9.65983	UP
TPRA1	1.7128	8.15543	6.21014	9.70492e-09	8.3117e-08	9.65937	UP
CEP192	-1.622	6.32431	-6.21002	9.71035e-09	8.31323e-08	9.65883	DOWN
CTB-50L17.7	2.62537	5.5066	6.2065	9.87239e-09	8.43933e-08	9.64282	UP
TLR1	-1.40773	3.98823	-6.20476	9.95363e-09	8.49607e-08	9.63489	DOWN
DHPS	1.16308	8.55362	6.20348	1.00138e-08	8.53786e-08	9.62906	UP
MRPL49	1.31446	9.98372	6.20182	1.00925e-08	8.59533e-08	9.62148	UP
PEF1	1.13146	10.1181	6.19942	1.0207e-08	8.68772e-08	9.61057	UP
NDUFA11	1.00845	10.0254	6.19939	1.02086e-08	8.68772e-08	9.61042	UP
PLEKHF1	1.73686	7.0642	6.19887	1.02334e-08	8.70561e-08	9.60807	UP
RTN2	1.45028	6.33661	6.19193	1.05727e-08	8.96762e-08	9.5765	UP
RIT1	-1.17491	5.80014	-6.19018	1.06602e-08	9.02509e-08	9.56853	DOWN
ZNF446	1.39701	5.99267	6.18941	1.06988e-08	9.04432e-08	9.56504	UP
CST4	2.20086	8.77997	6.18913	1.07128e-08	9.05285e-08	9.56377	UP
MAP3K10	1.20772	5.08347	6.18801	1.07692e-08	9.09713e-08	9.55869	UP
EFNB2	-1.26314	7.89017	-6.18548	1.08981e-08	9.20259e-08	9.54718	DOWN
NMT2	-1.15844	5.4744	-6.18489	1.09284e-08	9.2214e-08	9.54449	DOWN
PRKRIR	-1.0509	8.78366	-6.1845	1.09484e-08	9.23484e-08	9.54273	DOWN
HOXB2	1.13445	10.228	6.18381	1.09838e-08	9.25788e-08	9.5396	UP
MTPN	-1.45549	4.26275	-6.18286	1.10328e-08	9.28207e-08	9.5353	DOWN
GTF2B	-1.00189	7.86907	-6.18272	1.10401e-08	9.28385e-08	9.53466	DOWN
PPP1R12A	-1.19655	8.3021	-6.18127	1.11159e-08	9.33828e-08	9.52803	DOWN
THAP4	1.29255	9.38705	6.18	1.11823e-08	9.38369e-08	9.52228	UP
MFSD5	1.57927	8.46634	6.17842	1.12652e-08	9.44289e-08	9.51513	UP
DRAM2	-1.00971	7.62024	-6.17782	1.12971e-08	9.45571e-08	9.5124	DOWN
ECH1	1.0704	9.36243	6.17175	1.16238e-08	9.69374e-08	9.48481	UP
EZH2	-2.06741	6.10115	-6.16935	1.17553e-08	9.79264e-08	9.47393	DOWN
ZNF500	1.84228	6.8	6.16786	1.18379e-08	9.85226e-08	9.46716	UP
ALG3	1.6152	8.46582	6.16783	1.18398e-08	9.85226e-08	9.46701	UP
LOC644172	1.30744	6.86062	6.16713	1.18784e-08	9.8736e-08	9.46386	UP
FUZ	1.26864	7.56595	6.16679	1.18973e-08	9.88572e-08	9.46232	UP
GLMN	-1.26476	5.9468	-6.16643	1.19178e-08	9.89914e-08	9.46066	DOWN
ATAD2	-1.16409	5.43537	-6.16464	1.2018e-08	9.97152e-08	9.45255	DOWN
ODC1	-1.01925	10.9365	-6.16344	1.2086e-08	1.00207e-07	9.44709	DOWN
HSPA4	-1.22091	6.6782	-6.16285	1.21193e-08	1.0041e-07	9.44443	DOWN
MIR6748	1.23833	10.0175	6.16233	1.21489e-08	1.00593e-07	9.44207	UP
UBA5	-1.1523	6.79794	-6.15982	1.22927e-08	1.01563e-07	9.43069	DOWN
SNX21	1.35623	8.02841	6.15974	1.22975e-08	1.01563e-07	9.43031	UP
ADAM1A	-1.43919	5.69198	-6.15794	1.24018e-08	1.0225e-07	9.42215	DOWN
PARD6A	1.54927	4.63176	6.1579	1.24039e-08	1.0225e-07	9.42198	UP
HDHD3	1.71667	7.47401	6.15712	1.24496e-08	1.02515e-07	9.41842	UP
ECHDC1	-1.04462	7.93846	-6.15676	1.24706e-08	1.02632e-07	9.41679	DOWN
C6orf136	1.40182	6.35353	6.15587	1.25225e-08	1.02967e-07	9.41278	UP
TP53	1.32847	8.49402	6.15439	1.261e-08	1.03575e-07	9.40604	UP
DHRS13	1.90673	7.46544	6.15184	1.27614e-08	1.04443e-07	9.3945	UP
TRMT10C	-1.01345	8.43592	-6.15059	1.28367e-08	1.04826e-07	9.38881	DOWN
ARFIP1	-1.19294	6.75814	-6.15053	1.28403e-08	1.04826e-07	9.38854	DOWN
FDPSP2	1.62022	4.29995	6.15021	1.28597e-08	1.0491e-07	9.38708	UP
ARFGAP3	-1.3034	10.4638	-6.15013	1.28643e-08	1.0491e-07	9.38673	DOWN
SNAPC3	-1.00947	5.61391	-6.14891	1.29383e-08	1.05476e-07	9.38118	DOWN
PPP1R18	1.60202	9.31614	6.1481	1.29873e-08	1.05837e-07	9.37753	UP
TYROBP	1.96218	9.46673	6.14612	1.31084e-08	1.06635e-07	9.36855	UP
EPB41L4A-AS2	1.96454	4.34907	6.14525	1.3162e-08	1.06995e-07	9.3646	UP
EPPK1	1.09234	4.16508	6.14274	1.33174e-08	1.08181e-07	9.35324	UP
ELOVL1	1.06597	9.90973	6.14108	1.34216e-08	1.08989e-07	9.34571	UP
TRAPPC6B	-1.76467	7.34054	-6.14035	1.3467e-08	1.0928e-07	9.34244	DOWN
GLUD1	-1.25264	8.64859	-6.13896	1.35554e-08	1.09919e-07	9.33612	DOWN
GAA	1.10229	8.64242	6.13733	1.36592e-08	1.10565e-07	9.32873	UP
PRMT6	-1.0604	7.26193	-6.13328	1.39205e-08	1.12561e-07	9.31041	DOWN
C16orf86	1.21317	5.62852	6.1328	1.3952e-08	1.12695e-07	9.30822	UP
ORC6	-1.2583	7.26069	-6.13154	1.40343e-08	1.1324e-07	9.30254	DOWN
ABCC10	1.01614	7.86978	6.13102	1.40683e-08	1.13434e-07	9.3002	UP
LOC730098	1.30121	6.22991	6.13028	1.41176e-08	1.13792e-07	9.29681	UP
MBOAT1	-1.20067	8.3696	-6.12635	1.43791e-08	1.15614e-07	9.27906	DOWN
SEMA3F	1.035	6.252	6.12616	1.43918e-08	1.15671e-07	9.27821	UP
FAM212A	1.55362	5.29622	6.12606	1.43985e-08	1.15671e-07	9.27776	UP
COPS3	-1.02434	8.41945	-6.12548	1.44376e-08	1.15922e-07	9.27513	DOWN
AP3M1	-1.03011	6.25425	-6.12458	1.44985e-08	1.16329e-07	9.27106	DOWN
FUK	1.61391	7.31081	6.12384	1.45492e-08	1.16613e-07	9.26769	UP
SCRN1	-1.33181	7.50961	-6.12365	1.4562e-08	1.16675e-07	9.26684	DOWN
HLA-J	1.00719	11.1507	6.12084	1.47544e-08	1.18021e-07	9.25414	UP
GLIS2	1.54046	7.75153	6.12074	1.47614e-08	1.18024e-07	9.25369	UP
CRB3	1.54337	7.77508	6.12059	1.47718e-08	1.18053e-07	9.25301	UP
POT1	-1.0702	6.24523	-6.12054	1.47753e-08	1.18053e-07	9.25277	DOWN
CD7	1.78011	5.25604	6.12021	1.47984e-08	1.18196e-07	9.25126	UP
RBBP7	-1.18573	11.0052	-6.11874	1.49006e-08	1.18971e-07	9.24461	DOWN
CNNM3	1.28706	7.52311	6.11483	1.51749e-08	1.20907e-07	9.22697	UP
CCDC94	1.09226	7.76057	6.11192	1.53832e-08	1.22439e-07	9.21379	UP
TBC1D13	1.29573	6.87656	6.10954	1.55549e-08	1.2373e-07	9.20305	UP
ALG11	-1.01773	7.81168	-6.10952	1.55562e-08	1.2373e-07	9.20297	DOWN
BC041025	1.79115	6.5647	6.10771	1.56887e-08	1.24654e-07	9.19477	UP
TRPM4	1.25825	7.5164	6.10357	1.5995e-08	1.26516e-07	9.17607	UP
TARDBP	-1.07337	8.4631	-6.10248	1.60765e-08	1.27092e-07	9.17116	DOWN
DONSON	-1.25326	7.82901	-6.10159	1.61436e-08	1.27559e-07	9.16713	DOWN
PITPNM1	1.57082	7.52862	6.09995	1.62677e-08	1.28496e-07	9.15972	UP
TPBGL	1.25412	4.60266	6.09951	1.6301e-08	1.28714e-07	9.15775	UP
FAM86B1	1.37128	6.92194	6.09928	1.63185e-08	1.28808e-07	9.15671	UP
LOC730102	-1.02304	3.88914	-6.0992	1.63247e-08	1.28812e-07	9.15634	DOWN
DBNDD1	1.70462	5.39338	6.09885	1.6351e-08	1.28931e-07	9.15478	UP
ESRRA	1.09707	6.2554	6.09787	1.64267e-08	1.29442e-07	9.15032	UP
CCDC86	1.42371	7.89153	6.09734	1.64674e-08	1.2967e-07	9.14793	UP
SSB	-1.54096	9.27023	-6.09718	1.64794e-08	1.29675e-07	9.14722	DOWN
RCN2	-1.21615	10.4934	-6.09649	1.65328e-08	1.29961e-07	9.14409	DOWN
TSTA3	1.39105	9.6672	6.09626	1.65506e-08	1.30011e-07	9.14305	UP
ZNF253	-1.14215	5.06156	-6.09561	1.66005e-08	1.30313e-07	9.14015	DOWN
METTL18	-1.36365	5.5479	-6.09422	1.67083e-08	1.31025e-07	9.13388	DOWN
MBD4	-1.27581	8.20073	-6.09186	1.68934e-08	1.32431e-07	9.12323	DOWN
RAB3A	1.4969	5.87032	6.09024	1.70221e-08	1.33349e-07	9.11589	UP
DESI1	1.63726	7.63115	6.0892	1.71043e-08	1.33845e-07	9.11124	UP
DNAJC4	1.00709	6.41044	6.08907	1.71148e-08	1.33845e-07	9.11065	UP
ANKRD12	-1.25335	6.6621	-6.08792	1.72072e-08	1.34522e-07	9.10544	DOWN
HSPBP1	1.61578	8.39972	6.08573	1.73842e-08	1.35674e-07	9.09554	UP
CCT2	-1.6781	9.82253	-6.08541	1.74096e-08	1.35826e-07	9.09413	DOWN
C19orf24	1.51704	7.86215	6.08504	1.74401e-08	1.35878e-07	9.09244	UP
IER5L	1.28646	8.46726	6.08259	1.76399e-08	1.37248e-07	9.08142	UP
ELMO3	1.65971	6.98272	6.08146	1.77333e-08	1.37881e-07	9.07632	UP
DHX29	-1.38848	8.29085	-6.08066	1.77996e-08	1.38349e-07	9.07271	DOWN
POLM	1.4494	5.13217	6.08045	1.78175e-08	1.38441e-07	9.07174	UP
ICE1	-1.08392	9.11477	-6.08037	1.78241e-08	1.38445e-07	9.07138	DOWN
CASC1	-1.41891	3.72009	-6.0801	1.7846e-08	1.38568e-07	9.07019	DOWN
ATP5D	1.45023	10.4418	6.07937	1.79074e-08	1.38904e-07	9.06687	UP
SLC25A39	1.40918	9.78421	6.07877	1.79575e-08	1.3915e-07	9.06417	UP
LOC646014	1.1707	5.71877	6.07875	1.79586e-08	1.3915e-07	9.06411	UP
KIAA1211	-1.01343	4.11785	-6.07751	1.80631e-08	1.39827e-07	9.0585	DOWN
ZUFSP	-1.32252	6.03364	-6.07648	1.81503e-08	1.40454e-07	9.05385	DOWN
FLOT2	1.1644	6.21765	6.07611	1.81814e-08	1.40609e-07	9.05219	UP
CEP70	-1.20668	5.54782	-6.07609	1.81826e-08	1.40609e-07	9.05213	DOWN
C6orf211	-1.18151	10.0301	-6.07577	1.82103e-08	1.40734e-07	9.05066	DOWN
MON1A	1.42048	6.58573	6.07522	1.82567e-08	1.41039e-07	9.0482	UP
PCYT2	1.19899	5.38537	6.07347	1.84066e-08	1.42053e-07	9.04029	UP
TEX40	1.76374	4.94862	6.07306	1.84419e-08	1.42278e-07	9.03844	UP
TSPYL5	-1.11037	8.71119	-6.07201	1.85316e-08	1.42922e-07	9.03374	DOWN
PCBP4	1.21897	7.7232	6.07067	1.86479e-08	1.43673e-07	9.0277	UP
ZFYVE19	1.07995	6.86987	6.06784	1.88956e-08	1.45239e-07	9.01494	UP
TECPR1	1.05644	7.04387	6.06761	1.89154e-08	1.45294e-07	9.01393	UP
MOSPD2	-1.02471	5.929	-6.06695	1.8974e-08	1.4563e-07	9.01094	DOWN
GTF2E2	-1.23748	7.17932	-6.06684	1.89834e-08	1.4563e-07	9.01046	DOWN
TAF1A	-1.44784	4.95453	-6.06581	1.90746e-08	1.46222e-07	9.00583	DOWN
DEPDC1	-1.57836	4.03551	-6.06387	1.92482e-08	1.47355e-07	8.99707	DOWN
ARHGAP39	1.14367	5.47407	6.06179	1.94357e-08	1.48741e-07	8.9877	UP
CCNA2	-1.70141	5.2393	-6.05972	1.96237e-08	1.49978e-07	8.97839	DOWN
ADAM15	1.24403	5.613	6.05038	2.04952e-08	1.55857e-07	8.93639	UP
S100A4	1.66632	11.4632	6.04908	2.06195e-08	1.56617e-07	8.93054	UP
ATAD3A	1.06156	6.70249	6.04844	2.06812e-08	1.56959e-07	8.92765	UP
ITPKC	1.54766	6.4903	6.04706	2.08143e-08	1.57812e-07	8.92145	UP
FAAH	1.08431	6.61718	6.04586	2.09312e-08	1.58583e-07	8.91604	UP
ARRB2	1.39602	5.64284	6.04556	2.09602e-08	1.58655e-07	8.9147	UP
PHYHD1	1.30299	9.30721	6.04485	2.10298e-08	1.59129e-07	8.9115	UP
FUT2	1.013	5.28189	6.04452	2.10619e-08	1.593e-07	8.91002	UP
NAE1	-1.1449	9.89766	-6.04201	2.13089e-08	1.61028e-07	8.89875	DOWN
TMEM91	1.33422	7.99078	6.04171	2.13391e-08	1.61203e-07	8.89738	UP
MTFP1	1.84013	8.54118	6.04058	2.14516e-08	1.61839e-07	8.8923	UP
ENPP4	-1.24651	5.78795	-6.03941	2.1568e-08	1.62556e-07	8.88707	DOWN
GTPBP6	1.46605	8.46496	6.03664	2.18477e-08	1.64231e-07	8.87461	UP
SH3BP1	1.28643	4.60444	6.0365	2.1862e-08	1.64284e-07	8.87398	UP
ZNF646	1.02382	3.68617	6.03453	2.20625e-08	1.65628e-07	8.86516	UP
CD97	1.44955	7.79144	6.03373	2.21451e-08	1.66194e-07	8.86155	UP
CITED4	1.73425	9.33133	6.02995	2.25377e-08	1.68697e-07	8.84456	UP
JAK1	-1.0662	6.78669	-6.02947	2.25877e-08	1.69016e-07	8.84242	DOWN
STK11	1.26228	5.78749	6.02604	2.29499e-08	1.7135e-07	8.82705	UP
SPA17	-1.31882	7.23658	-6.02348	2.32247e-08	1.73216e-07	8.81554	DOWN
RPS6KB2	1.37932	6.25837	6.02209	2.33749e-08	1.74222e-07	8.80931	UP
NELFB	1.22566	9.03844	6.02112	2.34804e-08	1.74724e-07	8.80496	UP
FAM174B	1.01077	8.11602	6.02073	2.3523e-08	1.74927e-07	8.80321	UP
DCBLD1	-1.15445	5.89707	-6.0205	2.35485e-08	1.75059e-07	8.80216	DOWN
MIR4680	-1.15187	8.99623	-6.02002	2.36012e-08	1.75338e-07	8.8	DOWN
NUF2	-1.91537	5.85088	-6.01519	2.41356e-08	1.78959e-07	8.77836	DOWN
WDR24	1.45848	5.17861	6.01198	2.4498e-08	1.81411e-07	8.76396	UP
ABI3	1.45943	5.34681	6.01163	2.45375e-08	1.81644e-07	8.7624	UP
TESC	1.03835	4.13583	6.01092	2.46189e-08	1.8212e-07	8.7592	UP
HSPB6	2.46573	6.49916	6.00954	2.47765e-08	1.8294e-07	8.75303	UP
CUTA	1.06151	11.8749	6.00819	2.49323e-08	1.83971e-07	8.74698	UP
LIMD2	1.07567	5.17246	6.00756	2.50053e-08	1.84391e-07	8.74415	UP
CAPN15	1.28946	5.68187	6.00572	2.52193e-08	1.85849e-07	8.73591	UP
LOC284023	1.00402	6.15429	6.00493	2.53117e-08	1.8629e-07	8.73238	UP
ACAT2	-1.07642	7.89852	-6.00161	2.57046e-08	1.88817e-07	8.7175	DOWN
GIT1	1.13708	7.45055	6.0011	2.57653e-08	1.89096e-07	8.71522	UP
FAM155A	-1.05201	6.72389	-5.99694	2.62666e-08	1.9245e-07	8.6966	DOWN
EPHB6	1.32152	7.74812	5.9959	2.63939e-08	1.93187e-07	8.69192	UP
BCL7B	1.18645	7.37178	5.99584	2.64009e-08	1.93187e-07	8.69167	UP
HMGA1P4	1.05965	5.39805	5.99567	2.6422e-08	1.93218e-07	8.6909	UP
CNN3	-1.12244	9.70512	-5.99512	2.64899e-08	1.93652e-07	8.68842	DOWN
MITD1	-1.12394	8.24037	-5.99434	2.65852e-08	1.9418e-07	8.68494	DOWN
SP5	1.18789	5.13743	5.99432	2.65876e-08	1.9418e-07	8.68486	UP
PCGF2	1.16823	7.53647	5.99313	2.67348e-08	1.9513e-07	8.67952	UP
RHBDD2	1.38254	7.84446	5.99022	2.70972e-08	1.97398e-07	8.66651	UP
CEBPA	1.58654	5.69378	5.98705	2.74987e-08	2.00131e-07	8.6523	UP
ARHGEF16	1.08762	5.39077	5.9855	2.76962e-08	2.0144e-07	8.64539	UP
EIF3A	-1.20027	9.10876	-5.97851	2.86074e-08	2.07342e-07	8.61411	DOWN
TMEM187	1.74923	7.46563	5.97802	2.86715e-08	2.07675e-07	8.61195	UP
C19orf53	1.1181	11.2549	5.97791	2.86862e-08	2.07697e-07	8.61145	UP
EPB41L2	-1.20763	6.04732	-5.97786	2.86926e-08	2.07697e-07	8.61124	DOWN
DNAJB2	1.04313	7.5094	5.97555	2.90015e-08	2.09667e-07	8.60089	UP
PPP1R35	1.52006	8.6057	5.97496	2.90811e-08	2.10176e-07	8.59824	UP
MBLAC1	1.0896	6.42451	5.97416	2.91878e-08	2.10773e-07	8.5947	UP
SH3BGR	-1.33949	4.76469	-5.97414	2.91914e-08	2.10773e-07	8.59459	DOWN
SEPT1	1.64749	4.09025	5.97265	2.93927e-08	2.12093e-07	8.58794	UP
MBOAT7	1.06537	6.64548	5.97165	2.95286e-08	2.12905e-07	8.58349	UP
DQ597730	-1.03653	7.93521	-5.97063	2.9668e-08	2.13675e-07	8.57894	DOWN
TELO2	1.28404	6.82648	5.96741	3.01131e-08	2.16561e-07	8.56455	UP
CCT6A	-1.07982	10.4816	-5.96739	3.0116e-08	2.16561e-07	8.56446	DOWN
TUNAR	-2.1466	7.56987	-5.96731	3.01276e-08	2.16576e-07	8.56408	DOWN
ECSIT	1.41621	8.00501	5.96503	3.04463e-08	2.18619e-07	8.55392	UP
STAG3L1	1.1615	6.98682	5.96501	3.045e-08	2.18619e-07	8.5538	UP
LENG1	1.33526	5.87934	5.96162	3.09303e-08	2.21511e-07	8.53868	UP
GNA15	1.75284	5.87725	5.96134	3.09706e-08	2.2173e-07	8.53742	UP
FCGBP	2.15394	6.75902	5.96081	3.10462e-08	2.22063e-07	8.53507	UP
DFNB31	1.77404	7.21155	5.95938	3.12526e-08	2.23259e-07	8.52867	UP
NKIRAS2	1.21978	8.27091	5.95901	3.13056e-08	2.23568e-07	8.52703	UP
RPP21	1.35496	9.9708	5.95758	3.15136e-08	2.24961e-07	8.52064	UP
IFT74	-1.0562	5.18919	-5.95722	3.15656e-08	2.25214e-07	8.51904	DOWN
ANLN	-2.12615	5.25474	-5.9548	3.19201e-08	2.27459e-07	8.50825	DOWN
HAGH	1.12191	8.49267	5.95463	3.19461e-08	2.27574e-07	8.50747	UP
AC018755.16	1.53697	7.18478	5.95432	3.19907e-08	2.2782e-07	8.50612	UP
ZGPAT	1.39736	7.72113	5.95255	3.2254e-08	2.2941e-07	8.4982	UP
CCDC159	1.09191	6.8228	5.9519	3.23508e-08	2.29955e-07	8.49531	UP
SGPP1	-1.15549	7.51597	-5.94823	3.29029e-08	2.33445e-07	8.47896	DOWN
MFSD12	1.44151	7.32117	5.94823	3.29029e-08	2.33445e-07	8.47896	UP
PLBD2	1.52721	6.45152	5.94771	3.29821e-08	2.33933e-07	8.47664	UP
PDLIM4	1.06322	5.92455	5.94763	3.29954e-08	2.33955e-07	8.47625	UP
TCTA	1.34388	8.5857	5.94684	3.3116e-08	2.34738e-07	8.47272	UP
NAA60	1.16146	9.45611	5.94436	3.34972e-08	2.36999e-07	8.46167	UP
C4orf19	-1.17507	4.22693	-5.94428	3.35081e-08	2.37003e-07	8.46135	DOWN
TSKU	1.26179	8.69259	5.94273	3.37497e-08	2.38269e-07	8.45441	UP
E2F6	-1.15958	6.3308	-5.94179	3.38959e-08	2.39228e-07	8.45024	DOWN
EPB41L3	-1.46771	6.17159	-5.93593	3.4825e-08	2.45028e-07	8.42412	DOWN
TRIT1	-1.11975	7.52974	-5.93343	3.52281e-08	2.4756e-07	8.413	DOWN
PRRT2	1.22481	6.8653	5.93139	3.55621e-08	2.496e-07	8.40389	UP
RRM1	-1.3695	6.9922	-5.93055	3.56988e-08	2.50455e-07	8.40018	DOWN
SFN	1.91985	9.78676	5.93051	3.57057e-08	2.50455e-07	8.39999	UP
VEGFB	1.36259	7.07447	5.92981	3.58207e-08	2.51184e-07	8.39689	UP
HSP90AA1	-1.19094	12.7887	-5.92967	3.5845e-08	2.51278e-07	8.39623	DOWN
PTCD3	-1.12087	6.45351	-5.92761	3.61859e-08	2.53434e-07	8.38709	DOWN
CDK8	-1.01394	5.41092	-5.92716	3.62613e-08	2.53885e-07	8.38508	DOWN
LILRB3	1.14195	5.0345	5.92589	3.64737e-08	2.55137e-07	8.37944	UP
LONP1	1.0665	9.00603	5.92502	3.66214e-08	2.56092e-07	8.37554	UP
HNRNPA3	-1.03043	10.2429	-5.92338	3.68985e-08	2.57715e-07	8.36825	DOWN
ARHGDIA	1.41249	8.39637	5.92318	3.69332e-08	2.578e-07	8.36735	UP
HSPBAP1	-1.45519	5.72094	-5.92302	3.69592e-08	2.57902e-07	8.36667	DOWN
TTC37	-1.24541	6.48915	-5.92061	3.73728e-08	2.60312e-07	8.35592	DOWN
USP5	1.23989	6.66188	5.92017	3.74485e-08	2.6076e-07	8.35397	UP
GRK6	1.19662	7.02464	5.91811	3.78062e-08	2.6277e-07	8.34479	UP
MSRB1	1.56494	8.80972	5.91661	3.80677e-08	2.6449e-07	8.33813	UP
TCF4	-1.09435	9.37497	-5.91656	3.80767e-08	2.6449e-07	8.3379	DOWN
MUC1	1.36442	9.50433	5.91559	3.82475e-08	2.65514e-07	8.33358	UP
AP5Z1	1.06403	6.67063	5.91514	3.83251e-08	2.65972e-07	8.33162	UP
GNA11	1.23027	8.90121	5.9146	3.84214e-08	2.66479e-07	8.32919	UP
C2orf81	1.30907	4.83265	5.91423	3.84865e-08	2.6685e-07	8.32756	UP
MSH2	-1.84049	6.92199	-5.91332	3.86477e-08	2.67695e-07	8.32352	DOWN
HTRA2	1.00339	8.47685	5.91328	3.86552e-08	2.67695e-07	8.32334	UP
LOC100272216	1.35119	8.87818	5.91282	3.87378e-08	2.68186e-07	8.32127	UP
CCL14	2.1885	7.06459	5.91185	3.89112e-08	2.69142e-07	8.31696	UP
MEF2BNB	1.06158	7.01346	5.91142	3.89883e-08	2.69565e-07	8.31505	UP
B3GAT3	1.21923	7.07486	5.91031	3.91879e-08	2.7081e-07	8.31012	UP
ATRIP	1.22171	6.8824	5.91015	3.92162e-08	2.70923e-07	8.30942	UP
TMEM129	1.38067	7.9661	5.90978	3.92837e-08	2.71308e-07	8.30776	UP
GYLTL1B	1.66028	7.41975	5.90883	3.9456e-08	2.72251e-07	8.30353	UP
ENKD1	1.40897	7.72781	5.90854	3.95081e-08	2.72418e-07	8.30226	UP
RELT	1.2674	3.68421	5.9085	3.95159e-08	2.72418e-07	8.30207	UP
FAM83E	1.00251	4.30946	5.90703	3.97835e-08	2.74015e-07	8.29555	UP
GPR146	1.87867	5.78955	5.90664	3.98547e-08	2.74423e-07	8.29382	UP
AATK	1.39839	4.18817	5.90603	3.99676e-08	2.75117e-07	8.29109	UP
HOXB4	1.117	8.13586	5.90566	4.00348e-08	2.7545e-07	8.28947	UP
CDIP1	1.27556	7.23199	5.90563	4.004e-08	2.7545e-07	8.28934	UP
KLK10	1.1922	3.97849	5.90542	4.00792e-08	2.75636e-07	8.2884	UP
IFI27L1	1.12297	7.93881	5.90535	4.00919e-08	2.75641e-07	8.28809	UP
MRPL41	1.05537	6.54321	5.90254	4.06129e-08	2.78804e-07	8.27562	UP
ZBTB48	1.08843	6.45041	5.90169	4.07722e-08	2.79729e-07	8.27185	UP
APITD1	-1.39963	6.64072	-5.90065	4.09692e-08	2.80997e-07	8.26719	DOWN
CCDC42B	1.20062	4.14595	5.90032	4.10314e-08	2.81339e-07	8.26573	UP
FSTL3	1.83454	5.70754	5.89867	4.13439e-08	2.83312e-07	8.2584	UP
C14orf142	-1.08218	8.80533	-5.89714	4.16349e-08	2.8522e-07	8.25163	DOWN
EEFSEC	1.62914	7.81917	5.89607	4.18397e-08	2.86537e-07	8.24689	UP
KIAA1551	-1.55415	8.0794	-5.89329	4.23778e-08	2.89962e-07	8.23455	DOWN
HSPB2	2.01178	6.82793	5.89223	4.25855e-08	2.9123e-07	8.22983	UP
MIEF2	1.5876	5.7674	5.89036	4.2952e-08	2.93276e-07	8.22155	UP
GDPD5	1.392	7.06444	5.88955	4.31131e-08	2.94201e-07	8.21794	UP
NAALADL1	1.49554	6.20295	5.88621	4.37786e-08	2.97854e-07	8.20315	UP
NUSAP1	-2.06107	6.51336	-5.88498	4.40279e-08	2.99331e-07	8.19766	DOWN
ZNF683	1.16102	5.63563	5.88494	4.4035e-08	2.99331e-07	8.19751	UP
ERICH5	-1.00883	3.73488	-5.88437	4.41514e-08	2.99765e-07	8.19496	DOWN
HLTF	-1.08712	8.36902	-5.88081	4.48791e-08	3.04164e-07	8.17917	DOWN
BMS1	-1.06368	7.12711	-5.88049	4.49458e-08	3.04526e-07	8.17774	DOWN
RABGGTA	1.72072	7.14685	5.88039	4.49663e-08	3.04562e-07	8.1773	UP
CAMSAP3	1.28531	4.97088	5.88023	4.49994e-08	3.04562e-07	8.17659	UP
ACTN4	1.01126	11.107	5.8802	4.50044e-08	3.04562e-07	8.17648	UP
ATP6V0B	1.46524	10.8533	5.88012	4.5022e-08	3.04591e-07	8.1761	UP
KPNB1	-1.1327	9.60716	-5.87948	4.5153e-08	3.052e-07	8.1733	DOWN
ZBTB38	-1.08489	6.02846	-5.87942	4.51653e-08	3.052e-07	8.17304	DOWN
CLEC3B	2.61812	9.61626	5.87873	4.53104e-08	3.06089e-07	8.16994	UP
WFS1	1.22272	8.81191	5.87864	4.53288e-08	3.0611e-07	8.16955	UP
PDK2	1.04224	5.14031	5.87845	4.53668e-08	3.06199e-07	8.16874	UP
DPH1	1.12304	7.57759	5.87569	4.59454e-08	3.09648e-07	8.1565	UP
NFAM1	1.08806	4.59294	5.87361	4.63868e-08	3.12071e-07	8.14727	UP
TMEM198B	1.17242	6.70484	5.8732	4.64736e-08	3.12562e-07	8.14547	UP
HEIH	1.10656	9.11219	5.87209	4.6712e-08	3.14073e-07	8.14053	UP
ERMP1	-1.20846	9.06046	-5.87183	4.67667e-08	3.14289e-07	8.1394	DOWN
ZNF415	-1.38235	5.05687	-5.87128	4.68853e-08	3.14737e-07	8.13695	DOWN
LOC102724229	1.45445	7.7241	5.87051	4.70525e-08	3.1562e-07	8.13351	UP
AGTRAP	1.00476	6.71762	5.87031	4.70938e-08	3.15805e-07	8.13267	UP
FAM110A	1.59447	6.21104	5.87018	4.71238e-08	3.15913e-07	8.13205	UP
NPR1	1.53714	6.53587	5.86751	4.77032e-08	3.19423e-07	8.12025	UP
VEZF1	-1.17242	8.76809	-5.86661	4.79011e-08	3.20373e-07	8.11626	DOWN
CTDP1	1.20134	6.54636	5.86544	4.81584e-08	3.21906e-07	8.11108	UP
EMILIN3	1.7778	8.27493	5.86528	4.81941e-08	3.21956e-07	8.11037	UP
ZNF784	1.38511	6.56751	5.86516	4.82213e-08	3.22043e-07	8.10982	UP
C20orf27	1.35672	8.70171	5.86235	4.88447e-08	3.26016e-07	8.09742	UP
NSRP1	-1.13958	8.08031	-5.86098	4.91531e-08	3.27619e-07	8.09135	DOWN
CWC22	-1.03086	7.28374	-5.86085	4.91818e-08	3.27619e-07	8.09078	DOWN
HAUS1	-1.07492	8.75355	-5.86069	4.92185e-08	3.27729e-07	8.09006	DOWN
POLD4	1.68386	8.69909	5.86035	4.92947e-08	3.28062e-07	8.08857	UP
TMC4	1.31767	10.6804	5.85813	4.97991e-08	3.31227e-07	8.07874	UP
MVB12A	1.42899	9.58836	5.85719	5.00145e-08	3.32273e-07	8.07457	UP
C1orf233	1.60909	5.91725	5.85682	5.0099e-08	3.32737e-07	8.07295	UP
BTBD11	-1.34175	3.45684	-5.85499	5.05216e-08	3.35349e-07	8.06484	DOWN
TMEM59L	1.24052	4.81943	5.8527	5.10532e-08	3.38386e-07	8.05473	UP
ABCE1	-1.10267	8.38556	-5.85182	5.12594e-08	3.3936e-07	8.05084	DOWN
ETHE1	1.87821	9.31315	5.84947	5.18157e-08	3.42448e-07	8.04042	UP
ALKBH7	1.00321	6.58452	5.84793	5.21826e-08	3.44574e-07	8.03361	UP
C17orf96	1.32496	5.51967	5.84781	5.22105e-08	3.44642e-07	8.03309	UP
SYNC	-1.30464	3.77964	-5.84776	5.2223e-08	3.44642e-07	8.03286	DOWN
PHPT1	1.09073	9.35079	5.84736	5.23194e-08	3.45178e-07	8.03108	UP
MATK	1.36287	5.07057	5.84526	5.28238e-08	3.48205e-07	8.02182	UP
FIS1	1.33203	11.2978	5.8449	5.29105e-08	3.48575e-07	8.02024	UP
DEF8	1.20615	7.72016	5.84429	5.30601e-08	3.4946e-07	8.01751	UP
NYNRIN	1.28862	7.53689	5.84324	5.33139e-08	3.50728e-07	8.01291	UP
ARSJ	-1.26425	5.24481	-5.84156	5.3725e-08	3.52924e-07	8.00549	DOWN
USP16	-1.11199	8.25489	-5.84081	5.391e-08	3.53937e-07	8.00217	DOWN
BAZ1A	-1.02416	8.43993	-5.84075	5.39268e-08	3.53945e-07	8.00187	DOWN
SNX29	1.22234	4.24966	5.83764	5.46983e-08	3.58586e-07	7.98816	UP
DDX1	-1.03008	9.70693	-5.83479	5.54166e-08	3.62786e-07	7.97557	DOWN
CPSF4	1.17424	8.65908	5.8343	5.55401e-08	3.63412e-07	7.97342	UP
ZNF747	1.06563	7.13354	5.83429	5.5544e-08	3.63412e-07	7.97335	UP
ATG5	-1.08444	7.20517	-5.83252	5.59948e-08	3.66047e-07	7.96555	DOWN
VPS37D	1.4257	5.59409	5.83107	5.63672e-08	3.68061e-07	7.95915	UP
MRPL13	-1.02703	8.95383	-5.82949	5.67763e-08	3.7052e-07	7.95217	DOWN
CDCA7L	-1.47036	6.15079	-5.82573	5.7762e-08	3.75987e-07	7.93556	DOWN
APEH	1.12466	6.77473	5.82497	5.79629e-08	3.77014e-07	7.93221	UP
IGSF22	1.09597	5.71222	5.81878	5.96237e-08	3.85146e-07	7.90494	UP
CHCHD10	1.37797	11.2227	5.81862	5.9669e-08	3.85329e-07	7.90421	UP
DPM2	1.46416	8.8195	5.81652	6.02437e-08	3.88492e-07	7.89496	UP
MOB1B	-1.31542	8.96131	-5.81102	6.17758e-08	3.97364e-07	7.87072	DOWN
ADCK1	1.19943	6.80624	5.81031	6.19757e-08	3.98537e-07	7.86761	UP
CLDN3	1.46378	11.0993	5.80972	6.21427e-08	3.99499e-07	7.86501	UP
RNASEH2C	1.21539	7.68	5.80816	6.25871e-08	4.01904e-07	7.85813	UP
SNORD3A	2.14895	3.75689	5.80681	6.2975e-08	4.0412e-07	7.85217	UP
DECR2	1.3185	8.38282	5.80555	6.33365e-08	4.06146e-07	7.84665	UP
CTSV	-1.51184	6.8801	-5.80511	6.34638e-08	4.06734e-07	7.84471	DOWN
CTPS1	-1.37853	6.47173	-5.80497	6.35039e-08	4.06877e-07	7.8441	DOWN
VKORC1	1.16669	11.2029	5.8037	6.38745e-08	4.08908e-07	7.83848	UP
MVP	1.5744	9.40826	5.80198	6.43776e-08	4.11552e-07	7.83091	UP
RAI14	-1.58541	9.7529	-5.80022	6.48977e-08	4.14529e-07	7.82315	DOWN
ALKBH4	1.40583	6.66382	5.79993	6.49812e-08	4.14835e-07	7.82191	UP
FARSA	1.2532	7.34985	5.79993	6.49819e-08	4.14835e-07	7.8219	UP
CENPU	-1.55993	5.22972	-5.79974	6.504e-08	4.14859e-07	7.82104	DOWN
RMND1	-1.16793	6.41695	-5.79939	6.51438e-08	4.1529e-07	7.8195	DOWN
ZNF165	-1.46405	4.16761	-5.79923	6.51901e-08	4.15469e-07	7.81881	DOWN
STOML1	1.05764	5.36247	5.79899	6.52617e-08	4.15763e-07	7.81775	UP
CFI	-1.88229	9.53336	-5.79861	6.53748e-08	4.16298e-07	7.81608	DOWN
TBC1D10C	1.66857	5.62446	5.79822	6.54919e-08	4.16928e-07	7.81435	UP
ALDH16A1	1.36973	7.65741	5.79815	6.55132e-08	4.16947e-07	7.81404	UP
ABT1	1.36106	7.47462	5.7979	6.55873e-08	4.17303e-07	7.81295	UP
NICN1	1.23869	8.37484	5.79666	6.59597e-08	4.19322e-07	7.80749	UP
FLNA	1.08473	11.3707	5.79626	6.60794e-08	4.19913e-07	7.80574	UP
NKG7	2.17969	9.38447	5.79623	6.60894e-08	4.19913e-07	7.80559	UP
APOC1	1.65766	8.83371	5.79573	6.62384e-08	4.20743e-07	7.80342	UP
BC044596	1.0011	4.44618	5.79512	6.64223e-08	4.21677e-07	7.80074	UP
KIZ	-1.02051	6.78763	-5.79486	6.65019e-08	4.22065e-07	7.79959	DOWN
NCAPG	-1.71684	6.15745	-5.79463	6.6572e-08	4.22392e-07	7.79857	DOWN
SCAMP1	-1.07726	5.69737	-5.79453	6.66018e-08	4.22464e-07	7.79814	DOWN
MADCAM1	1.03673	6.34284	5.79259	6.71954e-08	4.25875e-07	7.78958	UP
ZNF300	-1.28629	4.47597	-5.79215	6.73296e-08	4.26608e-07	7.78765	DOWN
GPATCH3	1.05482	5.71194	5.79107	6.76624e-08	4.28597e-07	7.78289	UP
POGLUT1	-1.0748	7.23491	-5.78991	6.80207e-08	4.30748e-07	7.7778	DOWN
PIAS4	1.2019	5.66	5.78705	6.89129e-08	4.35914e-07	7.76522	UP
DIO2	-1.79251	5.88998	-5.78511	6.95248e-08	4.3957e-07	7.75669	DOWN
PRF1	1.96689	7.72421	5.7839	6.99097e-08	4.41731e-07	7.75137	UP
DPY19L3	-1.06027	8.67476	-5.78347	7.00468e-08	4.42475e-07	7.74948	DOWN
GMEB2	1.15284	7.28067	5.78251	7.03541e-08	4.44171e-07	7.74525	UP
ZNF282	1.1688	8.652	5.78167	7.06208e-08	4.45609e-07	7.7416	UP
CYB561D2	1.45025	6.15618	5.7768	7.22055e-08	4.54479e-07	7.72019	UP
GBGT1	1.60769	5.76047	5.77107	7.4114e-08	4.65212e-07	7.69502	UP
GLCE	-1.12301	5.21193	-5.77022	7.44023e-08	4.66637e-07	7.69128	DOWN
EXTL2	-1.01416	7.774	-5.76624	7.576e-08	4.73464e-07	7.67383	DOWN
TPRN	1.09733	6.16187	5.76527	7.60959e-08	4.75303e-07	7.66956	UP
ZNF273	-1.41729	4.48621	-5.76254	7.70474e-08	4.80197e-07	7.65757	DOWN
NOSIP	1.37583	10.657	5.7613	7.74813e-08	4.82507e-07	7.65216	UP
APEX2	1.0329	6.4166	5.76121	7.75152e-08	4.82586e-07	7.65174	UP
FKTN	-1.04939	5.91495	-5.76065	7.77099e-08	4.83667e-07	7.64932	DOWN
RABEP2	1.25353	5.9684	5.75986	7.79908e-08	4.84888e-07	7.64583	UP
FCGRT	1.10961	10.3275	5.7598	7.80121e-08	4.84888e-07	7.64557	UP
ANKMY2	-1.61916	7.20387	-5.75769	7.87651e-08	4.89008e-07	7.63631	DOWN
ASMTL	1.03337	8.90022	5.75681	7.90803e-08	4.90461e-07	7.63245	UP
IARS	-1.14341	10.3823	-5.75403	8.00837e-08	4.95474e-07	7.62029	DOWN
FGD1	1.18131	7.3581	5.75325	8.0368e-08	4.96851e-07	7.61687	UP
USP20	1.12968	6.56597	5.75313	8.04148e-08	4.96851e-07	7.61631	UP
CST1	2.97114	5.95985	5.75178	8.09073e-08	4.99624e-07	7.61042	UP
LINC00685	1.41289	4.90596	5.75113	8.11468e-08	5.00903e-07	7.60757	UP
CSDC2	1.70577	6.10638	5.7511	8.11583e-08	5.00903e-07	7.60743	UP
IFRD2	1.28875	8.96465	5.75048	8.13884e-08	5.02146e-07	7.6047	UP
ACVRL1	1.81547	6.91474	5.75044	8.14036e-08	5.02146e-07	7.60452	UP
TIMP1	1.14585	12.6075	5.74942	8.17788e-08	5.04189e-07	7.60009	UP
MAFF	1.86687	9.20459	5.74584	8.31217e-08	5.12054e-07	7.58437	UP
GPC1	1.35565	5.71501	5.74542	8.32774e-08	5.1266e-07	7.58257	UP
C1orf35	1.30206	7.14513	5.74083	8.50316e-08	5.22552e-07	7.56246	UP
RFWD2	-1.09129	7.38971	-5.74047	8.5171e-08	5.23084e-07	7.56088	DOWN
SLC52A2	1.40903	7.72979	5.74025	8.52566e-08	5.23372e-07	7.55991	UP
CRNKL1	-1.16137	7.08673	-5.7395	8.55466e-08	5.24871e-07	7.55664	DOWN
ZNF511	1.39469	8.8133	5.73858	8.59042e-08	5.265e-07	7.55262	UP
SLC16A14	-1.12214	6.85905	-5.73529	8.71962e-08	5.33309e-07	7.53822	DOWN
HNRNPH3	-1.12351	9.38346	-5.73464	8.74545e-08	5.34342e-07	7.53536	DOWN
TIGD7	-1.03494	4.33076	-5.73462	8.74641e-08	5.34342e-07	7.53526	DOWN
FAM117A	1.25892	7.40985	5.73453	8.75002e-08	5.3442e-07	7.53486	UP
RP11-97C16.1	-1.67524	6.26055	-5.73394	8.77332e-08	5.357e-07	7.53229	DOWN
AK1	1.04123	7.47389	5.73158	8.86772e-08	5.40598e-07	7.52197	UP
PEX11G	1.45147	6.06294	5.73119	8.8835e-08	5.41415e-07	7.52026	UP
FAM216B	-1.21893	3.64008	-5.73098	8.89191e-08	5.41509e-07	7.51935	DOWN
INTS5	1.2843	7.68873	5.73097	8.89226e-08	5.41509e-07	7.51931	UP
DUS1L	1.13376	9.04811	5.72878	8.98105e-08	5.46051e-07	7.50972	UP
PHLDA3	1.7014	6.41377	5.72843	8.99541e-08	5.46343e-07	7.50818	UP
SLC39A10	-1.06285	8.57228	-5.72764	9.02755e-08	5.48004e-07	7.50474	DOWN
KNTC1	-1.25881	5.35845	-5.72706	9.05155e-08	5.49187e-07	7.50218	DOWN
ABCG2	-1.35351	6.10589	-5.72661	9.06983e-08	5.49736e-07	7.50024	DOWN
TRIB2	-1.61546	7.16281	-5.72656	9.0717e-08	5.49736e-07	7.50004	DOWN
DDX18	-1.13303	8.00967	-5.72654	9.07292e-08	5.49736e-07	7.49991	DOWN
BC012193	1.29363	4.50135	5.72627	9.08379e-08	5.50103e-07	7.49876	UP
MTF2	-1.13306	6.52875	-5.72618	9.08737e-08	5.50174e-07	7.49838	DOWN
LINC00963	1.27872	6.16386	5.72596	9.0967e-08	5.50448e-07	7.49739	UP
HSPA8	-1.31775	13.2095	-5.72268	9.23305e-08	5.5796e-07	7.48304	DOWN
LIMA1	-1.02141	6.92588	-5.72059	9.32067e-08	5.6266e-07	7.47393	DOWN
HAGHL	1.19089	5.2482	5.72003	9.34439e-08	5.63943e-07	7.47148	UP
S100A6	1.03864	9.19932	5.71628	9.50445e-08	5.72696e-07	7.4551	UP
CCDC170	-1.4874	4.17399	-5.71405	9.60097e-08	5.77599e-07	7.44535	DOWN
ADAMTSL4	1.14625	6.33348	5.71376	9.61342e-08	5.78196e-07	7.44411	UP
PRO2852	2.01244	6.74697	5.71222	9.68094e-08	5.81951e-07	7.43736	UP
PRSS12	-1.70835	5.70446	-5.70987	9.78443e-08	5.874e-07	7.4271	DOWN
PPP1R13L	1.87096	5.64855	5.70893	9.82635e-08	5.89297e-07	7.42298	UP
ZNF106	-1.07817	7.15344	-5.70884	9.83027e-08	5.89378e-07	7.42259	DOWN
TYW1	-1.04584	6.87844	-5.70841	9.84946e-08	5.90058e-07	7.42071	DOWN
TOP1	-1.08479	8.60558	-5.70835	9.85194e-08	5.90058e-07	7.42047	DOWN
NTHL1	1.53562	7.83057	5.70771	9.88035e-08	5.9145e-07	7.4177	UP
ZNF408	1.08733	7.49389	5.70688	9.91761e-08	5.93215e-07	7.41407	UP
PRRX2	1.6934	5.82697	5.70671	9.92548e-08	5.9353e-07	7.4133	UP
CASKIN2	1.40545	7.04992	5.70477	1.00128e-07	5.97656e-07	7.40486	UP
BRAT1	1.36933	6.77889	5.70384	1.0055e-07	5.99464e-07	7.4008	UP
GGT5	1.75488	5.00397	5.70359	1.00666e-07	5.99932e-07	7.39968	UP
NFKBIL1	1.43862	6.00111	5.70257	1.0113e-07	6.02222e-07	7.39525	UP
SCAMP4	1.03548	5.40587	5.70221	1.01294e-07	6.02885e-07	7.39369	UP
CCDC64B	1.58818	5.70566	5.69772	1.03374e-07	6.14625e-07	7.37409	UP
PINK1	1.12945	7.73482	5.69746	1.03496e-07	6.15033e-07	7.37295	UP
BBC3	1.12089	5.17077	5.69727	1.03583e-07	6.15228e-07	7.37215	UP
PEPD	1.20692	7.82013	5.69452	1.04882e-07	6.21971e-07	7.36012	UP
MTX1	1.3042	10.0119	5.69446	1.04908e-07	6.21971e-07	7.35988	UP
ETNPPL	-1.69515	3.24126	-5.69348	1.05374e-07	6.23638e-07	7.35561	DOWN
TJP3	1.19962	7.17851	5.69345	1.0539e-07	6.23638e-07	7.35547	UP
PCNXL3	1.49928	6.4005	5.69341	1.05408e-07	6.23638e-07	7.3553	UP
DZIP1	-1.13383	6.88288	-5.69008	1.07005e-07	6.32267e-07	7.34081	DOWN
KIF11	-2.19019	5.34117	-5.68904	1.0751e-07	6.34598e-07	7.33627	DOWN
SIRT7	1.05818	7.86844	5.68893	1.07562e-07	6.34741e-07	7.3358	UP
EDEM3	-1.14292	6.07336	-5.68846	1.07792e-07	6.35932e-07	7.33374	DOWN
YIF1A	1.42707	9.79856	5.68641	1.08796e-07	6.41194e-07	7.3248	UP
TMTC2	-1.02063	5.28601	-5.68593	1.09032e-07	6.42257e-07	7.32271	DOWN
TIPIN	-1.43028	4.83	-5.68467	1.09654e-07	6.4542e-07	7.31723	DOWN
ACTL10	1.25562	5.75534	5.6843	1.09838e-07	6.46335e-07	7.31562	UP
RUNX3	1.34622	5.10107	5.68375	1.10112e-07	6.47682e-07	7.31321	UP
LPHN1	1.33779	7.11016	5.68213	1.10919e-07	6.51524e-07	7.30617	UP
RP11-373D23.2	1.97129	5.47423	5.67955	1.1222e-07	6.58826e-07	7.29493	UP
SELO	1.22711	8.73019	5.67917	1.12414e-07	6.59799e-07	7.29326	UP
HLA-DMA	1.39978	9.0354	5.67908	1.12459e-07	6.59894e-07	7.29287	UP
APOE	1.23085	9.89662	5.67809	1.1296e-07	6.62493e-07	7.28859	UP
XRN2	-1.81403	6.92798	-5.6749	1.146e-07	6.71251e-07	7.27469	DOWN
BATF2	1.04834	4.08102	5.67471	1.14699e-07	6.71656e-07	7.27387	UP
OSBPL9	-1.24368	9.4228	-5.67401	1.15062e-07	6.73608e-07	7.27082	DOWN
WDR34	1.35344	9.96256	5.66975	1.17292e-07	6.85263e-07	7.25231	UP
NHS	-1.18221	5.53994	-5.66969	1.17325e-07	6.85281e-07	7.25204	DOWN
AF289551	1.13485	7.54691	5.66875	1.17824e-07	6.87636e-07	7.24795	UP
USE1	1.02403	8.08542	5.6687	1.17849e-07	6.87636e-07	7.24775	UP
SERPINE1	1.72686	5.32881	5.66545	1.19593e-07	6.96567e-07	7.23359	UP
ABCB10	-1.1739	7.57994	-5.66527	1.19691e-07	6.96786e-07	7.2328	DOWN
NUPL2	-1.01967	6.30114	-5.66457	1.20067e-07	6.98621e-07	7.22977	DOWN
DPM3	1.29354	10.2552	5.6631	1.20863e-07	7.02895e-07	7.2234	UP
RRN3	-1.0065	6.91752	-5.6626	1.21137e-07	7.0413e-07	7.22122	DOWN
TMX1	-1.01566	8.72025	-5.66039	1.22353e-07	7.10476e-07	7.21159	DOWN
KRIT1	-1.1621	6.20249	-5.65983	1.22663e-07	7.1191e-07	7.20916	DOWN
ARSA	1.09057	4.95555	5.65802	1.23666e-07	7.17368e-07	7.2013	UP
TAGLN	1.49485	8.68129	5.65727	1.24082e-07	7.196e-07	7.19807	UP
SPIN1	-1.3837	9.51513	-5.65496	1.25381e-07	7.25843e-07	7.18803	DOWN
LY6G5C	1.53892	3.9649	5.65482	1.25462e-07	7.26127e-07	7.18741	UP
MYO1F	1.36858	5.97483	5.65467	1.25548e-07	7.26258e-07	7.18675	UP
THAP9-AS1	-1.57295	8.79588	-5.65378	1.26052e-07	7.28806e-07	7.18288	DOWN
TNFRSF14	1.15149	7.77371	5.65249	1.26787e-07	7.32502e-07	7.17728	UP
ABHD14A	1.97493	8.44653	5.65041	1.27977e-07	7.38258e-07	7.16827	UP
LYN	-1.09519	6.81477	-5.65027	1.28058e-07	7.38538e-07	7.16766	DOWN
PIN1P1	1.00076	4.70892	5.65002	1.28204e-07	7.38916e-07	7.16657	UP
DDIAS	-1.28724	4.99705	-5.64983	1.28312e-07	7.39069e-07	7.16576	DOWN
SLC35A2	1.27213	6.86359	5.6489	1.2885e-07	7.41611e-07	7.16172	UP
ZNF211	-1.20894	5.63073	-5.64691	1.30013e-07	7.47552e-07	7.15306	DOWN
CHST7	1.91221	7.41408	5.64541	1.30895e-07	7.51719e-07	7.14654	UP
GAS2L1	1.09581	6.14527	5.64539	1.30903e-07	7.51719e-07	7.14649	UP
TCEA2	1.02931	6.22794	5.64524	1.30992e-07	7.51847e-07	7.14583	UP
RNPEPL1	1.33187	6.5086	5.64519	1.31023e-07	7.51847e-07	7.1456	UP
XKR8	1.05963	7.9931	5.64481	1.31247e-07	7.52686e-07	7.14396	UP
IGFLR1	1.37471	7.4473	5.64477	1.31268e-07	7.52686e-07	7.1438	UP
LOC286272	-1.08165	3.56904	-5.64166	1.33122e-07	7.61596e-07	7.13029	DOWN
CYHR1	1.02103	5.15645	5.64136	1.33298e-07	7.6241e-07	7.12902	UP
FAM179B	-1.11983	8.26084	-5.64111	1.33453e-07	7.63088e-07	7.12789	DOWN
CNN2	1.10794	9.07022	5.641	1.33516e-07	7.63088e-07	7.12744	UP
RSG1	1.09733	5.36311	5.64022	1.33988e-07	7.65595e-07	7.12403	UP
VASN	1.52665	7.76514	5.63816	1.35231e-07	7.71731e-07	7.11514	UP
CAPSL	-1.81271	5.14783	-5.63526	1.37008e-07	7.80509e-07	7.10255	DOWN
SNTA1	1.54599	5.16782	5.63386	1.37878e-07	7.84876e-07	7.09646	UP
BCKDHA	1.37308	8.61928	5.63228	1.38856e-07	7.9025e-07	7.08964	UP
METRNL	1.40664	8.97953	5.63204	1.39011e-07	7.90838e-07	7.08857	UP
CHID1	1.13514	9.49804	5.63191	1.39092e-07	7.90999e-07	7.08801	UP
RBM4	-1.07676	7.16255	-5.6311	1.39595e-07	7.92876e-07	7.08453	DOWN
KDF1	1.49527	5.91488	5.62537	1.43241e-07	8.10767e-07	7.05968	UP
NAA50	-1.12445	7.19457	-5.62431	1.4392e-07	8.138e-07	7.05513	DOWN
D2HGDH	1.08748	6.34201	5.62408	1.44069e-07	8.14445e-07	7.05413	UP
TMEM120A	1.65424	8.89177	5.62317	1.44664e-07	8.17404e-07	7.05016	UP
MRI1	1.26827	7.47834	5.62306	1.44735e-07	8.17603e-07	7.04968	UP
TMEM39B	1.39433	7.31096	5.62202	1.45413e-07	8.20744e-07	7.04518	UP
RP11-339B21.15	1.5195	6.74771	5.62164	1.4566e-07	8.21811e-07	7.04355	UP
FDX1L	1.41328	7.88948	5.62069	1.4628e-07	8.24291e-07	7.03945	UP
ADCK2	1.13146	6.45061	5.61839	1.47804e-07	8.31242e-07	7.02947	UP
FEN1	-1.21022	7.17674	-5.61773	1.4824e-07	8.33286e-07	7.02663	DOWN
KRT86	1.50447	5.41833	5.61515	1.49965e-07	8.41533e-07	7.01548	UP
GPBP1	-1.02646	9.20282	-5.61468	1.50285e-07	8.42916e-07	7.01342	DOWN
ZFAND2B	1.07759	8.02715	5.61382	1.50864e-07	8.45956e-07	7.00972	UP
TRIM11	1.01032	6.24229	5.61297	1.5144e-07	8.4856e-07	7.00605	UP
FAM86C1	1.21768	4.99109	5.61212	1.52021e-07	8.51193e-07	7.00236	UP
SMPD2	1.49295	6.59753	5.60952	1.53803e-07	8.60538e-07	6.99113	UP
ORC3	-1.18523	7.73374	-5.60898	1.54182e-07	8.62024e-07	6.98876	DOWN
EBLN3	-1.04483	8.50304	-5.60784	1.54972e-07	8.66051e-07	6.98384	DOWN
PAM	-1.04429	11.1213	-5.60438	1.57393e-07	8.78956e-07	6.9689	DOWN
H1FX	1.30864	10.4273	5.60242	1.58785e-07	8.85808e-07	6.96042	UP
PNKP	1.24083	8.75083	5.59977	1.60679e-07	8.9485e-07	6.94899	UP
HIBCH	-1.17959	8.33645	-5.59927	1.61041e-07	8.9643e-07	6.94682	DOWN
ARL6IP5	-1.04398	10.5344	-5.59682	1.6282e-07	9.04787e-07	6.93624	DOWN
C19orf60	1.36223	8.74613	5.59568	1.63655e-07	9.08544e-07	6.93131	UP
FBN1	-1.2032	8.39096	-5.59476	1.64329e-07	9.11183e-07	6.92735	DOWN
METRN	1.13784	6.86436	5.5934	1.65337e-07	9.16326e-07	6.92146	UP
LOC102724611	1.59002	4.43574	5.59255	1.65967e-07	9.19141e-07	6.91779	UP
MIR17	-1.1777	3.21734	-5.59201	1.66371e-07	9.20494e-07	6.91545	DOWN
FAR1	-1.13727	7.2608	-5.59077	1.67298e-07	9.254e-07	6.9101	DOWN
CRIP2	1.53177	9.00587	5.58977	1.6805e-07	9.2859e-07	6.90578	UP
PTP4A3	1.45871	5.84663	5.58939	1.68332e-07	9.29546e-07	6.90416	UP
GPRC5C	1.15361	5.43367	5.58874	1.68822e-07	9.31802e-07	6.90136	UP
FAM20B	-1.12052	7.21055	-5.58493	1.71732e-07	9.46211e-07	6.8849	DOWN
CAPN7	-1.27177	7.3321	-5.58483	1.71805e-07	9.46211e-07	6.88449	DOWN
CUEDC2	1.18059	10.4525	5.58354	1.72805e-07	9.50342e-07	6.8789	UP
GATSL2	1.30966	7.46367	5.58335	1.72951e-07	9.50917e-07	6.87809	UP
IL32	2.28925	8.26216	5.58321	1.73056e-07	9.51036e-07	6.87751	UP
ZNF48	1.11867	6.46615	5.58266	1.73479e-07	9.52678e-07	6.87515	UP
MPG	1.39503	9.63839	5.58181	1.74145e-07	9.55877e-07	6.87146	UP
GNLY	2.19743	11.555	5.58173	1.74204e-07	9.55971e-07	6.87113	UP
ZBTB42	1.78962	5.48929	5.58032	1.75313e-07	9.61822e-07	6.86502	UP
MYPOP	1.57315	5.97929	5.57636	1.78446e-07	9.77606e-07	6.84796	UP
AP5S1	1.58837	7.56207	5.57628	1.78504e-07	9.77689e-07	6.84764	UP
CCL2	1.37498	6.32888	5.57531	1.79281e-07	9.8124e-07	6.84346	UP
ARNT2	-1.3753	5.74933	-5.57016	1.83458e-07	1.00051e-06	6.82128	DOWN
RAB11B	1.10149	4.30554	5.57004	1.83558e-07	1.00082e-06	6.82075	UP
PCAT6	1.40986	6.63307	5.56749	1.85665e-07	1.01053e-06	6.80976	UP
GSDMD	1.26096	7.8225	5.56746	1.85693e-07	1.01053e-06	6.80961	UP
PIGZ	1.15477	6.17376	5.56529	1.87499e-07	1.01842e-06	6.80029	UP
ZNF195	-1.43068	6.44775	-5.5639	1.88672e-07	1.02406e-06	6.79429	DOWN
TRAPPC5	1.38624	10.2073	5.56129	1.9088e-07	1.03408e-06	6.78308	UP
LAMA5	1.13459	10.8577	5.55957	1.92355e-07	1.04182e-06	6.77567	UP
HMGA1	1.20223	6.35259	5.55669	1.94843e-07	1.0538e-06	6.76329	UP
LY6E	1.45333	9.3712	5.55586	1.95572e-07	1.05724e-06	6.75969	UP
ZNF204P	-1.23851	4.42272	-5.55543	1.95944e-07	1.05901e-06	6.75786	DOWN
CASC14	1.02743	5.19346	5.55348	1.97656e-07	1.06649e-06	6.74949	UP
PLA2G7	-1.08775	8.2648	-5.55325	1.97857e-07	1.06729e-06	6.7485	DOWN
CHAC2	-1.2107	4.21888	-5.54976	2.0097e-07	1.08131e-06	6.73347	DOWN
KIF15	-1.87845	3.90336	-5.54959	2.01116e-07	1.08177e-06	6.73277	DOWN
PRR19	1.06034	4.53369	5.54877	2.01862e-07	1.08535e-06	6.72921	UP
CCL4	1.95268	7.33312	5.54858	2.02028e-07	1.08588e-06	6.72842	UP
SLC43A2	1.20486	5.34431	5.54855	2.02059e-07	1.08588e-06	6.72827	UP
COL4A3BP	-1.1526	7.37205	-5.5485	2.02104e-07	1.08588e-06	6.72805	DOWN
GUK1	1.16891	7.54017	5.54821	2.02363e-07	1.08702e-06	6.72682	UP
SLC37A3	-1.36761	9.06546	-5.54813	2.0244e-07	1.08718e-06	6.72645	DOWN
HSD3B7	1.94141	6.00139	5.54484	2.05431e-07	1.10169e-06	6.71233	UP
C12orf10	1.47425	9.18434	5.54399	2.06212e-07	1.10533e-06	6.70867	UP
NDC80	-1.96031	5.73023	-5.54253	2.07558e-07	1.11179e-06	6.70241	DOWN
C2CD5	-1.15132	9.60496	-5.54183	2.08208e-07	1.11486e-06	6.6994	DOWN
APH1A	1.03546	7.95251	5.54048	2.09468e-07	1.12018e-06	6.69359	UP
ZFP62	-1.27601	8.40349	-5.5391	2.10753e-07	1.126e-06	6.6877	DOWN
TRMT11	-1.07732	7.70443	-5.53787	2.11913e-07	1.13114e-06	6.68241	DOWN
C11orf83	1.54768	9.45669	5.53538	2.14282e-07	1.14272e-06	6.67171	UP
APOA1BP	1.27569	10.2951	5.53016	2.19324e-07	1.16662e-06	6.64931	UP
MDFI	1.21786	4.69805	5.53005	2.19433e-07	1.16692e-06	6.64884	UP
GAL3ST1	1.20244	4.70931	5.52365	2.25775e-07	1.19814e-06	6.6214	UP
NUP107	-1.04808	8.05532	-5.52066	2.28803e-07	1.21337e-06	6.60858	DOWN
RP5-1039K5.17	1.4218	4.84975	5.52016	2.29307e-07	1.2152e-06	6.60646	UP
RSRC2	-1.14118	8.98965	-5.51904	2.30455e-07	1.22071e-06	6.60165	DOWN
SLC26A11	1.20724	8.13106	5.51556	2.34054e-07	1.2372e-06	6.58673	UP
DACH1	-1.32299	5.03994	-5.51439	2.35276e-07	1.24337e-06	6.58172	DOWN
NCEH1	-1.40657	6.07236	-5.51404	2.35639e-07	1.245e-06	6.58024	DOWN
PGLS	1.11003	8.17856	5.51277	2.36983e-07	1.25123e-06	6.57476	UP
H19	1.13623	11.7308	5.51249	2.37279e-07	1.2523e-06	6.57356	UP
ADAMTS19	-1.268	3.67917	-5.51205	2.37741e-07	1.25408e-06	6.57168	DOWN
ZNF526	1.6721	5.10183	5.51126	2.38578e-07	1.25762e-06	6.5683	UP
FAM214A	-1.01665	6.73688	-5.50953	2.40416e-07	1.26673e-06	6.56091	DOWN
THTPA	1.16444	7.48567	5.50938	2.40581e-07	1.26731e-06	6.56025	UP
PSD	1.06159	4.25084	5.50828	2.41759e-07	1.27321e-06	6.55555	UP
MRPL12	1.05701	7.2711	5.50745	2.42654e-07	1.27764e-06	6.55199	UP
SCO2	1.78654	9.16034	5.5053	2.44977e-07	1.28927e-06	6.54282	UP
PPAPDC3	1.63162	5.76938	5.50506	2.45247e-07	1.2901e-06	6.54176	UP
TUSC2	1.43669	7.61668	5.50434	2.46025e-07	1.2939e-06	6.53871	UP
APRT	1.32477	10.1659	5.50411	2.46287e-07	1.29497e-06	6.53769	UP
ZNF512	-1.15774	7.46352	-5.49957	2.51299e-07	1.3192e-06	6.5183	DOWN
GPR89A	-1.19231	6.95933	-5.49942	2.51474e-07	1.31942e-06	6.51763	DOWN
SPAG1	-1.57893	6.03672	-5.49938	2.51513e-07	1.31942e-06	6.51748	DOWN
OPLAH	1.60988	6.95729	5.49808	2.52973e-07	1.32526e-06	6.5119	UP
MUTYH	1.15534	7.77789	5.49592	2.55407e-07	1.33658e-06	6.50268	UP
B3GNT8	1.28871	4.63252	5.4959	2.55426e-07	1.33658e-06	6.50261	UP
SUPV3L1	-1.16057	5.97975	-5.49557	2.55802e-07	1.33762e-06	6.5012	DOWN
MIR6789	1.05475	8.13311	5.49208	2.59804e-07	1.35607e-06	6.48626	UP
FXYD6	1.43881	7.90914	5.49197	2.59933e-07	1.35643e-06	6.48578	UP
GCLC	-1.29935	6.86924	-5.49153	2.60439e-07	1.35876e-06	6.48391	DOWN
FAM109B	1.37958	7.8274	5.49123	2.60786e-07	1.36026e-06	6.48263	UP
CARD9	1.28117	6.44019	5.48972	2.62532e-07	1.36843e-06	6.4762	UP
MCM3	-1.19497	8.82516	-5.4894	2.62915e-07	1.36981e-06	6.4748	DOWN
HNRNPH1	-1.10996	7.56598	-5.48858	2.63863e-07	1.37412e-06	6.47133	DOWN
LOC101930415	-1.55739	6.81242	-5.48787	2.64699e-07	1.37784e-06	6.46829	DOWN
TMEM200A	-1.02611	10.5646	-5.48715	2.65546e-07	1.38037e-06	6.46521	DOWN
SPINT1	1.09385	7.33498	5.48668	2.66107e-07	1.38297e-06	6.46318	UP
PRB3	1.32591	6.25469	5.48488	2.68237e-07	1.39309e-06	6.45551	UP
SNRPA	1.16858	10.3447	5.48318	2.70273e-07	1.40239e-06	6.44823	UP
RPS16P5	1.44819	6.76519	5.4825	2.71084e-07	1.40596e-06	6.44535	UP
DUSP23	1.66326	10.0092	5.48157	2.72205e-07	1.41062e-06	6.44138	UP
SECTM1	1.72235	6.57618	5.47928	2.74981e-07	1.42423e-06	6.43161	UP
PVRIG	1.91873	6.2376	5.47766	2.76971e-07	1.43357e-06	6.42467	UP
PRTFDC1	-1.12123	9.45129	-5.47741	2.77278e-07	1.43451e-06	6.42361	DOWN
AGAP2-AS1	1.94533	5.90781	5.4764	2.78521e-07	1.44061e-06	6.4193	UP
HAAO	1.37616	5.62456	5.47381	2.81737e-07	1.45461e-06	6.40825	UP
EFHD2	1.61371	7.60171	5.47227	2.83665e-07	1.46259e-06	6.40169	UP
CTNNBIP1	1.31204	8.02192	5.46789	2.89217e-07	1.48819e-06	6.38303	UP
FAM132A	1.13554	3.20535	5.46779	2.89346e-07	1.48852e-06	6.38261	UP
FREM1	-1.6381	4.6037	-5.46401	2.9423e-07	1.51059e-06	6.3665	DOWN
PDHX	-1.12173	8.0539	-5.46331	2.95144e-07	1.5146e-06	6.36352	DOWN
SLC12A2	-1.0337	6.57074	-5.46315	2.9536e-07	1.51537e-06	6.36281	DOWN
HIST2H2AA3	1.60437	10.0413	5.45891	3.00955e-07	1.54096e-06	6.34475	UP
BCL7C	1.57206	9.08039	5.45808	3.02065e-07	1.54595e-06	6.34121	UP
MAN2B1	1.06298	9.06878	5.45741	3.02956e-07	1.54982e-06	6.33838	UP
KLHL21	1.27344	7.73865	5.45708	3.03398e-07	1.55139e-06	6.33697	UP
MTERF2	-1.39962	6.50818	-5.45352	3.08211e-07	1.57424e-06	6.32183	DOWN
ZNF57	-1.08171	6.2857	-5.44973	3.13428e-07	1.59767e-06	6.30568	DOWN
BTG2	1.58295	6.71047	5.44909	3.14313e-07	1.60183e-06	6.30297	UP
SSSCA1	1.61949	7.81449	5.44858	3.15025e-07	1.60438e-06	6.30079	UP
PCSK5	-1.99922	8.22611	-5.44809	3.15712e-07	1.60681e-06	6.29869	DOWN
SMC4	-1.08405	5.82493	-5.44799	3.1585e-07	1.60715e-06	6.29827	DOWN
SMIM1	1.2374	5.87667	5.44685	3.1745e-07	1.61457e-06	6.29341	UP
LOC728819	-1.09883	4.80266	-5.44463	3.2058e-07	1.62904e-06	6.28397	DOWN
NR1H3	1.21899	7.91196	5.44256	3.2352e-07	1.64236e-06	6.27519	UP
UFSP1	1.26665	5.67343	5.4414	3.25176e-07	1.64975e-06	6.27027	UP
CDKN1C	1.32593	8.29463	5.44137	3.25231e-07	1.64975e-06	6.27011	UP
RPS24	-1.15787	10.8103	-5.44083	3.26005e-07	1.6533e-06	6.26783	DOWN
LRRC10B	1.41426	6.03196	5.4403	3.26774e-07	1.65611e-06	6.26556	UP
PCK2	1.37614	7.57888	5.43933	3.2817e-07	1.66244e-06	6.26146	UP
KIAA1468	-1.24431	6.32831	-5.43875	3.29012e-07	1.66634e-06	6.25899	DOWN
SLC22A18	1.45664	7.7848	5.43762	3.30661e-07	1.67395e-06	6.25418	UP
SLC2A6	1.13588	4.99546	5.43681	3.31844e-07	1.67845e-06	6.25075	UP
WDR75	-1.13421	8.09705	-5.43468	3.34986e-07	1.69285e-06	6.24168	DOWN
LPPR4	-1.53944	6.14758	-5.43389	3.36152e-07	1.69686e-06	6.23834	DOWN
PRELID1	1.08894	9.59293	5.43319	3.37189e-07	1.70097e-06	6.23538	UP
MAMSTR	1.00114	5.95772	5.4302	3.41669e-07	1.72243e-06	6.22268	UP
PLEKHG1	-1.24572	5.84493	-5.42883	3.43741e-07	1.73135e-06	6.21686	DOWN
C16orf13	1.00326	5.50945	5.428	3.45004e-07	1.73695e-06	6.21333	UP
MRPL28	1.2517	8.34441	5.42695	3.4661e-07	1.74388e-06	6.20887	UP
ZNF703	1.14821	10.048	5.42679	3.46849e-07	1.7447e-06	6.2082	UP
FAM195A	1.57315	7.64692	5.4228	3.53011e-07	1.7718e-06	6.19126	UP
TIMM50	1.50428	7.49087	5.42008	3.57267e-07	1.79198e-06	6.17974	UP
IFI44L	-1.70337	4.23878	-5.41962	3.57991e-07	1.79522e-06	6.17779	DOWN
CITED2	1.138	6.67275	5.41897	3.59017e-07	1.79997e-06	6.17504	UP
TAP1	1.17244	10.2083	5.41728	3.61706e-07	1.81305e-06	6.16786	UP
ALDH4A1	1.17164	4.98341	5.4171	3.61998e-07	1.81411e-06	6.16708	UP
IP6K1	1.02532	7.94629	5.41631	3.63265e-07	1.81967e-06	6.16372	UP
PKN3	1.41089	6.47088	5.4156	3.64406e-07	1.82498e-06	6.16071	UP
FNDC4	1.73296	6.74976	5.41475	3.65771e-07	1.82976e-06	6.15711	UP
AAMP	1.18334	9.42269	5.4147	3.6584e-07	1.82976e-06	6.15693	UP
[truncated: 1,057 more rows]

## Sheet: Supplementary Table 4
GO enrichment analyses
ONTOLOGY	ID	Description	GeneRatio	BgRatio	pvalue	p.adjust	qvalue	geneID	Count
BP	GO:0097193	intrinsic apoptotic signaling pathway	64/267	301/18614	5.80438e-57	2.42913e-53	1.45537e-53	CREB3L1/DDX5/TNFRSF1A/FIS1/MAPK7/MELK/HRAS/SNW1/PPP1R15A/TREM2/DDIAS/NME5/CDKN1A/PIK3R1/PLEKHF1/CIDEB/CDIP1/AIFM1/ERN2/PDK2/SFN/TOPORS/DDIT4/FIGNL1/MIR17/AKT1/SGPP1/S100A9/PINK1/USP47/BAK1/BBC3/CASP6/BCLAF1/MSH6/TMEM117/IFI16/FHIT/CREB3/HMOX1/ARL6IP5/CD74/PMAIP1/GRINA/TP53/STK11/BAG5/PIAS4/PYCARD/PHLDA3/EPHA2/MUC1/DNAJA1/BAD/BCL2L1/MSH2/TMEM161A/HTRA2/CUL2/BCL3/ZNF385A/CEBPB/DNAJC10/SHISA5	64
BP	GO:2001233	regulation of apoptotic signaling pathway	58/267	381/18614	9.57118e-43	1.83494e-39	1.09937e-39	CREB3L1/PELI3/FIS1/MAPK7/GCLC/TREM2/DDIAS/NME5/PLEKHF1/BCL2L12/SLC35F6/PCGF2/G0S2/TNFRSF12A/FIGNL1/RELA/MIR17/PRELID1/AKT1/IL7/S100A9/PINK1/ARRB2/USP47/BAK1/BBC3/PDIA3/BCLAF1/PF4/TNFSF12/CREB3/ITGA6/HYAL2/PPP1CA/HMOX1/CD74/PMAIP1/GRINA/TP53/BAG5/PIAS4/DEDD2/NLE1/PYCARD/TNFSF10/MUC1/CTSV/TMC8/DNAJA1/BAD/MAZ/RBCK1/PEA15/BCL2L1/TMEM161A/SERPINE1/HTRA2/ZNF385A	58
BP	GO:0010506	regulation of autophagy	56/267	348/18614	1.31537e-42	1.83494e-39	1.09937e-39	UFL1/EXOC1/TAB2/KAT5/ATP13A2/TREM2/CAPNS1/ATP6V0C/IL10RA/PLEKHF1/TFEB/RRAGB/HMGB1/RPTOR/NEDD4/ATP6V0B/RIPK2/HTR2B/MTCL1/TBC1D25/AKT1/SESN2/PINK1/DRAM2/IFI16/SIRT2/IKBKG/ATP6V1A/VPS35/HMOX1/ATG2A/PIK3R2/TP53/STK11/MAP3K7/HAX1/SREBF1/ATP6V0E2/PYCARD/TICAM1/TRIM22/TSC2/WDR24/ATG5/BAD/ATG101/PLK2/SPTLC2/TSPO/MAPK3/MLST8/CPTP/HTRA2/CDK5/GSK3A/CLN3	56
BP	GO:0016236	macroautophagy	46/267	322/18614	1.52453e-32	1.59504e-29	9.55638e-30	VPS4A/UFL1/CHMP2B/EXOC1/CHMP6/ATP13A2/CAPNS1/ATP6V0C/NEDD4/ATP6V0B/TP53INP2/RIPK2/MCOLN1/UBA5/TBC1D25/AKT1/SESN2/PINK1/GAA/IKBKG/ATP6V1A/TGFB1/CHMP4C/VPS35/HMOX1/ATG2A/TP53/MAP1LC3A/MAP3K7/ATP6V0E2/HGS/TEX264/SQSTM1/TSC2/WDR24/ATG5/CTSD/ATG101/WDR81/SPTLC2/MAPK3/TCIRG1/HTRA2/CDK5/AUP1/CLN3	46
BP	GO:0008630	intrinsic apoptotic signaling pathway in response to DNA damage	30/267	103/18614	3.18176e-31	2.66313e-28	1.59557e-28	TNFRSF1A/SNW1/DDIAS/CDKN1A/PIK3R1/CIDEB/CDIP1/SFN/TOPORS/DDIT4/USP47/BAK1/MSH6/IFI16/HMOX1/CD74/TP53/PIAS4/PYCARD/PHLDA3/EPHA2/MUC1/BAD/BCL2L1/MSH2/TMEM161A/HTRA2/BCL3/ZNF385A/SHISA5	30
BP	GO:0097191	extrinsic apoptotic signaling pathway	39/267	227/18614	8.76086e-31	6.1107e-28	3.66112e-28	PELI3/TNFRSF1A/MAPK7/GCLC/PIK3R1/PIDD1/BCL2L12/CD27/G0S2/TNFRSF12A/RELA/IL33/AKT1/IL7/SGPP1/BAK1/BLOC1S2/PDIA3/PF4/TNFSF12/ITGA6/TGFB1/HYAL2/PPP1CA/HMOX1/PMAIP1/KRT18/DEDD2/PYCARD/TRADD/TNFSF10/TMC8/BAD/RBCK1/PEA15/BCL2L1/SERPINE1/HTRA2/GSK3A	39
BP	GO:0010821	regulation of mitochondrion organization	33/267	151/18614	9.57753e-30	5.72599e-27	3.43063e-27	FIS1/GCLC/ATP13A2/TREM2/HIP1R/CIDEB/SLC35F6/MUL1/PRELID1/AKT1/PINK1/ARRB2/BAK1/BBC3/VPS35/GZMB/PMAIP1/CHCHD10/TP53/HAX1/SREBF1/PYCARD/BIK/SQSTM1/TNFSF10/TSC2/BAD/TSPO/BCL2L1/ZNF205/HTRA2/GSK3A/PLSCR3	33
BP	GO:0008637	apoptotic mitochondrial changes	29/267	111/18614	1.11204e-28	5.81734e-26	3.48535e-26	FIS1/GCLC/HIP1R/TIMM50/CIDEB/SLC35F6/SFN/MUL1/MIR17/PRELID1/AKT1/PINK1/ARRB2/BAK1/BBC3/BLOC1S2/VPS35/GZMB/PMAIP1/CHCHD10/TP53/PYCARD/BIK/TNFSF10/BAD/BCL2L1/ZNF205/GSK3A/PLSCR3	29
BP	GO:2001234	negative regulation of apoptotic signaling pathway	35/267	233/18614	1.2741e-25	5.92456e-23	3.54959e-23	CREB3L1/PELI3/MAPK7/GCLC/DDIAS/NME5/SLC35F6/PCGF2/FIGNL1/RELA/MIR17/PRELID1/AKT1/IL7/PINK1/ARRB2/USP47/BAK1/PF4/CREB3/ITGA6/HMOX1/CD74/GRINA/BAG5/NLE1/MUC1/DNAJA1/MAZ/PEA15/BCL2L1/TMEM161A/SERPINE1/HTRA2/ZNF385A	35
BP	GO:2001242	regulation of intrinsic apoptotic signaling pathway	30/267	173/18614	5.74806e-24	2.40556e-21	1.44125e-21	CREB3L1/FIS1/MAPK7/TREM2/DDIAS/NME5/PLEKHF1/FIGNL1/MIR17/AKT1/S100A9/PINK1/USP47/BBC3/BCLAF1/CREB3/CD74/PMAIP1/GRINA/TP53/BAG5/PIAS4/PYCARD/MUC1/DNAJA1/BAD/BCL2L1/TMEM161A/HTRA2/ZNF385A	30
BP	GO:0062197	cellular response to chemical stress	37/267	349/18614	1.28223e-21	4.8783e-19	2.92275e-19	LONP1/KDM6B/MAPK7/MELK/ATP13A2/TREM2/G6PD/NME5/RPTOR/AIFM1/EZH2/PDK2/PCGF2/RELA/MIR17/AKT1/AKR1C3/JUN/SESN2/PINK1/SIRT2/HMOX1/ARL6IP5/TP53/MAP1LC3A/BAG5/PYCARD/ATG5/CHUK/DNAJA1/BAD/TSPO/MAPK3/MLST8/TMEM161A/HTRA2/CLN3	37
BP	GO:0072332	intrinsic apoptotic signaling pathway by p53 class mediator	21/267	83/18614	9.81096e-21	3.42157e-18	2.04997e-18	DDX5/SNW1/CDKN1A/CDIP1/PDK2/TOPORS/DDIT4/CASP6/IFI16/FHIT/CD74/PMAIP1/TP53/STK11/PYCARD/PHLDA3/MUC1/MSH2/BCL3/ZNF385A/SHISA5	21
BP	GO:2001236	regulation of extrinsic apoptotic signaling pathway	26/267	156/18614	1.90947e-20	6.14704e-18	3.68289e-18	PELI3/MAPK7/GCLC/BCL2L12/G0S2/TNFRSF12A/RELA/AKT1/IL7/PDIA3/PF4/TNFSF12/ITGA6/HYAL2/PPP1CA/HMOX1/PMAIP1/DEDD2/PYCARD/TNFSF10/TMC8/RBCK1/PEA15/BCL2L1/SERPINE1/HTRA2	26
BP	GO:0010822	positive regulation of mitochondrion organization	20/267	75/18614	2.63946e-20	7.89011e-18	4.72722e-18	FIS1/TREM2/HIP1R/CIDEB/MUL1/PINK1/BAK1/BBC3/VPS35/GZMB/PMAIP1/CHCHD10/TP53/PYCARD/BIK/TNFSF10/BAD/ZNF205/HTRA2/GSK3A	20
BP	GO:0016241	regulation of macroautophagy	26/267	159/18614	3.15304e-20	8.79698e-18	5.27056e-18	EXOC1/ATP13A2/CAPNS1/ATP6V0C/NEDD4/ATP6V0B/RIPK2/TBC1D25/AKT1/SESN2/PINK1/IKBKG/ATP6V1A/VPS35/HMOX1/ATG2A/TP53/MAP3K7/ATP6V0E2/TSC2/WDR24/ATG5/SPTLC2/MAPK3/CDK5/CLN3	26
BP	GO:0001836	release of cytochrome c from mitochondria	18/267	58/18614	1.00119e-19	2.61874e-17	1.56897e-17	FIS1/TIMM50/CIDEB/SFN/PRELID1/AKT1/PINK1/ARRB2/BAK1/BBC3/PMAIP1/TP53/PYCARD/BIK/TNFSF10/BAD/BCL2L1/PLSCR3	18
BP	GO:0072594	establishment of protein localization to organelle	39/267	453/18614	1.66595e-19	4.10118e-17	2.45715e-17	VPS4A/NAGPA/SIRT6/FIS1/IL10RA/CDKN1A/PIK3R1/TIMM50/AIFM1/RAC2/NEDD4/AP3M1/IL33/AKT1/APPL1/PINK1/BBC3/HSPA8/AP3B1/TGFB1/HYAL2/PPP3R1/PIK3R2/GZMB/TP53/HAX1/SREBF1/HGS/SQSTM1/TSC2/DNAJA1/M6PR/HSP90AA1/TSPO/PEX10/HTRA2/BCL3/GSK3A/NCOA4	39
BP	GO:0006839	mitochondrial transport	27/267	189/18614	2.20728e-19	5.13193e-17	3.07471e-17	FIS1/GCLC/HIP1R/TIMM50/AIFM1/RAC2/SLC35F6/MUL1/MIR17/PINK1/BAK1/BBC3/BLOC1S2/VPS35/GZMB/PMAIP1/CHCHD10/TP53/HAX1/SREBF1/BAD/HSP90AA1/TSPO/BCL2L1/ZNF205/HTRA2/GSK3A	27
BP	GO:0072331	signal transduction by p53 class mediator	26/267	173/18614	2.85125e-19	6.28024e-17	3.7627e-17	DDX5/KAT5/SNW1/CDKN1A/PIDD1/CDIP1/PDK2/TOPORS/DDIT4/AKT1/SESN2/CASP6/IFI16/FHIT/CD74/PMAIP1/TP53/STK11/PYCARD/PHLDA3/MUC1/PLK2/MSH2/BCL3/ZNF385A/SHISA5	26
BP	GO:0022411	cellular component disassembly	39/267	488/18614	2.23657e-18	4.68002e-16	2.80395e-16	VPS4A/UFL1/CHMP2B/CHMP6/FIS1/KAT5/ATP13A2/TREM2/PIK3R1/AIFM1/ERN2/ITGAM/DDIT4/MCOLN1/MUL1/UBA5/TBC1D25/SHARPIN/PINK1/HSPA8/TGFB1/CHMP4C/PPP1CA/ATG2A/TP53/MAP1LC3A/HAX1/DEDD2/SREBF1/TEX264/SQSTM1/CTSV/TSC2/ATG5/TSPO/HTRA2/CDK5/GSK3A/CLN3	39
BP	GO:2000116	regulation of cysteine-type endopeptidase activity	28/267	234/18614	5.75108e-18	1.14611e-15	6.8667e-16	FIS1/HIP1R/PIDD1/CIDEB/HMGB1/BCL2L12/AIFM1/RIPK2/CD27/SFN/MUL1/MIR17/AKT1/S100A9/ARRB2/USP47/BAK1/BBC3/IFI16/POR/ARL6IP5/PMAIP1/NLE1/PYCARD/TNFSF10/BAD/CTSD/HTRA2	28
BP	GO:0010508	positive regulation of autophagy	23/267	146/18614	1.2065e-17	2.29509e-15	1.37506e-15	UFL1/KAT5/PLEKHF1/TFEB/HMGB1/RIPK2/SESN2/PINK1/IKBKG/HMOX1/ATG2A/STK11/MAP3K7/TICAM1/TRIM22/TSC2/WDR24/BAD/ATG101/PLK2/SPTLC2/MAPK3/GSK3A	23
BP	GO:0052548	regulation of endopeptidase activity	32/267	336/18614	2.02324e-17	3.68142e-15	2.20566e-15	FIS1/ATP13A2/HIP1R/PIDD1/CIDEB/HMGB1/BCL2L12/AIFM1/RIPK2/CD27/SFN/LYN/MUL1/MIR17/PRELID1/AKT1/S100A9/ARRB2/USP47/BAK1/BBC3/IFI16/POR/ARL6IP5/PMAIP1/NLE1/PYCARD/TNFSF10/BAD/CTSD/SERPINE1/HTRA2	32
BP	GO:0042771	intrinsic apoptotic signaling pathway in response to DNA damage by p53 class mediator	15/267	44/18614	2.39394e-17	4.17443e-15	2.50104e-15	SNW1/CDKN1A/CDIP1/TOPORS/DDIT4/IFI16/CD74/TP53/PYCARD/PHLDA3/MUC1/MSH2/BCL3/ZNF385A/SHISA5	15
BP	GO:0045862	positive regulation of proteolysis	33/267	365/18614	2.95396e-17	4.94493e-15	2.96267e-15	SIRT6/FIS1/GCLC/TREM2/HIP1R/PIDD1/CIDEB/HMGB1/AIFM1/RIPK2/STUB1/LYN/MUL1/MIR17/PRELID1/IL33/AKT1/S100A9/PINK1/BAK1/BBC3/IFI16/SIRT2/ARL6IP5/PMAIP1/PYCARD/TNFSF10/CTSV/BAD/CTSD/HTRA2/GSK3A/TRIB2	33
BP	GO:2001235	positive regulation of apoptotic signaling pathway	22/267	140/18614	6.64551e-17	1.06967e-14	6.40875e-15	FIS1/PLEKHF1/G0S2/TNFRSF12A/S100A9/BBC3/PDIA3/BCLAF1/TNFSF12/HYAL2/PPP1CA/PMAIP1/TP53/PIAS4/DEDD2/PYCARD/TNFSF10/CTSV/BAD/RBCK1/PEA15/HTRA2	22
BP	GO:0090199	regulation of release of cytochrome c from mitochondria	15/267	47/18614	7.53171e-17	1.16741e-14	6.99436e-15	CIDEB/PRELID1/AKT1/PINK1/ARRB2/BAK1/BBC3/PMAIP1/TP53/PYCARD/BIK/TNFSF10/BAD/BCL2L1/PLSCR3	15
BP	GO:0006979	response to oxidative stress	35/267	434/18614	1.08776e-16	1.62581e-14	9.74075e-15	LONP1/KDM6B/MAPK7/MELK/GCLC/ATP13A2/TREM2/G6PD/NME5/AIFM1/EZH2/PDK2/PCGF2/RELA/MIR17/AKT1/AKR1C3/JUN/SESN2/PINK1/BAK1/SIRT2/HYAL2/HMOX1/LIAS/ARL6IP5/TP53/MAP1LC3A/BAG5/CHUK/BAD/ETFDH/MAPK3/TMEM161A/HTRA2	35
BP	GO:2001243	negative regulation of intrinsic apoptotic signaling pathway	19/267	99/18614	1.91779e-16	2.67621e-14	1.6034e-14	CREB3L1/MAPK7/DDIAS/NME5/FIGNL1/MIR17/AKT1/PINK1/USP47/CREB3/CD74/GRINA/BAG5/MUC1/DNAJA1/BCL2L1/TMEM161A/HTRA2/ZNF385A	19
BP	GO:0034599	cellular response to oxidative stress	29/267	290/18614	1.91843e-16	2.67621e-14	1.6034e-14	LONP1/KDM6B/MAPK7/MELK/ATP13A2/TREM2/G6PD/NME5/AIFM1/EZH2/PDK2/PCGF2/RELA/MIR17/AKT1/AKR1C3/JUN/SESN2/PINK1/SIRT2/HMOX1/ARL6IP5/TP53/MAP1LC3A/BAG5/CHUK/MAPK3/TMEM161A/HTRA2	29
BP	GO:0043281	regulation of cysteine-type endopeptidase activity involved in apoptotic process	25/267	204/18614	2.10054e-16	2.83573e-14	1.69898e-14	FIS1/HIP1R/PIDD1/HMGB1/BCL2L12/AIFM1/CD27/SFN/MUL1/MIR17/AKT1/S100A9/ARRB2/USP47/BAK1/BBC3/POR/ARL6IP5/PMAIP1/NLE1/PYCARD/TNFSF10/BAD/CTSD/HTRA2	25
BP	GO:0010952	positive regulation of peptidase activity	24/267	185/18614	2.29559e-16	3.0022e-14	1.79871e-14	FIS1/HIP1R/PIDD1/CIDEB/HMGB1/AIFM1/RIPK2/LYN/MUL1/MIR17/PRELID1/S100A9/PINK1/BAK1/BBC3/IFI16/ARL6IP5/PMAIP1/PYCARD/TNFSF10/CTSV/BAD/CTSD/HTRA2	24
BP	GO:0046902	regulation of mitochondrial membrane permeability	16/267	62/18614	3.10284e-16	3.93497e-14	2.35757e-14	GCLC/HIP1R/SLC35F6/MUL1/MIR17/BAK1/BBC3/BLOC1S2/GZMB/PMAIP1/CHCHD10/TP53/BAD/BCL2L1/ZNF205/GSK3A	16
BP	GO:0052547	regulation of peptidase activity	34/267	425/18614	3.93073e-16	4.83827e-14	2.89876e-14	FIS1/ATP13A2/HIP1R/PIDD1/CIDEB/HMGB1/BCL2L12/AIFM1/RIPK2/CD27/SFN/LYN/MUL1/MIR17/PRELID1/AKT1/S100A9/PINK1/ARRB2/USP47/BAK1/BBC3/IFI16/POR/ARL6IP5/PMAIP1/NLE1/PYCARD/TNFSF10/CTSV/BAD/CTSD/SERPINE1/HTRA2	34
BP	GO:0007006	mitochondrial membrane organization	20/267	120/18614	5.45443e-16	6.52194e-14	3.9075e-14	GCLC/HIP1R/TIMM50/SLC35F6/MUL1/MIR17/PINK1/BAK1/BBC3/BLOC1S2/AP3B1/GZMB/PMAIP1/CHCHD10/TP53/BAD/HSP90AA1/BCL2L1/ZNF205/GSK3A	20
BP	GO:0071496	cellular response to external stimulus	30/267	327/18614	6.04079e-16	7.02242e-14	4.20736e-14	TNFRSF1A/KAT5/GCLC/SNW1/CDKN1A/TFEB/RRAGB/RPTOR/AIFM1/PDK2/LYN/IL33/AKR1C3/GSDMD/SESN2/BAK1/HSPA8/IFI16/HMOX1/PMAIP1/TP53/MAP1LC3A/SREBF1/FES/WDR24/ATG5/BAD/SUV39H1/MAPK3/MLST8	30
BP	GO:0061912	selective autophagy	18/267	93/18614	1.03614e-15	1.17196e-13	7.02158e-14	UFL1/RIPK2/UBA5/SESN2/PINK1/GAA/TGFB1/ATG2A/TP53/TEX264/SQSTM1/TSC2/ATG5/WDR81/SPTLC2/MAPK3/HTRA2/AUP1	18
BP	GO:0007249	I-kappaB kinase/NF-kappaB signaling	28/267	293/18614	2.1051e-15	2.31838e-13	1.38901e-13	UFL1/TAB2/TNFRSF1A/TREM2/PIDD1/RIPK2/HTR2B/MUL1/RELA/SHARPIN/AKT1/PINK1/IKBKG/HMOX1/CD74/MAP3K7/PYCARD/SPHK2/TRADD/TICAM1/TRIM22/SQSTM1/TNFSF10/CHUK/RBCK1/PLK2/BCL3/SHISA5	28
BP	GO:0010950	positive regulation of endopeptidase activity	22/267	171/18614	5.07807e-15	5.44916e-13	3.26477e-13	FIS1/HIP1R/PIDD1/CIDEB/HMGB1/AIFM1/RIPK2/LYN/MUL1/MIR17/PRELID1/S100A9/BAK1/BBC3/IFI16/ARL6IP5/PMAIP1/PYCARD/TNFSF10/BAD/CTSD/HTRA2	22
BP	GO:0043122	regulation of I-kappaB kinase/NF-kappaB signaling	26/267	258/18614	6.22881e-15	6.51689e-13	3.90448e-13	UFL1/TAB2/TNFRSF1A/TREM2/PIDD1/RIPK2/HTR2B/MUL1/RELA/SHARPIN/PINK1/IKBKG/HMOX1/CD74/MAP3K7/PYCARD/SPHK2/TRADD/TICAM1/TRIM22/SQSTM1/TNFSF10/CHUK/RBCK1/PLK2/SHISA5	26
BP	GO:0007033	vacuole organization	24/267	217/18614	8.9364e-15	9.12167e-13	5.46509e-13	VPS4A/NAGPA/CHMP2B/CHMP6/ATP13A2/ATP6V0C/TFEB/ATP6V0B/TP53INP2/ATP6AP1/HEXB/PINK1/AP3B1/GAA/ATP6V1A/CHMP4C/VPS35/ATG2A/MAP1LC3A/ATG5/CTSD/ATG101/TCIRG1/CLN3	24
BP	GO:0090559	regulation of membrane permeability	16/267	77/18614	1.281e-14	1.27642e-12	7.64745e-13	GCLC/HIP1R/SLC35F6/MUL1/MIR17/BAK1/BBC3/BLOC1S2/GZMB/PMAIP1/CHCHD10/TP53/BAD/BCL2L1/ZNF205/GSK3A	16
BP	GO:0031331	positive regulation of cellular catabolic process	33/267	450/18614	1.36561e-14	1.32909e-12	7.96302e-13	SIRT6/UFL1/KAT5/GCLC/PLEKHF1/TFEB/HMGB1/RPTOR/RIPK2/STUB1/IL33/AKT1/SESN2/PINK1/ZFP36/SIRT2/IKBKG/HMOX1/ATG2A/STK11/MAP3K7/TICAM1/TRIM22/TSC2/WDR24/BAD/ATG101/PLK2/SPTLC2/MAPK3/MLST8/GSK3A/TRIB2	33
BP	GO:0031668	cellular response to extracellular stimulus	25/267	261/18614	6.82416e-14	6.49071e-12	3.88879e-12	KAT5/SNW1/CDKN1A/TFEB/RRAGB/RPTOR/AIFM1/PDK2/LYN/AKR1C3/GSDMD/SESN2/HSPA8/IFI16/HMOX1/PMAIP1/TP53/MAP1LC3A/SREBF1/FES/WDR24/ATG5/SUV39H1/MAPK3/MLST8	25
BP	GO:0032418	lysosome localization	16/267	86/18614	8.07335e-14	7.34499e-12	4.40062e-12	FGR/TFEB/RAC2/STXBP2/PTGDS/LYN/PLEKHM2/BLOC1S2/RAB3A/C12orf4/DEF8/HMOX1/SPHK2/HPS6/FES/BLOC1S1	16
BP	GO:1990849	vacuolar localization	16/267	86/18614	8.07335e-14	7.34499e-12	4.40062e-12	FGR/TFEB/RAC2/STXBP2/PTGDS/LYN/PLEKHM2/BLOC1S2/RAB3A/C12orf4/DEF8/HMOX1/SPHK2/HPS6/FES/BLOC1S1	16
BP	GO:1902108	regulation of mitochondrial membrane permeability involved in apoptotic process	13/267	49/18614	1.34737e-13	1.19974e-11	7.18801e-12	GCLC/HIP1R/SLC35F6/MUL1/MIR17/BAK1/BBC3/BLOC1S2/GZMB/CHCHD10/TP53/ZNF205/GSK3A	13
BP	GO:1903008	organelle disassembly	19/267	140/18614	1.44885e-13	1.26322e-11	7.56833e-12	UFL1/FIS1/KAT5/ATP13A2/MUL1/UBA5/PINK1/ATG2A/TP53/MAP1LC3A/HAX1/SREBF1/TEX264/SQSTM1/TSC2/ATG5/TSPO/HTRA2/GSK3A	19
BP	GO:2001056	positive regulation of cysteine-type endopeptidase activity	19/267	142/18614	1.88438e-13	1.60941e-11	9.64251e-12	FIS1/HIP1R/PIDD1/CIDEB/HMGB1/AIFM1/RIPK2/MUL1/S100A9/BAK1/BBC3/IFI16/ARL6IP5/PMAIP1/PYCARD/TNFSF10/BAD/CTSD/HTRA2	19
BP	GO:0070059	intrinsic apoptotic signaling pathway in response to endoplasmic reticulum stress	14/267	63/18614	2.21736e-13	1.85593e-11	1.11195e-11	CREB3L1/PPP1R15A/AIFM1/ERN2/BAK1/BBC3/TMEM117/CREB3/PMAIP1/GRINA/TP53/BCL2L1/CEBPB/DNAJC10	14
BP	GO:2001238	positive regulation of extrinsic apoptotic signaling pathway	13/267	51/18614	2.38213e-13	1.9507e-11	1.16873e-11	G0S2/TNFRSF12A/PDIA3/TNFSF12/HYAL2/PPP1CA/PMAIP1/DEDD2/PYCARD/TNFSF10/RBCK1/PEA15/HTRA2	13
BP	GO:1903829	positive regulation of protein localization	32/267	468/18614	2.4238e-13	1.9507e-11	1.16873e-11	SIRT6/EXOC1/PPID/FIS1/HRAS/ATP13A2/TREM2/PIK3R1/RAC2/SFN/ITGAM/MTCL1/AKT1/SESN2/PINK1/BBC3/TGFB1/HYAL2/VPS35/PIK3R2/GZMB/STK11/EPHA2/SQSTM1/BAD/HSP90AA1/GLUD1/TYROBP/HTRA2/CDK5/GSK3A/CLN3	32
BP	GO:0031669	cellular response to nutrient levels	23/267	230/18614	2.86888e-13	2.26533e-11	1.35723e-11	KAT5/SNW1/CDKN1A/TFEB/RRAGB/RPTOR/AIFM1/PDK2/AKR1C3/SESN2/HSPA8/IFI16/HMOX1/PMAIP1/TP53/MAP1LC3A/SREBF1/FES/WDR24/ATG5/SUV39H1/MAPK3/MLST8	23
BP	GO:0006605	protein targeting	27/267	333/18614	3.73474e-13	2.89442e-11	1.73414e-11	VPS4A/NAGPA/FIS1/HRAS/TIMM50/AIFM1/RAC2/NEDD4/YWHAB/ITGAM/AP3M1/MTCL1/PINK1/HSPA8/AP3B1/HAX1/SREBF1/HGS/M6PR/HSP90AA1/TSPO/PEX10/HTRA2/CDK5/AP1M2/GSK3A/NCOA4	27
BP	GO:0031667	response to nutrient levels	32/267	477/18614	4.06674e-13	3.09442e-11	1.85397e-11	KAT5/GCLC/SNW1/G6PD/CDKN1A/TFEB/CIDEB/RRAGB/RPTOR/AIFM1/PDK2/AKT1/AKR1C3/SESN2/HSPA8/IFI16/ZFP36/SIRT2/SST/POR/HMOX1/PMAIP1/TP53/MAP1LC3A/SREBF1/FES/WDR24/ATG5/SUV39H1/TSPO/MAPK3/MLST8	32
BP	GO:0051222	positive regulation of protein transport	26/267	309/18614	4.43371e-13	3.31341e-11	1.98517e-11	SIRT6/EXOC1/PPID/FIS1/HRAS/ATP13A2/TREM2/PIK3R1/RAC2/SFN/ITGAM/MTCL1/PINK1/BBC3/TGFB1/HYAL2/VPS35/PIK3R2/GZMB/BAD/HSP90AA1/GLUD1/HTRA2/CDK5/GSK3A/CLN3	26
BP	GO:0002275	myeloid cell activation involved in immune response	16/267	98/18614	6.78984e-13	4.98517e-11	2.98678e-11	FGR/TREM2/PTPN6/RAC2/ITGAM/STXBP2/PTGDS/LYN/IL33/C12orf4/HMOX1/PYCARD/SPHK2/TICAM1/FES/TYROBP	16
BP	GO:1901028	regulation of mitochondrial outer membrane permeabilization involved in apoptotic signaling pathway	10/267	26/18614	1.35252e-12	9.75913e-11	5.84701e-11	GCLC/HIP1R/SLC35F6/MUL1/BAK1/BBC3/GZMB/CHCHD10/ZNF205/GSK3A	10
BP	GO:1904951	positive regulation of establishment of protein localization	26/267	325/18614	1.42059e-12	1.00765e-10	6.03718e-11	SIRT6/EXOC1/PPID/FIS1/HRAS/ATP13A2/TREM2/PIK3R1/RAC2/SFN/ITGAM/MTCL1/PINK1/BBC3/TGFB1/HYAL2/VPS35/PIK3R2/GZMB/BAD/HSP90AA1/GLUD1/HTRA2/CDK5/GSK3A/CLN3	26
BP	GO:0090200	positive regulation of release of cytochrome c from mitochondria	10/267	27/18614	2.12117e-12	1.47951e-10	8.86425e-11	CIDEB/PINK1/BAK1/BBC3/PMAIP1/TP53/PYCARD/BIK/TNFSF10/BAD	10
BP	GO:0032386	regulation of intracellular transport	26/267	332/18614	2.31306e-12	1.58691e-10	9.50769e-11	SIRT6/FIS1/HRAS/ATP13A2/PIK3R1/RAC2/NEDD4/SFN/ITGAM/MTCL1/MIR17/PINK1/BBC3/TGFB1/HYAL2/VPS35/PIK3R2/GZMB/STK11/HAX1/SREBF1/HSP90AA1/MAPK3/HTRA2/CDK5/GSK3A	26
BP	GO:0035794	positive regulation of mitochondrial membrane permeability	12/267	48/18614	2.6104e-12	1.75817e-10	1.05337e-10	GCLC/HIP1R/SLC35F6/MUL1/BAK1/BBC3/BLOC1S2/GZMB/CHCHD10/TP53/ZNF205/GSK3A	12
BP	GO:0097345	mitochondrial outer membrane permeabilization	11/267	37/18614	2.6467e-12	1.75817e-10	1.05337e-10	GCLC/HIP1R/SLC35F6/MUL1/BAK1/BBC3/BLOC1S2/GZMB/CHCHD10/ZNF205/GSK3A	11
BP	GO:0034976	response to endoplasmic reticulum stress	23/267	259/18614	3.47164e-12	2.27013e-10	1.36011e-10	CREB3L1/UFL1/PPP1R15A/PIK3R1/AIFM1/ERN2/STUB1/UBA5/JUN/SESN2/BAK1/BBC3/PDIA3/TMEM117/CREB3/PIK3R2/PMAIP1/GRINA/TP53/BCL2L1/AUP1/CEBPB/DNAJC10	23
BP	GO:0000422	autophagy of mitochondrion	15/267	92/18614	3.69353e-12	2.28904e-10	1.37144e-10	FIS1/ATP13A2/MUL1/PINK1/ATG2A/TP53/MAP1LC3A/HAX1/SREBF1/SQSTM1/TSC2/ATG5/TSPO/HTRA2/GSK3A	15
BP	GO:0061726	mitochondrion disassembly	15/267	92/18614	3.69353e-12	2.28904e-10	1.37144e-10	FIS1/ATP13A2/MUL1/PINK1/ATG2A/TP53/MAP1LC3A/HAX1/SREBF1/SQSTM1/TSC2/ATG5/TSPO/HTRA2/GSK3A	15
BP	GO:0071214	cellular response to abiotic stimulus	26/267	339/18614	3.71935e-12	2.28904e-10	1.37144e-10	TNFRSF1A/PPID/HRAS/GCLC/CDKN1A/PIK3R1/POLD1/RPTOR/NEDD4/MCOLN1/FIGNL1/IL33/USP47/BAK1/IFI16/HYAL2/TP53/STK11/PYCARD/BAD/TSPO/BCL2L1/MAPK3/MLST8/TMEM161A/CLN3	26
BP	GO:0104004	cellular response to environmental stimulus	26/267	339/18614	3.71935e-12	2.28904e-10	1.37144e-10	TNFRSF1A/PPID/HRAS/GCLC/CDKN1A/PIK3R1/POLD1/RPTOR/NEDD4/MCOLN1/FIGNL1/IL33/USP47/BAK1/IFI16/HYAL2/TP53/STK11/PYCARD/BAD/TSPO/BCL2L1/MAPK3/MLST8/TMEM161A/CLN3	26
BP	GO:0001819	positive regulation of cytokine production	31/267	489/18614	4.24877e-12	2.57697e-10	1.54395e-10	FGR/HRAS/TREM2/PIK3R1/HMGB1/RIPK2/HTR2B/RELA/MIR17/IL33/GSDMD/APPL1/IL7/PF4/IFI16/TGFB1/HYAL2/CD14/HMOX1/CD74/MAP3K7/CD3E/PYCARD/SPHK2/TICAM1/CHUK/HSP90AA1/TYROBP/SERPINE1/BCL3/CEBPB	31
BP	GO:0043123	positive regulation of I-kappaB kinase/NF-kappaB signaling	20/267	192/18614	5.04769e-12	3.0178e-10	1.80806e-10	TAB2/TNFRSF1A/RIPK2/HTR2B/MUL1/RELA/SHARPIN/PINK1/IKBKG/HMOX1/CD74/MAP3K7/TRADD/TICAM1/TRIM22/TNFSF10/CHUK/RBCK1/PLK2/SHISA5	20
BP	GO:0070997	neuron death	27/267	373/18614	5.42096e-12	3.19532e-10	1.91442e-10	HRAS/GCLC/ATP13A2/TREM2/G6PD/AIFM1/ITGAM/DDIT4/AKT1/JUN/PINK1/ARRB2/IKBKG/VPS35/HMOX1/ARL6IP5/TP53/BAG5/BAD/TYROBP/BCL2L1/MSH2/HTRA2/CDK5/GSK3A/CEBPB/CLN3	27
BP	GO:0007041	lysosomal transport	17/267	132/18614	6.81586e-12	3.96172e-10	2.37359e-10	VPS4A/NAGPA/CHMP2B/CHMP6/ATP13A2/PLEKHF1/NEDD4/AP3M1/PINK1/HSPA8/AP3B1/CHMP4C/VPS35/HGS/M6PR/NCOA4/CLN3	17
BP	GO:0002366	leukocyte activation involved in immune response	24/267	296/18614	8.09687e-12	4.6006e-10	2.75637e-10	FGR/TREM2/PTPN6/HMGB1/RAC2/RIPK2/ITGAM/STXBP2/PTGDS/LYN/IL33/MSH6/C12orf4/TGFB1/HMOX1/CD74/TP53/PYCARD/SPHK2/TICAM1/FES/TYROBP/MSH2/BCL3	24
BP	GO:0032388	positive regulation of intracellular transport	20/267	197/18614	8.13487e-12	4.6006e-10	2.75637e-10	SIRT6/FIS1/HRAS/PIK3R1/RAC2/NEDD4/SFN/ITGAM/MTCL1/PINK1/BBC3/TGFB1/HYAL2/PIK3R2/GZMB/STK11/HSP90AA1/HTRA2/CDK5/GSK3A	20
BP	GO:0010823	negative regulation of mitochondrion organization	12/267	53/18614	9.38007e-12	5.16521e-10	3.09464e-10	GCLC/SLC35F6/MUL1/PRELID1/AKT1/PINK1/ARRB2/BAK1/TP53/TSC2/TSPO/BCL2L1	12
BP	GO:1905710	positive regulation of membrane permeability	12/267	53/18614	9.38007e-12	5.16521e-10	3.09464e-10	GCLC/HIP1R/SLC35F6/MUL1/BAK1/BBC3/BLOC1S2/GZMB/CHCHD10/TP53/ZNF205/GSK3A	12
BP	GO:0090316	positive regulation of intracellular protein transport	18/267	155/18614	9.61033e-12	5.22328e-10	3.12943e-10	SIRT6/FIS1/HRAS/PIK3R1/RAC2/SFN/ITGAM/MTCL1/PINK1/BBC3/TGFB1/HYAL2/PIK3R2/GZMB/HSP90AA1/HTRA2/CDK5/GSK3A	18
BP	GO:1901214	regulation of neuron death	25/267	327/18614	1.05806e-11	5.67692e-10	3.40122e-10	HRAS/GCLC/ATP13A2/TREM2/G6PD/AIFM1/ITGAM/DDIT4/AKT1/JUN/PINK1/ARRB2/IKBKG/VPS35/HMOX1/TP53/BAD/TYROBP/BCL2L1/MSH2/HTRA2/CDK5/GSK3A/CEBPB/CLN3	25
BP	GO:0002263	cell activation involved in immune response	24/267	300/18614	1.07602e-11	5.70017e-10	3.41516e-10	FGR/TREM2/PTPN6/HMGB1/RAC2/RIPK2/ITGAM/STXBP2/PTGDS/LYN/IL33/MSH6/C12orf4/TGFB1/HMOX1/CD74/TP53/PYCARD/SPHK2/TICAM1/FES/TYROBP/MSH2/BCL3	24
BP	GO:0033157	regulation of intracellular protein transport	21/267	224/18614	1.11663e-11	5.81093e-10	3.48152e-10	SIRT6/FIS1/HRAS/ATP13A2/PIK3R1/RAC2/SFN/ITGAM/MTCL1/PINK1/BBC3/TGFB1/HYAL2/PIK3R2/GZMB/HAX1/SREBF1/HSP90AA1/HTRA2/CDK5/GSK3A	21
BP	GO:0051656	establishment of organelle localization	29/267	445/18614	1.1247e-11	5.81093e-10	3.48152e-10	VPS4A/FGR/CHMP2B/EXOC1/CHMP6/KAT5/ATP13A2/RAC2/STXBP2/PTGDS/LYN/AP3M1/PINK1/BLOC1S2/RAB3A/C12orf4/AP3B1/IKBKG/CHMP4C/HMOX1/STK11/HGS/SPHK2/FES/BLOC1S1/TCIRG1/CDK5/AP1M2/CLN3	29
BP	GO:0007040	lysosome organization	15/267	101/18614	1.49507e-11	7.5384e-10	4.5165e-10	NAGPA/CHMP2B/CHMP6/ATP6V0C/TFEB/ATP6V0B/ATP6AP1/HEXB/AP3B1/GAA/ATP6V1A/CHMP4C/VPS35/TCIRG1/CLN3	15
BP	GO:0080171	lytic vacuole organization	15/267	101/18614	1.49507e-11	7.5384e-10	4.5165e-10	NAGPA/CHMP2B/CHMP6/ATP6V0C/TFEB/ATP6V0B/ATP6AP1/HEXB/AP3B1/GAA/ATP6V1A/CHMP4C/VPS35/TCIRG1/CLN3	15
BP	GO:1902110	positive regulation of mitochondrial membrane permeability involved in apoptotic process	11/267	43/18614	1.65015e-11	8.22127e-10	4.92563e-10	GCLC/HIP1R/SLC35F6/MUL1/BAK1/BBC3/BLOC1S2/GZMB/CHCHD10/ZNF205/GSK3A	11
BP	GO:0000302	response to reactive oxygen species	20/267	205/18614	1.69513e-11	8.34604e-10	5.00038e-10	KDM6B/MAPK7/AIFM1/EZH2/PDK2/PCGF2/RELA/MIR17/AKT1/AKR1C3/JUN/SESN2/PINK1/BAK1/HYAL2/HMOX1/MAP1LC3A/CHUK/BAD/MAPK3	20
BP	GO:0043620	regulation of DNA-templated transcription in response to stress	11/267	44/18614	2.17248e-11	1.05719e-09	6.33396e-10	CREB3L1/MAPK7/NEDD4/RELA/JUN/BCLAF1/SIRT2/HMOX1/TP53/MUC1/CEBPB	11
BP	GO:0010507	negative regulation of autophagy	14/267	87/18614	2.3611e-11	1.13577e-09	6.80477e-10	TAB2/TREM2/IL10RA/RPTOR/HTR2B/AKT1/PINK1/SIRT2/HMOX1/TP53/TSC2/TSPO/MLST8/CPTP	14
BP	GO:0072655	establishment of protein localization to mitochondrion	16/267	123/18614	2.46294e-11	1.1713e-09	7.01761e-10	FIS1/TIMM50/AIFM1/RAC2/AKT1/PINK1/BBC3/AP3B1/GZMB/HAX1/SREBF1/DNAJA1/HSP90AA1/TSPO/HTRA2/GSK3A	16
BP	GO:0043280	positive regulation of cysteine-type endopeptidase activity involved in apoptotic process	16/267	124/18614	2.79189e-11	1.31282e-09	7.86551e-10	FIS1/HIP1R/PIDD1/HMGB1/AIFM1/MUL1/S100A9/BAK1/BBC3/ARL6IP5/PMAIP1/PYCARD/TNFSF10/BAD/CTSD/HTRA2	16
BP	GO:1902686	mitochondrial outer membrane permeabilization involved in programmed cell death	11/267	45/18614	2.83912e-11	1.32019e-09	7.90969e-10	GCLC/HIP1R/SLC35F6/MUL1/BAK1/BBC3/BLOC1S2/GZMB/CHCHD10/ZNF205/GSK3A	11
BP	GO:0070585	protein localization to mitochondrion	16/267	130/18614	5.7818e-11	2.65899e-09	1.59309e-09	FIS1/TIMM50/AIFM1/RAC2/AKT1/PINK1/BBC3/AP3B1/GZMB/HAX1/SREBF1/DNAJA1/HSP90AA1/TSPO/HTRA2/GSK3A	16
BP	GO:1905475	regulation of protein localization to membrane	18/267	175/18614	7.46705e-11	3.39669e-09	2.03507e-09	VPS4A/FIS1/HRAS/TREM2/PIK3R1/ITGAM/MTCL1/AKT1/APPL1/BBC3/TGFB1/PIK3R2/GZMB/EPHA2/SQSTM1/BCL2L1/CDK5/CLN3	18
BP	GO:0009411	response to UV	17/267	154/18614	8.294e-11	3.7323e-09	2.23614e-09	SIRT6/PPID/CDKN1A/PIK3R1/POLD1/NEDD4/RELA/AKT1/USP47/BAK1/MSH6/HYAL2/TP53/STK11/MSH2/TMEM161A/BCL3	17
BP	GO:1901030	positive regulation of mitochondrial outer membrane permeabilization involved in apoptotic signaling pathway	7/267	12/18614	8.60542e-11	3.83124e-09	2.29542e-09	HIP1R/BAK1/BBC3/GZMB/CHCHD10/ZNF205/GSK3A	7
BP	GO:0002443	leukocyte mediated immunity	26/267	401/18614	1.55804e-10	6.86358e-09	4.11219e-09	FGR/TREM2/PTPN6/HMGB1/RAC2/CD27/ITGAM/STXBP2/PTGDS/LYN/PLEKHM2/ARRB2/MSH6/C12orf4/TGFB1/HMOX1/CD74/GZMB/MAP3K7/SPHK2/TICAM1/FES/TYROBP/TCIRG1/MSH2/BCL3	26
BP	GO:0007034	vacuolar transport	17/267	165/18614	2.4804e-10	1.0813e-08	6.47841e-09	VPS4A/NAGPA/CHMP2B/CHMP6/ATP13A2/PLEKHF1/NEDD4/AP3M1/PINK1/HSPA8/AP3B1/CHMP4C/VPS35/HGS/M6PR/NCOA4/CLN3	17
BP	GO:1903131	mononuclear cell differentiation	28/267	474/18614	2.5353e-10	1.09384e-08	6.55354e-09	KAT5/TREM2/PTPN6/PIK3R1/HMGB1/EZH2/RIPK2/CD27/LYN/PRELID1/JUN/IL7/BAK1/AP3B1/IFI16/BRD7/CD74/PIK3R2/TP53/STK11/CD3E/FES/ATG5/BAD/TCIRG1/MSH2/BCL3/CEBPB	28
BP	GO:0008625	extrinsic apoptotic signaling pathway via death domain receptors	13/267	86/18614	2.7865e-10	1.18995e-08	7.12936e-09	TNFRSF1A/PIK3R1/PIDD1/BLOC1S2/HMOX1/PMAIP1/DEDD2/TRADD/TMC8/BAD/PEA15/BCL2L1/SERPINE1	13
BP	GO:0002274	myeloid leukocyte activation	20/267	240/18614	2.92752e-10	1.23754e-08	7.41452e-09	FGR/TREM2/PTPN6/HMGB1/RAC2/ITGAM/STXBP2/PTGDS/LYN/IL33/JUN/C12orf4/HYAL2/HMOX1/CD74/PYCARD/SPHK2/TICAM1/FES/TYROBP	20
BP	GO:0002697	regulation of immune effector process	25/267	384/18614	3.28269e-10	1.3738e-08	8.2309e-09	FGR/TREM2/PTPN6/HMGB1/RAC2/RIPK2/ITGAM/STXBP2/LYN/IL33/APPL1/ARRB2/C12orf4/TGFB1/HMOX1/ACP5/CD74/MAP3K7/PYCARD/SPHK2/TICAM1/FES/ATG5/TYROBP/MSH2	25
BP	GO:0009267	cellular response to starvation	17/267	170/18614	3.96669e-10	1.64362e-08	9.84747e-09	KAT5/CDKN1A/TFEB/RRAGB/RPTOR/AKR1C3/SESN2/HSPA8/IFI16/PMAIP1/TP53/MAP1LC3A/SREBF1/WDR24/ATG5/SUV39H1/MAPK3	17
BP	GO:0030330	DNA damage response, signal transduction by p53 class mediator	12/267	72/18614	4.24239e-10	1.74063e-08	1.04287e-08	DDX5/KAT5/CDKN1A/PIDD1/SESN2/CD74/PMAIP1/TP53/MUC1/PLK2/BCL3/ZNF385A	12
BP	GO:0006622	protein targeting to lysosome	9/267	32/18614	4.7236e-10	1.91925e-08	1.14988e-08	VPS4A/NAGPA/NEDD4/AP3M1/HSPA8/AP3B1/HGS/M6PR/NCOA4	9
BP	GO:0033006	regulation of mast cell activation involved in immune response	9/267	33/18614	6.41404e-10	2.58103e-08	1.54638e-08	FGR/PTPN6/RAC2/STXBP2/LYN/C12orf4/HMOX1/SPHK2/FES	9
BP	GO:0002237	response to molecule of bacterial origin	24/267	366/18614	6.53193e-10	2.60344e-08	1.55981e-08	TAB2/TREM2/IL10RA/HMGB1/RIPK2/LYN/RELA/MIR17/AKT1/S100A9/PF4/ZFP36/SIRT2/TGFB1/CD14/ACP5/LIAS/PYCARD/TICAM1/TSPO/MAPK3/SERPINE1/CEBPB/PLSCR3	24
BP	GO:0009895	negative regulation of catabolic process	23/267	337/18614	6.9474e-10	2.74291e-08	1.64337e-08	SIRT6/TAB2/ATP13A2/TREM2/IL10RA/RPTOR/HTR2B/DDIT4/RELA/AKT1/PINK1/ZFP36/SIRT2/FHIT/VPS35/HMOX1/TP53/BAG5/TSC2/TSPO/MLST8/CPTP/GSK3A	23
BP	GO:0002886	regulation of myeloid leukocyte mediated immunity	11/267	60/18614	7.92603e-10	3.10004e-08	1.85733e-08	FGR/RAC2/ITGAM/STXBP2/LYN/C12orf4/HMOX1/SPHK2/TICAM1/FES/TYROBP	11
BP	GO:1903320	regulation of protein modification by small protein conjugation or removal	20/267	255/18614	8.53407e-10	3.30695e-08	1.9813e-08	UFL1/GCLC/RIPK2/STUB1/TOPORS/MUL1/RELA/AKT1/PINK1/ARRB2/BAG5/PIAS4/TICAM1/SQSTM1/ATG5/DNAJA1/HSP90AA1/TSPO/CDK5/GSK3A	20
BP	GO:0032496	response to lipopolysaccharide	23/267	345/18614	1.09586e-09	4.20748e-08	2.52084e-08	TAB2/TREM2/IL10RA/HMGB1/RIPK2/LYN/RELA/MIR17/AKT1/S100A9/PF4/ZFP36/TGFB1/CD14/ACP5/LIAS/PYCARD/TICAM1/TSPO/MAPK3/SERPINE1/CEBPB/PLSCR3	23
BP	GO:0042594	response to starvation	18/267	207/18614	1.17694e-09	4.45799e-08	2.67092e-08	KAT5/CDKN1A/TFEB/RRAGB/RPTOR/AKR1C3/SESN2/HSPA8/IFI16/ZFP36/PMAIP1/TP53/MAP1LC3A/SREBF1/WDR24/ATG5/SUV39H1/MAPK3	18
BP	GO:0002696	positive regulation of leukocyte activation	24/267	377/18614	1.18241e-09	4.45799e-08	2.67092e-08	FGR/KAT5/TREM2/PTPN6/CDKN1A/HMGB1/RIPK2/CD27/ITGAM/LYN/IL33/AKT1/IL7/AP3B1/TGFB1/BRD7/CD74/CD3E/PYCARD/SPHK2/TICAM1/BAD/TYROBP/MSH2	24
BP	GO:0032640	tumor necrosis factor production	17/267	185/18614	1.47722e-09	5.47095e-08	3.27782e-08	TREM2/PTPN6/PIK3R1/HMGB1/RIPK2/IL33/ARRB2/PF4/ZFP36/CD14/ACP5/PYCARD/SPHK2/TICAM1/TYROBP/TSPO/BCL3	17
BP	GO:0032680	regulation of tumor necrosis factor production	17/267	185/18614	1.47722e-09	5.47095e-08	3.27782e-08	TREM2/PTPN6/PIK3R1/HMGB1/RIPK2/IL33/ARRB2/PF4/ZFP36/CD14/ACP5/PYCARD/SPHK2/TICAM1/TYROBP/TSPO/BCL3	17
BP	GO:0071216	cellular response to biotic stimulus	20/267	264/18614	1.56342e-09	5.73939e-08	3.43865e-08	TREM2/HMGB1/RIPK2/LYN/RELA/MIR17/AKT1/PF4/ZFP36/SIRT2/TGFB1/CD14/TP53/PYCARD/TICAM1/TSPO/MAPK3/SERPINE1/CEBPB/PLSCR3	20
BP	GO:0071219	cellular response to molecule of bacterial origin	19/267	237/18614	1.58464e-09	5.76669e-08	3.45501e-08	TREM2/HMGB1/RIPK2/LYN/RELA/MIR17/AKT1/PF4/ZFP36/SIRT2/TGFB1/CD14/PYCARD/TICAM1/TSPO/MAPK3/SERPINE1/CEBPB/PLSCR3	19
BP	GO:0002699	positive regulation of immune effector process	20/267	267/18614	1.9022e-09	6.86269e-08	4.11166e-08	FGR/TREM2/PTPN6/RAC2/RIPK2/ITGAM/STXBP2/LYN/IL33/C12orf4/TGFB1/HMOX1/CD74/MAP3K7/PYCARD/SPHK2/TICAM1/FES/TYROBP/MSH2	20
BP	GO:1903146	regulation of autophagy of mitochondrion	9/267	37/18614	1.96778e-09	7.0386e-08	4.21705e-08	ATP13A2/PINK1/TP53/HAX1/SREBF1/TSC2/TSPO/HTRA2/GSK3A	9
BP	GO:0071706	tumor necrosis factor superfamily cytokine production	17/267	190/18614	2.22583e-09	7.82783e-08	4.6899e-08	TREM2/PTPN6/PIK3R1/HMGB1/RIPK2/IL33/ARRB2/PF4/ZFP36/CD14/ACP5/PYCARD/SPHK2/TICAM1/TYROBP/TSPO/BCL3	17
BP	GO:1903555	regulation of tumor necrosis factor superfamily cytokine production	17/267	190/18614	2.22583e-09	7.82783e-08	4.6899e-08	TREM2/PTPN6/PIK3R1/HMGB1/RIPK2/IL33/ARRB2/PF4/ZFP36/CD14/ACP5/PYCARD/SPHK2/TICAM1/TYROBP/TSPO/BCL3	17
BP	GO:1905477	positive regulation of protein localization to membrane	13/267	102/18614	2.44221e-09	8.51721e-08	5.10293e-08	FIS1/HRAS/TREM2/PIK3R1/ITGAM/MTCL1/AKT1/BBC3/GZMB/EPHA2/SQSTM1/CDK5/CLN3	13
BP	GO:0043618	regulation of transcription from RNA polymerase II promoter in response to stress	9/267	38/18614	2.54636e-09	8.80705e-08	5.27659e-08	CREB3L1/MAPK7/NEDD4/JUN/SIRT2/HMOX1/TP53/MUC1/CEBPB	9
BP	GO:0062012	regulation of small molecule metabolic process	22/267	331/18614	2.70896e-09	9.29263e-08	5.56751e-08	SIRT6/FIS1/TREM2/RPTOR/PDK2/DDIT4/AKT1/AKR1C3/SESN2/PINK1/POR/CD74/PMAIP1/TP53/STK11/SREBF1/SPHK2/BAD/TSPO/MLST8/GSK3A/CLN3	22
BP	GO:0050867	positive regulation of cell activation	24/267	394/18614	2.83556e-09	9.64781e-08	5.78031e-08	FGR/KAT5/TREM2/PTPN6/CDKN1A/HMGB1/RIPK2/CD27/ITGAM/LYN/IL33/AKT1/IL7/AP3B1/TGFB1/BRD7/CD74/CD3E/PYCARD/SPHK2/TICAM1/BAD/TYROBP/MSH2	24
BP	GO:0043523	regulation of neuron apoptotic process	18/267	219/18614	2.90557e-09	9.80631e-08	5.87528e-08	HRAS/GCLC/TREM2/G6PD/AIFM1/ITGAM/JUN/PINK1/ARRB2/HMOX1/TP53/TYROBP/BCL2L1/MSH2/CDK5/GSK3A/CEBPB/CLN3	18
BP	GO:0034504	protein localization to nucleus	21/267	304/18614	3.1799e-09	1.06463e-07	6.37854e-08	SIRT6/ATP13A2/CDKN1A/PIK3R1/TOPORS/IL33/AKT1/SESN2/APPL1/TGFB1/HYAL2/PPP3R1/PIK3R2/CHCHD10/TP53/STK11/SQSTM1/TSC2/HSP90AA1/CDK5/BCL3	21
BP	GO:0071453	cellular response to oxygen levels	16/267	172/18614	3.79768e-09	1.26137e-07	7.55728e-08	TREM2/RPTOR/AIFM1/STUB1/ATP6AP1/MIR17/AKT1/PINK1/SIRT2/ATP6V1A/HMOX1/PMAIP1/TP53/BAD/SUV39H1/MLST8	16
BP	GO:0097194	execution phase of apoptosis	12/267	87/18614	4.04776e-09	1.33385e-07	7.99152e-08	CIDEB/AIFM1/ERN2/SHARPIN/AKT1/BBC3/CASP6/SIRT2/TP53/DEDD2/BCL2L1/HTRA2	12
BP	GO:2000377	regulation of reactive oxygen species metabolic process	15/267	150/18614	4.36311e-09	1.42653e-07	8.54682e-08	G6PD/CDKN1A/RAC2/ITGAM/AKR1C3/PINK1/SIRT2/TGFB1/ACP5/TP53/SPHK2/ATG5/TYROBP/TSPO/ZNF205	15
BP	GO:0051881	regulation of mitochondrial membrane potential	11/267	70/18614	4.40927e-09	1.43045e-07	8.57028e-08	GCLC/MUL1/PRELID1/AKT1/PINK1/BAK1/ARL6IP5/PMAIP1/BAD/TSPO/BCL2L1	11
BP	GO:0061462	protein localization to lysosome	10/267	55/18614	5.16575e-09	1.66297e-07	9.96341e-08	VPS4A/NAGPA/ATP13A2/NEDD4/AP3M1/HSPA8/AP3B1/HGS/M6PR/NCOA4	10
BP	GO:0034614	cellular response to reactive oxygen species	15/267	152/18614	5.23917e-09	1.67373e-07	1.00279e-07	KDM6B/MAPK7/AIFM1/EZH2/PDK2/PCGF2/RELA/MIR17/AKT1/AKR1C3/JUN/PINK1/MAP1LC3A/CHUK/MAPK3	15
BP	GO:0010563	negative regulation of phosphorus metabolic process	25/267	440/18614	5.36347e-09	1.70047e-07	1.0188e-07	SIRT6/CHMP6/FIS1/PPP1R15A/PTPN6/CDKN1A/SFN/YWHAB/DDIT4/LYN/AKT1/JUN/ARRB2/BAK1/SIRT2/TGFB1/HYAL2/TP53/PYCARD/TSC2/DNAJA1/TSPO/GSK3A/TRIB2/DNAJC10	25
BP	GO:0031349	positive regulation of defense response	25/267	441/18614	5.61378e-09	1.76644e-07	1.05833e-07	TNFRSF1A/TREM2/HMGB1/RIPK2/LYN/RELA/MIR17/IL33/APPL1/S100A9/ARRB2/CASP6/AP3B1/IFI16/HYAL2/CD14/MAP3K7/PYCARD/TRADD/TICAM1/HSP90AA1/TYROBP/MAPK3/SERPINE1/CEBPB	25
BP	GO:0072659	protein localization to plasma membrane	20/267	285/18614	5.84054e-09	1.82408e-07	1.09286e-07	VPS4A/TNFRSF1A/TREM2/PIK3R1/PLEKHF1/ATP6AP1/AKT1/TMEM150A/APPL1/RAB3A/TGFB1/VPS35/ARL6IP5/PIK3R2/KRT18/EPHA2/SQSTM1/BCL2L1/CDK5/CLN3	20
BP	GO:0002279	mast cell activation involved in immune response	10/267	56/18614	6.20998e-09	1.92509e-07	1.15339e-07	FGR/PTPN6/RAC2/STXBP2/PTGDS/LYN/C12orf4/HMOX1/SPHK2/FES	10
BP	GO:0016239	positive regulation of macroautophagy	11/267	75/18614	9.36893e-09	2.88301e-07	1.72731e-07	RIPK2/SESN2/PINK1/IKBKG/HMOX1/ATG2A/MAP3K7/TSC2/WDR24/SPTLC2/MAPK3	11
BP	GO:0043304	regulation of mast cell degranulation	8/267	31/18614	9.56844e-09	2.92291e-07	1.75121e-07	FGR/RAC2/STXBP2/LYN/C12orf4/HMOX1/SPHK2/FES	8
BP	GO:0072593	reactive oxygen species metabolic process	18/267	237/18614	1.01158e-08	3.06773e-07	1.83798e-07	G6PD/CDKN1A/RAC2/ITGAM/DDIT4/AKR1C3/SESN2/PINK1/SIRT2/TGFB1/ACP5/PMAIP1/TP53/SPHK2/ATG5/TYROBP/TSPO/ZNF205	18
BP	GO:0033003	regulation of mast cell activation	9/267	44/18614	1.02723e-08	3.09276e-07	1.85297e-07	FGR/PTPN6/RAC2/STXBP2/LYN/C12orf4/HMOX1/SPHK2/FES	9
BP	GO:0019221	cytokine-mediated signaling pathway	26/267	492/18614	1.16602e-08	3.48556e-07	2.08831e-07	PELI3/TNFRSF1A/TREM2/PTPN6/CDIP1/RIPK2/LYN/MUL1/RELA/IL33/JAK1/SHARPIN/AKT1/APPL1/IL7/PF4/CD74/KRT18/TP53/MAP3K7/PIAS4/PYCARD/TRADD/CHUK/BAD/MAPK3	26
BP	GO:0031396	regulation of protein ubiquitination	17/267	213/18614	1.25575e-08	3.71105e-07	2.22341e-07	UFL1/GCLC/RIPK2/STUB1/TOPORS/AKT1/PINK1/ARRB2/BAG5/TICAM1/SQSTM1/ATG5/DNAJA1/HSP90AA1/TSPO/CDK5/GSK3A	17
BP	GO:0006623	protein targeting to vacuole	9/267	45/18614	1.26805e-08	3.71105e-07	2.22341e-07	VPS4A/NAGPA/NEDD4/AP3M1/HSPA8/AP3B1/HGS/M6PR/NCOA4	9
BP	GO:0008631	intrinsic apoptotic signaling pathway in response to oxidative stress	9/267	45/18614	1.26805e-08	3.71105e-07	2.22341e-07	MAPK7/MELK/TREM2/NME5/AKT1/PINK1/ARL6IP5/BAG5/HTRA2	9
BP	GO:0042176	regulation of protein catabolic process	22/267	361/18614	1.323e-08	3.84498e-07	2.30365e-07	SIRT6/UFL1/CHMP6/GCLC/ATP13A2/TREM2/NEDD4/STUB1/RELA/IL33/AKT1/PINK1/TNFSF12/SIRT2/FHIT/VPS35/BAG5/HGS/HSP90AA1/PLK2/GSK3A/TRIB2	22
BP	GO:0006606	protein import into nucleus	15/267	163/18614	1.36454e-08	3.93834e-07	2.35959e-07	SIRT6/CDKN1A/PIK3R1/IL33/AKT1/APPL1/TGFB1/HYAL2/PPP3R1/PIK3R2/TP53/SQSTM1/TSC2/HSP90AA1/BCL3	15
BP	GO:1903533	regulation of protein targeting	11/267	78/18614	1.43241e-08	4.10591e-07	2.45998e-07	FIS1/HRAS/RAC2/ITGAM/MTCL1/PINK1/HAX1/SREBF1/HTRA2/CDK5/GSK3A	11
BP	GO:0002703	regulation of leukocyte mediated immunity	18/267	246/18614	1.80776e-08	5.12188e-07	3.06868e-07	FGR/TREM2/PTPN6/HMGB1/RAC2/ITGAM/STXBP2/LYN/ARRB2/C12orf4/TGFB1/HMOX1/MAP3K7/SPHK2/TICAM1/FES/TYROBP/MSH2	18
BP	GO:2001237	negative regulation of extrinsic apoptotic signaling pathway	12/267	99/18614	1.81132e-08	5.12188e-07	3.06868e-07	PELI3/MAPK7/GCLC/RELA/AKT1/IL7/PF4/ITGA6/HMOX1/PEA15/BCL2L1/SERPINE1	12
BP	GO:0016050	vesicle organization	22/267	368/18614	1.86941e-08	5.25065e-07	3.14583e-07	VPS4A/CHMP2B/CHMP6/ATP13A2/ATP6V0C/PLEKHF1/ATP6V0B/ATP6AP1/AP3M1/BLOC1S2/RAB3A/AP3B1/ATP6V1A/CHMP4C/AP1B1/HGS/SQSTM1/HPS6/AP1M1/BLOC1S1/ZNF385A/CLN3	22
BP	GO:0042113	B cell activation	19/267	276/18614	1.93579e-08	5.40087e-07	3.23583e-07	PTPN6/CDKN1A/PIK3R1/EZH2/CD27/LYN/IL7/BAK1/MSH6/TGFB1/CD74/PIK3R2/TP53/TICAM1/BAD/TYROBP/TCIRG1/MSH2/BCL3	19
BP	GO:0051170	import into nucleus	15/267	168/18614	2.05553e-08	5.67248e-07	3.39857e-07	SIRT6/CDKN1A/PIK3R1/IL33/AKT1/APPL1/TGFB1/HYAL2/PPP3R1/PIK3R2/TP53/SQSTM1/TSC2/HSP90AA1/BCL3	15
BP	GO:0018108	peptidyl-tyrosine phosphorylation	22/267	370/18614	2.06026e-08	5.67248e-07	3.39857e-07	FGR/LONP1/CHMP6/TNFRSF1A/MELK/TREM2/PTPN6/RIPK2/LYN/JAK1/IL7/ARRB2/TGFB1/HYAL2/CD74/TP53/HAX1/CD3E/EPHA2/FES/MAPK3/MLST8	22
BP	GO:0018212	peptidyl-tyrosine modification	22/267	372/18614	2.26904e-08	6.2065e-07	3.71851e-07	FGR/LONP1/CHMP6/TNFRSF1A/MELK/TREM2/PTPN6/RIPK2/LYN/JAK1/IL7/ARRB2/TGFB1/HYAL2/CD74/TP53/HAX1/CD3E/EPHA2/FES/MAPK3/MLST8	22
BP	GO:0045936	negative regulation of phosphate metabolic process	24/267	439/18614	2.30629e-08	6.24074e-07	3.73903e-07	SIRT6/CHMP6/FIS1/PPP1R15A/PTPN6/CDKN1A/SFN/YWHAB/DDIT4/LYN/AKT1/JUN/ARRB2/BAK1/SIRT2/TGFB1/HYAL2/TP53/PYCARD/TSC2/DNAJA1/TSPO/TRIB2/DNAJC10	24
BP	GO:0043300	regulation of leukocyte degranulation	9/267	48/18614	2.31139e-08	6.24074e-07	3.73903e-07	FGR/RAC2/ITGAM/STXBP2/LYN/C12orf4/HMOX1/SPHK2/FES	9
BP	GO:0045088	regulation of innate immune response	22/267	373/18614	2.38064e-08	6.38651e-07	3.82637e-07	FGR/TREM2/PTPN6/HMGB1/RIPK2/LYN/MUL1/RELA/MIR17/APPL1/ARRB2/CASP6/AP3B1/IFI16/TGFB1/CD14/MAP3K7/PYCARD/TICAM1/ATG5/HSP90AA1/TYROBP	22
BP	GO:0031330	negative regulation of cellular catabolic process	18/267	251/18614	2.46775e-08	6.57805e-07	3.94112e-07	TAB2/TREM2/IL10RA/RPTOR/HTR2B/AKT1/PINK1/ZFP36/SIRT2/FHIT/HMOX1/TP53/BAG5/TSC2/TSPO/MLST8/CPTP/GSK3A	18
BP	GO:0071222	cellular response to lipopolysaccharide	17/267	224/18614	2.65405e-08	6.99498e-07	4.19092e-07	HMGB1/RIPK2/LYN/RELA/MIR17/AKT1/PF4/ZFP36/TGFB1/CD14/PYCARD/TICAM1/TSPO/MAPK3/SERPINE1/CEBPB/PLSCR3	17
BP	GO:0051650	establishment of vesicle localization	16/267	197/18614	2.65759e-08	6.99498e-07	4.19092e-07	VPS4A/EXOC1/ATP13A2/AP3M1/PINK1/BLOC1S2/RAB3A/AP3B1/IKBKG/STK11/HGS/BLOC1S1/TCIRG1/CDK5/AP1M2/CLN3	16
BP	GO:0043254	regulation of protein-containing complex assembly	23/267	409/18614	2.73267e-08	7.14765e-07	4.28239e-07	TREM2/HIP1R/HMGB1/STUB1/MIR17/PINK1/BAK1/RAB3A/HSPA8/SIRT2/TGFB1/VPS35/PIK3R2/TP53/HAX1/PYCARD/TICAM1/BIK/FES/TMC8/HSP90AA1/MLST8/CPTP	23
BP	GO:1903076	regulation of protein localization to plasma membrane	12/267	103/18614	2.848e-08	7.40304e-07	4.4354e-07	VPS4A/TREM2/PIK3R1/AKT1/APPL1/TGFB1/PIK3R2/EPHA2/SQSTM1/BCL2L1/CDK5/CLN3	12
BP	GO:1990778	protein localization to cell periphery	21/267	345/18614	2.92312e-08	7.55138e-07	4.52428e-07	VPS4A/TNFRSF1A/HRAS/TREM2/PIK3R1/PLEKHF1/ATP6AP1/AKT1/TMEM150A/APPL1/RAB3A/TGFB1/VPS35/ARL6IP5/PIK3R2/KRT18/EPHA2/SQSTM1/BCL2L1/CDK5/CLN3	21
BP	GO:0002573	myeloid leukocyte differentiation	17/267	227/18614	3.22948e-08	8.28125e-07	4.96156e-07	TREM2/PIK3R1/ATP6AP1/LYN/IL33/JUN/PF4/AP3B1/IFI16/TGFB1/CD74/HAX1/EPHA2/FES/TYROBP/TCIRG1/CEBPB	17
BP	GO:0060155	platelet dense granule organization	7/267	24/18614	3.24522e-08	8.28125e-07	4.96156e-07	AP3M1/BLOC1S2/AP3B1/AP1B1/HPS6/AP1M1/BLOC1S1	7
BP	GO:1903747	regulation of establishment of protein localization to mitochondrion	9/267	50/18614	3.36762e-08	8.5415e-07	5.11749e-07	RAC2/PINK1/BBC3/GZMB/HAX1/SREBF1/DNAJA1/HTRA2/GSK3A	9
BP	GO:0038034	signal transduction in absence of ligand	10/267	67/18614	3.76543e-08	9.43613e-07	5.65349e-07	MAPK7/AKT1/IL7/BAK1/PF4/PPP1CA/BAD/BCL2L1/HTRA2/GSK3A	10
BP	GO:0097192	extrinsic apoptotic signaling pathway in absence of ligand	10/267	67/18614	3.76543e-08	9.43613e-07	5.65349e-07	MAPK7/AKT1/IL7/BAK1/PF4/PPP1CA/BAD/BCL2L1/HTRA2/GSK3A	10
BP	GO:1902105	regulation of leukocyte differentiation	20/267	319/18614	3.8793e-08	9.66362e-07	5.78979e-07	KAT5/TREM2/PTPN6/PIK3R1/HMGB1/RIPK2/CD27/LYN/PRELID1/IL7/PF4/AP3B1/TGFB1/BRD7/CD74/HAX1/FES/BAD/TYROBP/CEBPB	20
BP	GO:0008286	insulin receptor signaling pathway	13/267	128/18614	3.97009e-08	9.75692e-07	5.84568e-07	LONP1/HRAS/PIK3R1/PDK2/AKT1/APPL1/PIK3R2/SREBF1/TSC2/CTSD/RARRES2/MAPK3/GSK3A	13
BP	GO:1904375	regulation of protein localization to cell periphery	13/267	128/18614	3.97009e-08	9.75692e-07	5.84568e-07	VPS4A/HRAS/TREM2/PIK3R1/AKT1/APPL1/TGFB1/PIK3R2/EPHA2/SQSTM1/BCL2L1/CDK5/CLN3	13
BP	GO:0051402	neuron apoptotic process	18/267	259/18614	3.99662e-08	9.75692e-07	5.84568e-07	HRAS/GCLC/TREM2/G6PD/AIFM1/ITGAM/JUN/PINK1/ARRB2/HMOX1/TP53/TYROBP/BCL2L1/MSH2/CDK5/GSK3A/CEBPB/CLN3	18
BP	GO:0009314	response to radiation	24/267	452/18614	4.01001e-08	9.75692e-07	5.84568e-07	SIRT6/PPID/HRAS/KAT5/CDKN1A/PIK3R1/POLD1/NEDD4/FIGNL1/RELA/AKT1/USP47/BAK1/MSH6/IFI16/HYAL2/PPP1CA/TP53/STK11/BCL2L1/MSH2/TMEM161A/CDK5/BCL3	24
BP	GO:0030099	myeloid cell differentiation	23/267	421/18614	4.643e-08	1.12318e-06	6.72932e-07	UFL1/TREM2/G6PD/PTPN6/PIK3R1/ATP6AP1/LYN/UBA5/IL33/JUN/PF4/AP3B1/IFI16/ZFP36/TGFB1/CD74/HAX1/EPHA2/FES/TYROBP/TCIRG1/ZNF385A/CEBPB	23
BP	GO:0002218	activation of innate immune response	17/267	233/18614	4.73649e-08	1.13921e-06	6.82536e-07	TREM2/HMGB1/RIPK2/LYN/RELA/MIR17/APPL1/ARRB2/CASP6/AP3B1/IFI16/CD14/MAP3K7/PYCARD/TICAM1/HSP90AA1/TYROBP	17
BP	GO:0045576	mast cell activation	10/267	69/18614	5.0345e-08	1.20396e-06	7.21333e-07	FGR/PTPN6/RAC2/STXBP2/PTGDS/LYN/C12orf4/HMOX1/SPHK2/FES	10
BP	GO:1902229	regulation of intrinsic apoptotic signaling pathway in response to DNA damage	8/267	38/18614	5.43794e-08	1.29306e-06	7.74712e-07	DDIAS/USP47/CD74/PIAS4/MUC1/BCL2L1/TMEM161A/ZNF385A	8
BP	GO:0016032	viral process	23/267	426/18614	5.75651e-08	1.36107e-06	8.15463e-07	VPS4A/CHMP2B/CHMP6/YTHDC2/PPID/SNW1/SLC3A2/HMGB1/NEDD4/JUN/HSPA8/IFI16/ZFP36/HYAL2/CHMP4C/CD74/TP53/TRIM22/EPHA2/SLC1A5/ATG5/BCL2L1/GSK3A	23
BP	GO:0002444	myeloid leukocyte mediated immunity	12/267	110/18614	5.99394e-08	1.40925e-06	8.44327e-07	FGR/RAC2/ITGAM/STXBP2/PTGDS/LYN/C12orf4/HMOX1/SPHK2/TICAM1/FES/TYROBP	12
BP	GO:0036294	cellular response to decreased oxygen levels	14/267	157/18614	6.23809e-08	1.45846e-06	8.73809e-07	TREM2/RPTOR/AIFM1/STUB1/MIR17/AKT1/PINK1/SIRT2/HMOX1/PMAIP1/TP53/BAD/SUV39H1/MLST8	14
BP	GO:0002831	regulation of response to biotic stimulus	24/267	463/18614	6.29918e-08	1.46456e-06	8.77465e-07	FGR/TREM2/PTPN6/HMGB1/RIPK2/LYN/MUL1/RELA/MIR17/APPL1/ARRB2/CASP6/AP3B1/IFI16/SIRT2/TGFB1/CD14/MAP3K7/PYCARD/TICAM1/ATG5/HSP90AA1/TYROBP/MAPK3	24
BP	GO:0043303	mast cell degranulation	9/267	54/18614	6.79899e-08	1.57203e-06	9.41855e-07	FGR/RAC2/STXBP2/PTGDS/LYN/C12orf4/HMOX1/SPHK2/FES	9
BP	GO:1902107	positive regulation of leukocyte differentiation	15/267	184/18614	6.94716e-08	1.58874e-06	9.51863e-07	KAT5/TREM2/HMGB1/RIPK2/CD27/IL7/PF4/AP3B1/TGFB1/BRD7/CD74/HAX1/FES/BAD/TYROBP	15
BP	GO:1903708	positive regulation of hemopoiesis	15/267	184/18614	6.94716e-08	1.58874e-06	9.51863e-07	KAT5/TREM2/HMGB1/RIPK2/CD27/IL7/PF4/AP3B1/TGFB1/BRD7/CD74/HAX1/FES/BAD/TYROBP	15
BP	GO:0031929	TOR signaling	13/267	137/18614	8.93843e-08	2.03066e-06	1.21664e-06	LAMTOR3/TREM2/RRAGB/RPTOR/DDIT4/AKT1/SESN2/PINK1/STK11/TSC2/WDR24/MLST8/GSK3A	13
BP	GO:0043491	protein kinase B signaling	16/267	215/18614	9.02517e-08	2.03066e-06	1.21664e-06	MUL1/AKT1/AKR1C3/SESN2/PINK1/ARRB2/SIRT2/TGFB1/HYAL2/STK11/HAX1/PHLDA3/EPHA2/TSC2/MAZ/HSP90AA1	16
BP	GO:0051648	vesicle localization	16/267	215/18614	9.02517e-08	2.03066e-06	1.21664e-06	VPS4A/EXOC1/ATP13A2/AP3M1/PINK1/BLOC1S2/RAB3A/AP3B1/IKBKG/STK11/HGS/BLOC1S1/TCIRG1/CDK5/AP1M2/CLN3	16
BP	GO:0009205	purine ribonucleoside triphosphate metabolic process	17/267	244/18614	9.2666e-08	2.05611e-06	1.23188e-06	SIRT6/FIS1/TREM2/ATP6V0C/NME5/RPTOR/DDIT4/FIGNL1/PINK1/HSPA8/ATP6V1A/TGFB1/SPHK2/NDUFA11/BAD/TSPO/MLST8	17
BP	GO:0034644	cellular response to UV	11/267	93/18614	9.28566e-08	2.05611e-06	1.23188e-06	PPID/CDKN1A/PIK3R1/POLD1/NEDD4/USP47/BAK1/HYAL2/TP53/STK11/TMEM161A	11
BP	GO:1900542	regulation of purine nucleotide metabolic process	11/267	93/18614	9.28566e-08	2.05611e-06	1.23188e-06	SIRT6/FIS1/TREM2/RPTOR/PDK2/DDIT4/PINK1/TP53/SPHK2/TSPO/MLST8	11
BP	GO:0001818	negative regulation of cytokine production	21/267	371/18614	1.00771e-07	2.21961e-06	1.32984e-06	KAT5/TREM2/PTPN6/HMGB1/EZH2/MUL1/MIR17/IL33/ARRB2/ZFP36/TGFB1/HMOX1/ACP5/PYCARD/EPHA2/ATG5/TYROBP/TSPO/CPTP/BCL3/TRIB2	21
BP	GO:0006140	regulation of nucleotide metabolic process	11/267	94/18614	1.03841e-07	2.27527e-06	1.36319e-06	SIRT6/FIS1/TREM2/RPTOR/PDK2/DDIT4/PINK1/TP53/SPHK2/TSPO/MLST8	11
BP	GO:0002448	mast cell mediated immunity	9/267	57/18614	1.10783e-07	2.41473e-06	1.44674e-06	FGR/RAC2/STXBP2/PTGDS/LYN/C12orf4/HMOX1/SPHK2/FES	9
BP	GO:0071478	cellular response to radiation	15/267	191/18614	1.13712e-07	2.46573e-06	1.4773e-06	PPID/HRAS/CDKN1A/PIK3R1/POLD1/NEDD4/FIGNL1/USP47/BAK1/IFI16/HYAL2/TP53/STK11/BCL2L1/TMEM161A	15
BP	GO:0046034	ATP metabolic process	16/267	219/18614	1.16411e-07	2.49836e-06	1.49685e-06	SIRT6/FIS1/TREM2/ATP6V0C/RPTOR/DDIT4/FIGNL1/PINK1/HSPA8/ATP6V1A/TGFB1/SPHK2/NDUFA11/BAD/TSPO/MLST8	16
BP	GO:1901215	negative regulation of neuron death	16/267	219/18614	1.16411e-07	2.49836e-06	1.49685e-06	HRAS/GCLC/ATP13A2/AKT1/JUN/PINK1/ARRB2/IKBKG/VPS35/HMOX1/BCL2L1/MSH2/HTRA2/CDK5/CEBPB/CLN3	16
BP	GO:1901653	cellular response to peptide	21/267	375/18614	1.20681e-07	2.57678e-06	1.54383e-06	LONP1/HRAS/GCLC/TREM2/PIK3R1/RIPK2/PDK2/LYN/RELA/AKT1/APPL1/POR/PIK3R2/TP53/SREBF1/TSC2/CTSD/RARRES2/MAPK3/CDK5/GSK3A	21
BP	GO:0009144	purine nucleoside triphosphate metabolic process	17/267	249/18614	1.24166e-07	2.63773e-06	1.58035e-06	SIRT6/FIS1/TREM2/ATP6V0C/NME5/RPTOR/DDIT4/FIGNL1/PINK1/HSPA8/ATP6V1A/TGFB1/SPHK2/NDUFA11/BAD/TSPO/MLST8	17
BP	GO:0006919	activation of cysteine-type endopeptidase activity involved in apoptotic process	10/267	76/18614	1.29406e-07	2.72344e-06	1.6317e-06	HIP1R/PIDD1/AIFM1/MUL1/S100A9/BAK1/BBC3/PMAIP1/PYCARD/BAD	10
BP	GO:0097352	autophagosome maturation	9/267	58/18614	1.29501e-07	2.72344e-06	1.6317e-06	VPS4A/CHMP2B/CHMP6/MCOLN1/TBC1D25/CHMP4C/MAP1LC3A/ATG5/CLN3	9
BP	GO:1902175	regulation of oxidative stress-induced intrinsic apoptotic signaling pathway	7/267	29/18614	1.3764e-07	2.88011e-06	1.72557e-06	MAPK7/TREM2/NME5/AKT1/PINK1/BAG5/HTRA2	7
BP	GO:0009199	ribonucleoside triphosphate metabolic process	17/267	251/18614	1.39295e-07	2.90024e-06	1.73763e-06	SIRT6/FIS1/TREM2/ATP6V0C/NME5/RPTOR/DDIT4/FIGNL1/PINK1/HSPA8/ATP6V1A/TGFB1/SPHK2/NDUFA11/BAD/TSPO/MLST8	17
BP	GO:0007032	endosome organization	11/267	97/18614	1.44035e-07	2.96938e-06	1.77905e-06	VPS4A/CHMP2B/CHMP6/ATP6V0C/PLEKHF1/ATP6V0B/ATP6AP1/ATP6V1A/CHMP4C/HGS/SQSTM1	11
BP	GO:1903321	negative regulation of protein modification by small protein conjugation or removal	11/267	97/18614	1.44035e-07	2.96938e-06	1.77905e-06	UFL1/GCLC/RELA/AKT1/ARRB2/BAG5/SQSTM1/ATG5/DNAJA1/TSPO/CDK5	11
BP	GO:0043200	response to amino acid	12/267	120/18614	1.58251e-07	3.24647e-06	1.94507e-06	UFL1/LAMTOR3/GCLC/RRAGB/RPTOR/AIFM1/LYN/SESN2/SST/BAD/BCL2L1/CEBPB	12
BP	GO:0032642	regulation of chemokine production	11/267	98/18614	1.60208e-07	3.27058e-06	1.95951e-06	TREM2/HMGB1/RIPK2/MUL1/IL33/IL7/HMOX1/CD74/PYCARD/TICAM1/EPHA2	11
BP	GO:1902230	negative regulation of intrinsic apoptotic signaling pathway in response to DNA damage	7/267	30/18614	1.77343e-07	3.59808e-06	2.15572e-06	DDIAS/USP47/CD74/MUC1/BCL2L1/TMEM161A/ZNF385A	7
BP	GO:0032602	chemokine production	11/267	99/18614	1.77969e-07	3.59808e-06	2.15572e-06	TREM2/HMGB1/RIPK2/MUL1/IL33/IL7/HMOX1/CD74/PYCARD/TICAM1/EPHA2	11
BP	GO:0097202	activation of cysteine-type endopeptidase activity	6/267	19/18614	1.91025e-07	3.82508e-06	2.29173e-06	CIDEB/RIPK2/BAK1/IFI16/PYCARD/BAD	6
BP	GO:1902176	negative regulation of oxidative stress-induced intrinsic apoptotic signaling pathway	6/267	19/18614	1.91025e-07	3.82508e-06	2.29173e-06	MAPK7/NME5/AKT1/PINK1/BAG5/HTRA2	6
BP	GO:0034612	response to tumor necrosis factor	17/267	257/18614	1.95328e-07	3.89262e-06	2.33219e-06	PELI3/TNFRSF1A/YTHDC2/CDIP1/RELA/SHARPIN/AKT1/ZFP36/HYAL2/CD14/KRT18/TP53/PIAS4/PYCARD/TRADD/CHUK/MAPK3	17
BP	GO:0030098	lymphocyte differentiation	22/267	422/18614	2.07145e-07	4.10854e-06	2.46156e-06	KAT5/PTPN6/PIK3R1/HMGB1/EZH2/RIPK2/CD27/PRELID1/IL7/BAK1/AP3B1/BRD7/CD74/PIK3R2/TP53/STK11/CD3E/ATG5/BAD/TCIRG1/MSH2/BCL3	22
BP	GO:0002253	activation of immune response	24/267	495/18614	2.16583e-07	4.27546e-06	2.56157e-06	FGR/HRAS/TREM2/PTPN6/HMGB1/RIPK2/LYN/RELA/MIR17/APPL1/ARRB2/CASP6/AP3B1/IFI16/IKBKG/CD14/STK11/MAP3K7/CD3E/PYCARD/TICAM1/HSP90AA1/TYROBP/RBCK1	24
BP	GO:0009416	response to light stimulus	19/267	323/18614	2.31267e-07	4.54391e-06	2.7224e-06	SIRT6/PPID/CDKN1A/PIK3R1/POLD1/NEDD4/RELA/AKT1/USP47/BAK1/MSH6/HYAL2/PPP1CA/TP53/STK11/MSH2/TMEM161A/CDK5/BCL3	19
BP	GO:0072666	establishment of protein localization to vacuole	9/267	62/18614	2.3467e-07	4.58923e-06	2.74955e-06	VPS4A/NAGPA/NEDD4/AP3M1/HSPA8/AP3B1/HGS/M6PR/NCOA4	9
BP	GO:0043299	leukocyte degranulation	10/267	81/18614	2.39129e-07	4.63312e-06	2.77585e-06	FGR/RAC2/ITGAM/STXBP2/PTGDS/LYN/C12orf4/HMOX1/SPHK2/FES	10
BP	GO:0072665	protein localization to vacuole	10/267	81/18614	2.39129e-07	4.63312e-06	2.77585e-06	VPS4A/NAGPA/ATP13A2/NEDD4/AP3M1/HSPA8/AP3B1/HGS/M6PR/NCOA4	10
BP	GO:2001244	positive regulation of intrinsic apoptotic signaling pathway	9/267	63/18614	2.7038e-07	5.21448e-06	3.12416e-06	FIS1/PLEKHF1/S100A9/BBC3/BCLAF1/PMAIP1/TP53/PIAS4/BAD	9
BP	GO:0051251	positive regulation of lymphocyte activation	19/267	327/18614	2.7949e-07	5.36545e-06	3.21461e-06	KAT5/PTPN6/CDKN1A/HMGB1/RIPK2/CD27/LYN/AKT1/IL7/AP3B1/TGFB1/BRD7/CD74/CD3E/PYCARD/TICAM1/BAD/TYROBP/MSH2	19
BP	GO:0033674	positive regulation of kinase activity	22/267	430/18614	2.85655e-07	5.45875e-06	3.27051e-06	FGR/TAB2/HRAS/TREM2/CDKN1A/RPTOR/EZH2/ERN2/HTR2B/LYN/AKT1/SESN2/PINK1/TGFB1/CD74/STK11/MAP3K7/EPHA2/WDR24/BAD/HSP90AA1/CDK5	22
BP	GO:0006626	protein targeting to mitochondrion	11/267	104/18614	2.95628e-07	5.62365e-06	3.36931e-06	FIS1/TIMM50/AIFM1/RAC2/PINK1/HAX1/SREBF1/HSP90AA1/TSPO/HTRA2/GSK3A	11
BP	GO:0010675	regulation of cellular carbohydrate metabolic process	13/267	152/18614	3.02622e-07	5.73065e-06	3.43342e-06	SIRT6/RPTOR/PDK2/DDIT4/AKT1/SESN2/PPP1CA/PMAIP1/TP53/STK11/BAD/MLST8/GSK3A	13
BP	GO:0010720	positive regulation of cell development	22/267	432/18614	3.09161e-07	5.8281e-06	3.4918e-06	UFL1/KAT5/SNW1/TREM2/HMGB1/RIPK2/CD27/LYN/IL33/IL7/PF4/AP3B1/SIRT2/TGFB1/BRD7/CD74/STK11/HAX1/FES/BAD/TYROBP/TSPO	22
BP	GO:0042542	response to hydrogen peroxide	12/267	129/18614	3.50298e-07	6.57397e-06	3.93868e-06	KDM6B/MAPK7/AIFM1/EZH2/PCGF2/RELA/MIR17/PINK1/BAK1/HMOX1/MAP1LC3A/BAD	12
BP	GO:0007035	vacuolar acidification	7/267	33/18614	3.58712e-07	6.70182e-06	4.01528e-06	ATP6V0C/ATP6V0B/ATP6AP1/ATP6V1A/ATP6V0E2/TCIRG1/CLN3	7
BP	GO:0030217	T cell differentiation	18/267	300/18614	3.62477e-07	6.74207e-06	4.03939e-06	KAT5/PIK3R1/HMGB1/RIPK2/CD27/PRELID1/IL7/AP3B1/BRD7/CD74/PIK3R2/TP53/STK11/CD3E/ATG5/BAD/TCIRG1/BCL3	18
BP	GO:0007042	lysosomal lumen acidification	6/267	21/18614	3.72946e-07	6.87734e-06	4.12043e-06	ATP6V0C/ATP6V0B/ATP6AP1/ATP6V1A/TCIRG1/CLN3	6
BP	GO:0009141	nucleoside triphosphate metabolic process	17/267	269/18614	3.73036e-07	6.87734e-06	4.12043e-06	SIRT6/FIS1/TREM2/ATP6V0C/NME5/RPTOR/DDIT4/FIGNL1/PINK1/HSPA8/ATP6V1A/TGFB1/SPHK2/NDUFA11/BAD/TSPO/MLST8	17
BP	GO:0010038	response to metal ion	20/267	367/18614	3.75579e-07	6.89384e-06	4.13032e-06	LONP1/GCLC/ATP13A2/G6PD/NEDD4/MCOLN1/AKT1/AKR1C3/JUN/PPP1CA/CD14/HMOX1/MAP1LC3A/ATG5/CHUK/BAD/TSPO/MAPK3/TCIRG1/GSK3A	20
BP	GO:0031397	negative regulation of protein ubiquitination	10/267	85/18614	3.78811e-07	6.92282e-06	4.14768e-06	UFL1/GCLC/AKT1/ARRB2/BAG5/SQSTM1/ATG5/DNAJA1/TSPO/CDK5	10
BP	GO:0006109	regulation of carbohydrate metabolic process	14/267	183/18614	4.17476e-07	7.59625e-06	4.55116e-06	SIRT6/RPTOR/PDK2/DDIT4/AKT1/SESN2/TGFB1/PPP1CA/PMAIP1/TP53/STK11/BAD/MLST8/GSK3A	14
BP	GO:0032868	response to insulin	17/267	272/18614	4.36012e-07	7.89917e-06	4.73265e-06	LONP1/HRAS/GCLC/PIK3R1/PDK2/LYN/AKT1/SESN2/APPL1/PIK3R2/SREBF1/TNFSF10/TSC2/CTSD/RARRES2/MAPK3/GSK3A	17
BP	GO:0042770	signal transduction in response to DNA damage	14/267	184/18614	4.46135e-07	8.04775e-06	4.82166e-06	DDX5/KAT5/CDKN1A/PIDD1/SESN2/CD74/PMAIP1/TP53/MUC1/PLK2/MAPK3/MSH2/BCL3/ZNF385A	14
BP	GO:0033209	tumor necrosis factor-mediated signaling pathway	11/267	109/18614	4.77436e-07	8.57541e-06	5.13781e-06	PELI3/TNFRSF1A/CDIP1/RELA/SHARPIN/KRT18/TP53/PIAS4/PYCARD/TRADD/CHUK	11
BP	GO:0048545	response to steroid hormone	19/267	339/18614	4.84633e-07	8.66748e-06	5.19296e-06	DDX5/UFL1/AIFM1/NEDD4/DDIT4/PTGDS/UBA5/AKR1C3/HSPA8/ZFP36/SST/POR/TGFB1/SREBF1/DNAJA1/BAD/TSPO/GSK3A/NCOA4	19
BP	GO:0019216	regulation of lipid metabolic process	19/267	344/18614	6.04985e-07	1.07739e-05	6.45498e-06	FGR/SIRT6/KAT5/TREM2/RPTOR/STUB1/PDK2/HTR2B/LYN/AKT1/AKR1C3/POR/TGFB1/CD74/SREBF1/SPHK2/RARRES2/TSPO/MLST8	19
BP	GO:2001020	regulation of response to DNA damage stimulus	18/267	311/18614	6.135e-07	1.08792e-05	6.5181e-06	DDX5/SIRT6/KAT5/DDIAS/HMGB1/TFPT/FIGNL1/USP47/BCLAF1/BRD7/CD74/PMAIP1/TP53/PIAS4/MUC1/BCL2L1/TMEM161A/ZNF385A	18
BP	GO:0001101	response to acid chemical	12/267	136/18614	6.21475e-07	1.09742e-05	6.57497e-06	UFL1/LAMTOR3/GCLC/RRAGB/RPTOR/AIFM1/LYN/SESN2/SST/BAD/BCL2L1/CEBPB	12
BP	GO:1903706	regulation of hemopoiesis	21/267	415/18614	6.42687e-07	1.1301e-05	6.77081e-06	KAT5/TREM2/PTPN6/PIK3R1/HMGB1/RIPK2/CD27/LYN/PRELID1/IL7/PF4/AP3B1/ZFP36/TGFB1/BRD7/CD74/HAX1/FES/BAD/TYROBP/CEBPB	21
BP	GO:0044403	biological process involved in symbiotic interaction	18/267	313/18614	6.73337e-07	1.17904e-05	7.06403e-06	VPS4A/CHMP2B/CHMP6/YTHDC2/PPID/SNW1/SLC3A2/HMGB1/JUN/PF4/HSPA8/HYAL2/CHMP4C/CD74/TRIM22/EPHA2/SLC1A5/BCL2L1	18
BP	GO:0043471	regulation of cellular carbohydrate catabolic process	5/267	13/18614	6.85251e-07	1.19491e-05	7.15907e-06	RPTOR/PPP1CA/TP53/MLST8/GSK3A	5
BP	GO:0051235	maintenance of location	19/267	347/18614	6.89695e-07	1.19767e-05	7.1756e-06	TREM2/PTPN6/HEXB/TOPORS/YWHAB/HTR2B/LYN/MCOLN1/AKT1/LCN2/S100A9/PINK1/GAA/CHCHD10/SREBF1/ATG5/TSPO/CDK5/AUP1	19
BP	GO:0042742	defense response to bacterium	18/267	314/18614	7.05203e-07	1.21954e-05	7.30663e-06	FGR/TNFRSF1A/TREM2/TFEB/RIPK2/SHARPIN/LCN2/GSDMD/S100A9/SIRT2/ACP5/PYCARD/EPHA2/RBCK1/RARRES2/SERPINE1/BCL3/CEBPB	18
BP	GO:0070661	leukocyte proliferation	19/267	348/18614	7.20249e-07	1.23748e-05	7.41414e-06	TREM2/PTPN6/CDKN1A/HMGB1/RAC2/RIPK2/LYN/IL33/IL7/CD74/TP53/CD3E/PYCARD/TICAM1/TYROBP/BCL2L1/MAPK3/TCIRG1/CEBPB	19
BP	GO:2000117	negative regulation of cysteine-type endopeptidase activity	10/267	91/18614	7.21494e-07	1.23748e-05	7.41414e-06	BCL2L12/CD27/SFN/MIR17/AKT1/ARRB2/USP47/IFI16/POR/NLE1	10
BP	GO:0035966	response to topologically incorrect protein	13/267	164/18614	7.25874e-07	1.23991e-05	7.42871e-06	CREB3L1/UFL1/PPP1R15A/PIK3R1/ERN2/STUB1/BAK1/HSPA8/CREB3/DNAJA1/HSP90AA1/AUP1/DNAJC10	13
BP	GO:0051047	positive regulation of secretion	18/267	317/18614	8.09207e-07	1.37664e-05	8.24788e-06	VPS4A/FGR/SIRT6/EXOC1/PPID/ATP13A2/TREM2/ITGAM/PINK1/RAB3A/TGFB1/VPS35/HGS/SPHK2/ATG5/BAD/GLUD1/CDK5	18
BP	GO:0017157	regulation of exocytosis	14/267	194/18614	8.46329e-07	1.43396e-05	8.59133e-06	VPS4A/FGR/ATP13A2/RAC2/ITGAM/STXBP2/LYN/RAB3A/C12orf4/HMOX1/HGS/SPHK2/FES/CDK5	14
BP	GO:0002757	immune response-activating signaling pathway	21/267	423/18614	8.74921e-07	1.47643e-05	8.84576e-06	FGR/HRAS/TREM2/PTPN6/HMGB1/RIPK2/LYN/RELA/MIR17/APPL1/ARRB2/AP3B1/IKBKG/CD14/STK11/MAP3K7/CD3E/PYCARD/TICAM1/TYROBP/RBCK1	21
BP	GO:0032006	regulation of TOR signaling	11/267	116/18614	8.95304e-07	1.50476e-05	9.01549e-06	LAMTOR3/TREM2/RRAGB/RPTOR/DDIT4/SESN2/STK11/TSC2/WDR24/MLST8/GSK3A	11
BP	GO:0050730	regulation of peptidyl-tyrosine phosphorylation	16/267	255/18614	9.09723e-07	1.52288e-05	9.12404e-06	LONP1/CHMP6/TNFRSF1A/TREM2/PTPN6/RIPK2/LYN/IL7/ARRB2/TGFB1/HYAL2/CD74/TP53/HAX1/CD3E/MLST8	16
BP	GO:0006986	response to unfolded protein	12/267	142/18614	9.88131e-07	1.64754e-05	9.87095e-06	CREB3L1/UFL1/PPP1R15A/PIK3R1/ERN2/STUB1/BAK1/HSPA8/CREB3/DNAJA1/HSP90AA1/DNAJC10	12
BP	GO:1903532	positive regulation of secretion by cell	17/267	289/18614	1.01388e-06	1.68377e-05	1.0088e-05	VPS4A/FGR/SIRT6/EXOC1/PPID/ATP13A2/TREM2/ITGAM/PINK1/RAB3A/TGFB1/VPS35/HGS/SPHK2/BAD/GLUD1/CDK5	17
BP	GO:0035967	cellular response to topologically incorrect protein	11/267	118/18614	1.06263e-06	1.75774e-05	1.05312e-05	CREB3L1/UFL1/PPP1R15A/PIK3R1/ERN2/STUB1/BAK1/HSPA8/CREB3/AUP1/DNAJC10	11
BP	GO:1903578	regulation of ATP metabolic process	9/267	74/18614	1.1005e-06	1.81322e-05	1.08636e-05	SIRT6/FIS1/TREM2/RPTOR/DDIT4/PINK1/SPHK2/TSPO/MLST8	9
BP	GO:0014065	phosphatidylinositol 3-kinase signaling	12/267	144/18614	1.14725e-06	1.88285e-05	1.12807e-05	FGR/TREM2/PTPN6/PIK3R1/NEDD4/HTR2B/AKT1/SIRT2/PIK3R2/HAX1/TSC2/MAZ	12
BP	GO:0032438	melanosome organization	7/267	39/18614	1.19999e-06	1.96171e-05	1.17532e-05	AP3M1/BLOC1S2/AP3B1/AP1B1/HPS6/AP1M1/BLOC1S1	7
BP	GO:0030968	endoplasmic reticulum unfolded protein response	9/267	75/18614	1.23505e-06	2.01116e-05	1.20495e-05	CREB3L1/UFL1/PPP1R15A/PIK3R1/ERN2/STUB1/BAK1/CREB3/DNAJC10	9
BP	GO:0048015	phosphatidylinositol-mediated signaling	13/267	172/18614	1.24656e-06	2.02203e-05	1.21146e-05	FGR/EXOC1/TREM2/PTPN6/PIK3R1/NEDD4/HTR2B/AKT1/SIRT2/PIK3R2/HAX1/TSC2/MAZ	13
BP	GO:0006913	nucleocytoplasmic transport	18/267	328/18614	1.321e-06	2.1263e-05	1.27394e-05	SIRT6/CDKN1A/PIK3R1/NEDD4/SFN/IL33/AKT1/APPL1/TGFB1/HYAL2/PPP3R1/PIK3R2/TP53/SQSTM1/TSC2/HSP90AA1/CDK5/BCL3	18
BP	GO:0051169	nuclear transport	18/267	328/18614	1.321e-06	2.1263e-05	1.27394e-05	SIRT6/CDKN1A/PIK3R1/NEDD4/SFN/IL33/AKT1/APPL1/TGFB1/HYAL2/PPP3R1/PIK3R2/TP53/SQSTM1/TSC2/HSP90AA1/CDK5/BCL3	18
BP	GO:0019693	ribose phosphate metabolic process	22/267	473/18614	1.41074e-06	2.26204e-05	1.35526e-05	SIRT6/FIS1/TREM2/ATP6V0C/G6PD/NME5/RPTOR/PDK2/DDIT4/FIGNL1/FAR1/PPAT/PINK1/HSPA8/ATP6V1A/TGFB1/SPHK2/EPHA2/NDUFA11/BAD/TSPO/MLST8	22
BP	GO:0048489	synaptic vesicle transport	7/267	40/18614	1.43684e-06	2.28255e-05	1.36755e-05	AP3M1/PINK1/BLOC1S2/RAB3A/AP3B1/BLOC1S1/CDK5	7
BP	GO:0048753	pigment granule organization	7/267	40/18614	1.43684e-06	2.28255e-05	1.36755e-05	AP3M1/BLOC1S2/AP3B1/AP1B1/HPS6/AP1M1/BLOC1S1	7
BP	GO:0034620	cellular response to unfolded protein	10/267	98/18614	1.43989e-06	2.28255e-05	1.36755e-05	CREB3L1/UFL1/PPP1R15A/PIK3R1/ERN2/STUB1/BAK1/HSPA8/CREB3/DNAJC10	10
BP	GO:0051651	maintenance of location in cell	15/267	233/18614	1.45542e-06	2.29846e-05	1.37708e-05	PTPN6/HEXB/TOPORS/HTR2B/LYN/MCOLN1/AKT1/LCN2/S100A9/PINK1/GAA/CHCHD10/ATG5/TSPO/CDK5	15
BP	GO:0036473	cell death in response to oxidative stress	10/267	99/18614	1.58167e-06	2.48846e-05	1.49092e-05	MAPK7/MELK/TREM2/NME5/MIR17/AKT1/PINK1/ARL6IP5/BAG5/HTRA2	10
BP	GO:0048017	inositol lipid-mediated signaling	13/267	176/18614	1.61485e-06	2.52863e-05	1.51498e-05	FGR/EXOC1/TREM2/PTPN6/PIK3R1/NEDD4/HTR2B/AKT1/SIRT2/PIK3R2/HAX1/TSC2/MAZ	13
BP	GO:0071356	cellular response to tumor necrosis factor	15/267	235/18614	1.61929e-06	2.52863e-05	1.51498e-05	PELI3/TNFRSF1A/CDIP1/RELA/SHARPIN/AKT1/ZFP36/HYAL2/KRT18/TP53/PIAS4/PYCARD/TRADD/CHUK/MAPK3	15
BP	GO:0070482	response to oxygen levels	18/267	333/18614	1.63888e-06	2.5497e-05	1.52761e-05	LONP1/TREM2/RPTOR/AIFM1/STUB1/ATP6AP1/DDIT4/MIR17/AKT1/PINK1/SIRT2/ATP6V1A/HMOX1/PMAIP1/TP53/BAD/SUV39H1/MLST8	18
BP	GO:0071456	cellular response to hypoxia	12/267	149/18614	1.64846e-06	2.55512e-05	1.53085e-05	TREM2/RPTOR/STUB1/MIR17/PINK1/SIRT2/HMOX1/PMAIP1/TP53/BAD/SUV39H1/MLST8	12
BP	GO:0045089	positive regulation of innate immune response	17/267	300/18614	1.69238e-06	2.61351e-05	1.56584e-05	TREM2/HMGB1/RIPK2/LYN/RELA/MIR17/APPL1/ARRB2/CASP6/AP3B1/IFI16/CD14/MAP3K7/PYCARD/TICAM1/HSP90AA1/TYROBP	17
BP	GO:0043154	negative regulation of cysteine-type endopeptidase activity involved in apoptotic process	9/267	78/18614	1.72736e-06	2.65773e-05	1.59233e-05	BCL2L12/CD27/SFN/MIR17/AKT1/ARRB2/USP47/POR/NLE1	9
BP	GO:0070663	regulation of leukocyte proliferation	16/267	268/18614	1.74836e-06	2.68018e-05	1.60578e-05	PTPN6/CDKN1A/HMGB1/RAC2/RIPK2/LYN/IL33/IL7/CD74/CD3E/PYCARD/TICAM1/TYROBP/BCL2L1/MAPK3/CEBPB	16
BP	GO:0032635	interleukin-6 production	13/267	178/18614	1.833e-06	2.78949e-05	1.67127e-05	TREM2/PTPN6/HMGB1/RIPK2/IL33/ARRB2/HYAL2/CD74/PYCARD/SPHK2/TICAM1/TYROBP/CEBPB	13
BP	GO:0032675	regulation of interleukin-6 production	13/267	178/18614	1.833e-06	2.78949e-05	1.67127e-05	TREM2/PTPN6/HMGB1/RIPK2/IL33/ARRB2/HYAL2/CD74/PYCARD/SPHK2/TICAM1/TYROBP/CEBPB	13
BP	GO:0045834	positive regulation of lipid metabolic process	12/267	151/18614	1.89779e-06	2.87763e-05	1.72408e-05	FGR/KAT5/RPTOR/HTR2B/LYN/AKT1/POR/TGFB1/CD74/SREBF1/SPHK2/MLST8	12
BP	GO:0009615	response to virus	20/267	408/18614	1.95016e-06	2.94636e-05	1.76526e-05	FGR/EXOC1/DDIT4/MUL1/RELA/IL33/JAK1/IFI16/IKBKG/HYAL2/PMAIP1/PYCARD/TICAM1/TRIM22/ATG5/CHUK/HSP90AA1/BCL2L1/AUP1/BCL3	20
BP	GO:0009150	purine ribonucleotide metabolic process	21/267	445/18614	1.9638e-06	2.95629e-05	1.77121e-05	SIRT6/FIS1/TREM2/ATP6V0C/NME5/RPTOR/PDK2/DDIT4/FIGNL1/FAR1/PPAT/PINK1/HSPA8/ATP6V1A/TGFB1/SPHK2/EPHA2/NDUFA11/BAD/TSPO/MLST8	21
BP	GO:0048872	homeostasis of number of cells	17/267	304/18614	2.0266e-06	3.03991e-05	1.82131e-05	UFL1/FH/G6PD/HMGB1/EZH2/LYN/UBA5/AKT1/IL7/BAK1/AP3B1/ZFP36/HMOX1/CD74/PMAIP1/NLE1/TCIRG1	17
BP	GO:0002758	innate immune response-activating signaling pathway	14/267	209/18614	2.05449e-06	3.0598e-05	1.83322e-05	TREM2/HMGB1/RIPK2/LYN/RELA/MIR17/APPL1/ARRB2/AP3B1/CD14/MAP3K7/PYCARD/TICAM1/TYROBP	14
BP	GO:0045732	positive regulation of protein catabolic process	14/267	209/18614	2.05449e-06	3.0598e-05	1.83322e-05	SIRT6/GCLC/TREM2/NEDD4/STUB1/IL33/AKT1/TNFSF12/SIRT2/VPS35/HSP90AA1/PLK2/GSK3A/TRIB2	14
BP	GO:0046824	positive regulation of nucleocytoplasmic transport	8/267	60/18614	2.16621e-06	3.21475e-05	1.92606e-05	SIRT6/PIK3R1/NEDD4/SFN/TGFB1/HYAL2/PIK3R2/HSP90AA1	8
BP	GO:0030183	B cell differentiation	12/267	153/18614	2.17988e-06	3.2236e-05	1.93137e-05	PTPN6/PIK3R1/EZH2/CD27/IL7/BAK1/PIK3R2/TP53/BAD/TCIRG1/MSH2/BCL3	12
BP	GO:0071482	cellular response to light stimulus	11/267	127/18614	2.20495e-06	3.24919e-05	1.9467e-05	PPID/CDKN1A/PIK3R1/POLD1/NEDD4/USP47/BAK1/HYAL2/TP53/STK11/TMEM161A	11
BP	GO:0061684	chaperone-mediated autophagy	5/267	16/18614	2.24501e-06	3.29662e-05	1.97511e-05	ATP13A2/STUB1/HSPA8/ATG5/HSP90AA1	5
BP	GO:0001933	negative regulation of protein phosphorylation	18/267	341/18614	2.29369e-06	3.35148e-05	2.00798e-05	CHMP6/PTPN6/CDKN1A/SFN/DDIT4/LYN/AKT1/JUN/ARRB2/BAK1/SIRT2/TGFB1/HYAL2/PYCARD/TSC2/DNAJA1/TRIB2/DNAJC10	18
BP	GO:0032869	cellular response to insulin stimulus	14/267	211/18614	2.29839e-06	3.35148e-05	2.00798e-05	LONP1/HRAS/GCLC/PIK3R1/PDK2/AKT1/APPL1/PIK3R2/SREBF1/TSC2/CTSD/RARRES2/MAPK3/GSK3A	14
BP	GO:0002764	immune response-regulating signaling pathway	21/267	450/18614	2.34181e-06	3.40295e-05	2.03881e-05	FGR/HRAS/TREM2/PTPN6/HMGB1/RIPK2/LYN/RELA/MIR17/APPL1/ARRB2/AP3B1/IKBKG/CD14/STK11/MAP3K7/CD3E/PYCARD/TICAM1/TYROBP/RBCK1	21
BP	GO:0071375	cellular response to peptide hormone stimulus	17/267	308/18614	2.41931e-06	3.50339e-05	2.099e-05	LONP1/HRAS/GCLC/PIK3R1/PDK2/LYN/RELA/AKT1/APPL1/POR/PIK3R2/SREBF1/TSC2/CTSD/RARRES2/MAPK3/GSK3A	17
BP	GO:0050727	regulation of inflammatory response	20/267	414/18614	2.43527e-06	3.51435e-05	2.10556e-05	FGR/ABHD12/UFL1/TNFRSF1A/MAPK7/TREM2/LYN/RELA/IL33/SHARPIN/S100A9/ZFP36/HYAL2/VPS35/ACP5/PYCARD/TRADD/PLK2/SERPINE1/CEBPB	20
BP	GO:1905897	regulation of response to endoplasmic reticulum stress	9/267	82/18614	2.64063e-06	3.79761e-05	2.27527e-05	CREB3L1/UFL1/PPP1R15A/PIK3R1/BAK1/CREB3/PMAIP1/GRINA/BCL2L1	9
BP	GO:0032760	positive regulation of tumor necrosis factor production	10/267	105/18614	2.71621e-06	3.89293e-05	2.33238e-05	PIK3R1/HMGB1/RIPK2/IL33/PF4/CD14/PYCARD/SPHK2/TICAM1/TYROBP	10
BP	GO:0050864	regulation of B cell activation	11/267	130/18614	2.77387e-06	3.94851e-05	2.36568e-05	PTPN6/CDKN1A/CD27/LYN/IL7/TGFB1/CD74/TICAM1/BAD/TYROBP/MSH2	11
BP	GO:1903305	regulation of regulated secretory pathway	11/267	130/18614	2.77387e-06	3.94851e-05	2.36568e-05	FGR/RAC2/ITGAM/STXBP2/LYN/RAB3A/C12orf4/HMOX1/SPHK2/FES/CDK5	11
BP	GO:0035751	regulation of lysosomal lumen pH	6/267	29/18614	2.96475e-06	4.20592e-05	2.5199e-05	ATP6V0C/ATP6V0B/ATP6AP1/ATP6V1A/TCIRG1/CLN3	6
BP	GO:0042326	negative regulation of phosphorylation	19/267	383/18614	2.97798e-06	4.21042e-05	2.5226e-05	SIRT6/CHMP6/PTPN6/CDKN1A/SFN/DDIT4/LYN/AKT1/JUN/ARRB2/BAK1/SIRT2/TGFB1/HYAL2/PYCARD/TSC2/DNAJA1/TRIB2/DNAJC10	19
BP	GO:0051896	regulation of protein kinase B signaling	13/267	186/18614	2.99098e-06	4.21456e-05	2.52508e-05	MUL1/AKR1C3/PINK1/ARRB2/TGFB1/HYAL2/STK11/HAX1/PHLDA3/EPHA2/TSC2/MAZ/HSP90AA1	13
BP	GO:0033363	secretory granule organization	8/267	63/18614	3.15944e-06	4.437e-05	2.65835e-05	AP3M1/BLOC1S2/AP3B1/AP1B1/HPS6/AP1M1/BLOC1S1/ZNF385A	8
BP	GO:0051092	positive regulation of NF-kappaB transcription factor activity	12/267	159/18614	3.26087e-06	4.56413e-05	2.73452e-05	PIDD1/RIPK2/RELA/S100A9/IKBKG/MAP3K7/PYCARD/TRADD/TICAM1/TRIM22/CHUK/RBCK1	12
BP	GO:0002221	pattern recognition receptor signaling pathway	13/267	189/18614	3.56965e-06	4.97966e-05	2.98348e-05	TREM2/HMGB1/RIPK2/LYN/RELA/MIR17/APPL1/ARRB2/AP3B1/CD14/MAP3K7/PYCARD/TICAM1	13
BP	GO:0031348	negative regulation of defense response	16/267	284/18614	3.7001e-06	5.14449e-05	3.08223e-05	FGR/TNFRSF1A/MAPK7/TREM2/LYN/MUL1/SHARPIN/ARRB2/IFI16/ZFP36/SIRT2/TGFB1/VPS35/ACP5/ATG5/PLK2	16
BP	GO:0009259	ribonucleotide metabolic process	21/267	464/18614	3.77953e-06	5.23753e-05	3.13797e-05	SIRT6/FIS1/TREM2/ATP6V0C/NME5/RPTOR/PDK2/DDIT4/FIGNL1/FAR1/PPAT/PINK1/HSPA8/ATP6V1A/TGFB1/SPHK2/EPHA2/NDUFA11/BAD/TSPO/MLST8	21
BP	GO:1903557	positive regulation of tumor necrosis factor superfamily cytokine production	10/267	109/18614	3.81759e-06	5.27281e-05	3.15911e-05	PIK3R1/HMGB1/RIPK2/IL33/PF4/CD14/PYCARD/SPHK2/TICAM1/TYROBP	10
BP	GO:2001239	regulation of extrinsic apoptotic signaling pathway in absence of ligand	7/267	46/18614	3.83317e-06	5.27692e-05	3.16157e-05	MAPK7/AKT1/IL7/PF4/PPP1CA/BCL2L1/HTRA2	7
BP	GO:0043434	response to peptide hormone	20/267	427/18614	3.88233e-06	5.32707e-05	3.19162e-05	LONP1/HRAS/GCLC/PIK3R1/PDK2/LYN/RELA/AKT1/SESN2/APPL1/POR/PIK3R2/STK11/SREBF1/TNFSF10/TSC2/CTSD/RARRES2/MAPK3/GSK3A	20
BP	GO:0051090	regulation of DNA-binding transcription factor activity	21/267	465/18614	3.90794e-06	5.34469e-05	3.20217e-05	UFL1/PIDD1/EZH2/RIPK2/RELA/AKT1/S100A9/PINK1/ARRB2/IKBKG/HMOX1/MAP3K7/PIAS4/PYCARD/TRADD/TICAM1/TRIM22/CHUK/RBCK1/MAPK3/BCL3	21
BP	GO:0006970	response to osmotic stress	9/267	86/18614	3.94198e-06	5.37368e-05	3.21954e-05	RPTOR/SST/TP53/PYCARD/BAD/HSP90AA1/TSPO/MLST8/CLN3	9
BP	GO:0016052	carbohydrate catabolic process	12/267	162/18614	3.96056e-06	5.38148e-05	3.22422e-05	SIRT6/MAN2B1/NEU1/RPTOR/HEXB/DDIT4/GAA/PPP1CA/TP53/BAD/MLST8/GSK3A	12
BP	GO:0043467	regulation of generation of precursor metabolites and energy	11/267	135/18614	4.01026e-06	5.43136e-05	3.25411e-05	SIRT6/RPTOR/DDIT4/PRELID1/AKT1/PINK1/PPP1CA/TP53/SPHK2/MLST8/GSK3A	11
BP	GO:0019058	viral life cycle	17/267	320/18614	4.04313e-06	5.45823e-05	3.2702e-05	VPS4A/CHMP2B/CHMP6/YTHDC2/PPID/SLC3A2/HMGB1/NEDD4/HSPA8/IFI16/HYAL2/CHMP4C/CD74/TRIM22/EPHA2/SLC1A5/ATG5	17
BP	GO:0009408	response to heat	10/267	110/18614	4.14697e-06	5.58041e-05	3.3434e-05	GCLC/STUB1/LYN/AKT1/SST/CD14/HMOX1/DNAJA1/HSP90AA1/HTRA2	10
BP	GO:0006977	DNA damage response, signal transduction by p53 class mediator resulting in cell cycle arrest	5/267	18/18614	4.3013e-06	5.71458e-05	3.42379e-05	CDKN1A/PIDD1/TP53/MUC1/PLK2	5
BP	GO:0006978	DNA damage response, signal transduction by p53 class mediator resulting in transcription of p21 class mediator	5/267	18/18614	4.3013e-06	5.71458e-05	3.42379e-05	KAT5/CDKN1A/TP53/MUC1/ZNF385A	5
BP	GO:0036003	positive regulation of transcription from RNA polymerase II promoter in response to stress	5/267	18/18614	4.3013e-06	5.71458e-05	3.42379e-05	CREB3L1/MAPK7/TP53/MUC1/CEBPB	5
BP	GO:0061952	midbody abscission	5/267	18/18614	4.3013e-06	5.71458e-05	3.42379e-05	VPS4A/CHMP2B/CHMP6/CHMP4C/KIF20A	5
BP	GO:0046889	positive regulation of lipid biosynthetic process	9/267	87/18614	4.34233e-06	5.75084e-05	3.44551e-05	KAT5/RPTOR/HTR2B/AKT1/POR/CD74/SREBF1/SPHK2/MLST8	9
BP	GO:0071276	cellular response to cadmium ion	6/267	31/18614	4.48608e-06	5.92247e-05	3.54834e-05	AKT1/AKR1C3/JUN/HMOX1/CHUK/MAPK3	6
BP	GO:0061136	regulation of proteasomal protein catabolic process	13/267	194/18614	4.75663e-06	6.25991e-05	3.75051e-05	SIRT6/UFL1/GCLC/TREM2/STUB1/IL33/AKT1/PINK1/SIRT2/FHIT/BAG5/GSK3A/TRIB2	13
BP	GO:0070665	positive regulation of leukocyte proliferation	12/267	166/18614	5.09745e-06	6.68741e-05	4.00664e-05	CDKN1A/HMGB1/RAC2/RIPK2/LYN/IL7/CD74/CD3E/PYCARD/TICAM1/BCL2L1/MAPK3	12
BP	GO:0002685	regulation of leukocyte migration	14/267	227/18614	5.38454e-06	7.02923e-05	4.21144e-05	TREM2/PIK3R1/HMGB1/RAC2/LYN/IL33/AKT1/CREB3/HMOX1/CD74/PYCARD/RARRES2/MAPK3/SERPINE1	14
BP	GO:0002833	positive regulation of response to biotic stimulus	17/267	327/18614	5.39159e-06	7.02923e-05	4.21144e-05	TREM2/HMGB1/RIPK2/LYN/RELA/MIR17/APPL1/ARRB2/CASP6/AP3B1/IFI16/CD14/MAP3K7/PYCARD/TICAM1/HSP90AA1/TYROBP	17
BP	GO:1904019	epithelial cell apoptotic process	11/267	140/18614	5.70404e-06	7.41348e-05	4.44166e-05	MAPK7/AKR1C3/ARRB2/CASP6/ZFP36/HMOX1/KRT18/PIAS4/BAD/BCL2L1/SERPINE1	11
BP	GO:0042772	DNA damage response, signal transduction resulting in transcription	5/267	19/18614	5.76925e-06	7.45195e-05	4.4647e-05	KAT5/CDKN1A/TP53/MUC1/ZNF385A	5
BP	GO:1903232	melanosome assembly	5/267	19/18614	5.76925e-06	7.45195e-05	4.4647e-05	AP3M1/AP3B1/AP1B1/HPS6/AP1M1	5
BP	GO:0043161	proteasome-mediated ubiquitin-dependent protein catabolic process	20/267	439/18614	5.86898e-06	7.55744e-05	4.52791e-05	SIRT6/UFL1/KAT5/GCLC/KLHDC3/STUB1/TOPORS/IL33/SHARPIN/AKT1/ARRB2/SIRT2/FHIT/BAG5/RBCK1/CUL2/AUP1/GSK3A/TRIB2/DNAJC10	20
BP	GO:0034198	cellular response to amino acid starvation	7/267	49/18614	5.93027e-06	7.61294e-05	4.56116e-05	CDKN1A/TFEB/RRAGB/SESN2/MAP1LC3A/WDR24/MAPK3	7
BP	GO:0032434	regulation of proteasomal ubiquitin-dependent protein catabolic process	11/267	141/18614	6.10917e-06	7.81862e-05	4.68439e-05	SIRT6/UFL1/GCLC/STUB1/IL33/AKT1/SIRT2/FHIT/BAG5/GSK3A/TRIB2	11
BP	GO:1905037	autophagosome organization	10/267	115/18614	6.19043e-06	7.89846e-05	4.73222e-05	ATP13A2/TP53INP2/PINK1/ATG2A/MAP1LC3A/ATG5/CTSD/ATG101/TCIRG1/CLN3	10
BP	GO:0051098	regulation of binding	18/267	369/18614	6.87366e-06	8.71705e-05	5.22266e-05	HIP1R/CDKN1A/HMGB1/RIPK2/STUB1/AKT1/JUN/ARRB2/IFI16/SIRT2/TGFB1/PPP1CA/HMOX1/TICAM1/TMC8/MAPK3/CDK5/BCL3	18
BP	GO:0071900	regulation of protein serine/threonine kinase activity	18/267	369/18614	6.87366e-06	8.71705e-05	5.22266e-05	HRAS/PTPN6/CDKN1A/RPTOR/EZH2/ERN2/SFN/HTR2B/LYN/AKT1/SESN2/TGFB1/HYAL2/MAP3K7/HGS/PYCARD/DNAJA1/TRIB2	18
BP	GO:0033135	regulation of peptidyl-serine phosphorylation	11/267	143/18614	6.99536e-06	8.84458e-05	5.29908e-05	RPTOR/RIPK2/DDIT4/AKT1/PINK1/ARRB2/BAK1/TGFB1/HAX1/HSP90AA1/GSK3A	11
BP	GO:0032722	positive regulation of chemokine production	8/267	70/18614	7.06276e-06	8.87617e-05	5.318e-05	HMGB1/RIPK2/IL33/IL7/HMOX1/CD74/PYCARD/TICAM1	8
BP	GO:2000379	positive regulation of reactive oxygen species metabolic process	8/267	70/18614	7.06276e-06	8.87617e-05	5.318e-05	CDKN1A/ITGAM/AKR1C3/TGFB1/TP53/TYROBP/TSPO/ZNF205	8
BP	GO:0070301	cellular response to hydrogen peroxide	9/267	93/18614	7.55596e-06	9.46758e-05	5.67233e-05	KDM6B/MAPK7/AIFM1/EZH2/PCGF2/RELA/MIR17/PINK1/MAP1LC3A	9
BP	GO:0061082	myeloid leukocyte cytokine production	7/267	51/18614	7.79975e-06	9.74386e-05	5.83786e-05	RIPK2/TGFB1/HMOX1/ACP5/CD74/PYCARD/TICAM1	7
BP	GO:0002683	negative regulation of immune system process	21/267	487/18614	7.94965e-06	9.90157e-05	5.93235e-05	FGR/TREM2/PTPN6/PIK3R1/HMGB1/LYN/MUL1/MIR17/IL33/AKT1/APPL1/ARRB2/IFI16/TGFB1/HMOX1/ACP5/CD74/ATG5/TYROBP/PLK2/CEBPB	21
BP	GO:0070391	response to lipoteichoic acid	4/267	10/18614	8.12171e-06	0.00010056	6.02489e-05	TREM2/RIPK2/RELA/CD14	4
BP	GO:0071223	cellular response to lipoteichoic acid	4/267	10/18614	8.12171e-06	0.00010056	6.02489e-05	TREM2/RIPK2/RELA/CD14	4
BP	GO:0002718	regulation of cytokine production involved in immune response	10/267	119/18614	8.40353e-06	0.000103743	6.21556e-05	RIPK2/TGFB1/HMOX1/ACP5/CD74/MAP3K7/PYCARD/SPHK2/TICAM1/ATG5	10
BP	GO:1990928	response to amino acid starvation	7/267	52/18614	8.90361e-06	0.000109593	6.56607e-05	CDKN1A/TFEB/RRAGB/SESN2/MAP1LC3A/WDR24/MAPK3	7
BP	GO:0051701	biological process involved in interaction with host	13/267	206/18614	9.13289e-06	0.000112085	6.7154e-05	VPS4A/CHMP2B/CHMP6/PPID/SLC3A2/HMGB1/HYAL2/CHMP4C/CD74/TRIM22/EPHA2/SLC1A5/BCL2L1	13
BP	GO:0002495	antigen processing and presentation of peptide antigen via MHC class II	6/267	35/18614	9.42526e-06	0.000115335	6.91012e-05	TREM2/CTSF/CD74/PYCARD/CTSV/CTSD	6
BP	GO:0036293	response to decreased oxygen levels	16/267	306/18614	9.51398e-06	0.000116082	6.95483e-05	LONP1/TREM2/RPTOR/AIFM1/STUB1/DDIT4/MIR17/AKT1/PINK1/SIRT2/HMOX1/PMAIP1/TP53/BAD/SUV39H1/MLST8	16
BP	GO:0002367	cytokine production involved in immune response	10/267	121/18614	9.74584e-06	0.000118565	7.1036e-05	RIPK2/TGFB1/HMOX1/ACP5/CD74/MAP3K7/PYCARD/SPHK2/TICAM1/ATG5	10
BP	GO:0060759	regulation of response to cytokine stimulus	12/267	177/18614	9.82905e-06	0.000118937	7.1259e-05	PELI3/TNFRSF1A/MAPK7/TREM2/PTPN6/RIPK2/MUL1/SHARPIN/IL7/CD74/PIAS4/PYCARD	12
BP	GO:0010224	response to UV-B	5/267	21/18614	9.86169e-06	0.000118937	7.1259e-05	CDKN1A/RELA/HYAL2/STK11/MSH2	5
BP	GO:0090201	negative regulation of release of cytochrome c from mitochondria	5/267	21/18614	9.86169e-06	0.000118937	7.1259e-05	PRELID1/AKT1/ARRB2/BAK1/BCL2L1	5
BP	GO:1903039	positive regulation of leukocyte cell-cell adhesion	15/267	273/18614	1.00788e-05	0.000121206	7.26184e-05	KAT5/PTPN6/HMGB1/RIPK2/CD27/LYN/RELA/AKT1/IL7/AP3B1/BRD7/CD74/CD3E/PYCARD/BAD	15
BP	GO:1903749	positive regulation of establishment of protein localization to mitochondrion	6/267	36/18614	1.11752e-05	0.000134006	8.02874e-05	RAC2/PINK1/BBC3/GZMB/HTRA2/GSK3A	6
BP	GO:0002761	regulation of myeloid leukocyte differentiation	10/267	123/18614	1.12693e-05	0.000134748	8.07321e-05	TREM2/PIK3R1/LYN/PF4/TGFB1/CD74/HAX1/FES/TYROBP/CEBPB	10
BP	GO:0046686	response to cadmium ion	7/267	54/18614	1.1502e-05	0.000136362	8.16989e-05	GCLC/AKT1/AKR1C3/JUN/HMOX1/CHUK/MAPK3	7
BP	GO:0051452	intracellular pH reduction	7/267	54/18614	1.1502e-05	0.000136362	8.16989e-05	ATP6V0C/ATP6V0B/ATP6AP1/ATP6V1A/ATP6V0E2/TCIRG1/CLN3	7
BP	GO:0097479	synaptic vesicle localization	7/267	54/18614	1.1502e-05	0.000136362	8.16989e-05	AP3M1/PINK1/BLOC1S2/RAB3A/AP3B1/BLOC1S1/CDK5	7
BP	GO:0032944	regulation of mononuclear cell proliferation	14/267	243/18614	1.17162e-05	0.00013851	8.29857e-05	PTPN6/CDKN1A/HMGB1/RAC2/RIPK2/LYN/IL7/CD74/CD3E/PYCARD/TICAM1/TYROBP/BCL2L1/CEBPB	14
BP	GO:1902774	late endosome to lysosome transport	5/267	22/18614	1.26132e-05	0.000148693	8.90869e-05	VPS4A/CHMP2B/CHMP6/CHMP4C/VPS35	5
BP	GO:1903202	negative regulation of oxidative stress-induced cell death	7/267	55/18614	1.30194e-05	0.000152779	9.15349e-05	MAPK7/NME5/MIR17/AKT1/PINK1/BAG5/HTRA2	7
BP	GO:0051348	negative regulation of transferase activity	15/267	279/18614	1.30481e-05	0.000152779	9.15349e-05	CHMP6/PTPN6/CDKN1A/SFN/LYN/AKT1/ZFP36/HYAL2/TP53/BAG5/PYCARD/TSC2/DNAJA1/GSK3A/TRIB2	15
BP	GO:0002504	antigen processing and presentation of peptide or polysaccharide antigen via MHC class II	6/267	37/18614	1.31788e-05	0.000152779	9.15349e-05	TREM2/CTSF/CD74/PYCARD/CTSV/CTSD	6
BP	GO:0010934	macrophage cytokine production	6/267	37/18614	1.31788e-05	0.000152779	9.15349e-05	RIPK2/TGFB1/ACP5/CD74/PYCARD/TICAM1	6
BP	GO:0010935	regulation of macrophage cytokine production	6/267	37/18614	1.31788e-05	0.000152779	9.15349e-05	RIPK2/TGFB1/ACP5/CD74/PYCARD/TICAM1	6
BP	GO:0043162	ubiquitin-dependent protein catabolic process via the multivesicular body sorting pathway	6/267	37/18614	1.31788e-05	0.000152779	9.15349e-05	VPS4A/CHMP2B/CHMP6/NEDD4/CHMP4C/HGS	6
BP	GO:0032755	positive regulation of interleukin-6 production	9/267	100/18614	1.36955e-05	0.00015833	9.48608e-05	HMGB1/RIPK2/IL33/HYAL2/CD74/PYCARD/SPHK2/TICAM1/TYROBP	9
BP	GO:0009266	response to temperature stimulus	12/267	183/18614	1.37667e-05	0.000158715	9.50913e-05	GCLC/STUB1/HTR2B/LYN/AKT1/ARRB2/SST/CD14/HMOX1/DNAJA1/HSP90AA1/HTRA2	12
BP	GO:0044000	movement in host	12/267	185/18614	1.53553e-05	0.000176544	0.000105773	VPS4A/CHMP2B/CHMP6/PPID/SLC3A2/HMGB1/HYAL2/CHMP4C/CD74/TRIM22/EPHA2/SLC1A5	12
BP	GO:0050870	positive regulation of T cell activation	14/267	249/18614	1.54177e-05	0.000176775	0.000105912	KAT5/PTPN6/HMGB1/RIPK2/CD27/LYN/AKT1/IL7/AP3B1/BRD7/CD74/CD3E/PYCARD/BAD	14
BP	GO:0043405	regulation of MAP kinase activity	12/267	186/18614	1.6208e-05	0.000184824	0.000110734	HRAS/PTPN6/EZH2/ERN2/HTR2B/LYN/TGFB1/HYAL2/MAP3K7/HGS/DNAJA1/TRIB2	12
BP	GO:2000045	regulation of G1/S transition of mitotic cell cycle	12/267	186/18614	1.6208e-05	0.000184824	0.000110734	PTPN6/CDKN1A/PIDD1/RPTOR/EZH2/RRM2/AKT1/APPL1/BRD7/TP53/MUC1/PLK2	12
BP	GO:0043470	regulation of carbohydrate catabolic process	7/267	57/18614	1.65534e-05	0.00018825	0.000112787	SIRT6/RPTOR/DDIT4/PPP1CA/TP53/MLST8/GSK3A	7
BP	GO:0000082	G1/S transition of mitotic cell cycle	14/267	251/18614	1.68627e-05	0.000191248	0.000114583	PTPN6/CDKN1A/PIDD1/RPTOR/EZH2/RRM2/AKT1/APPL1/BRD7/TP53/MUC1/PLK2/CDK5/CUL2	14
BP	GO:0022409	positive regulation of cell-cell adhesion	16/267	321/18614	1.72185e-05	0.000194755	0.000116684	KAT5/PTPN6/HMGB1/RIPK2/CD27/LYN/RELA/JAK1/AKT1/IL7/AP3B1/BRD7/CD74/CD3E/PYCARD/BAD	16
BP	GO:0006885	regulation of pH	9/267	103/18614	1.74066e-05	0.000195299	0.00011701	ATP6V0C/ATP6V0B/ATP6AP1/PDK2/ATP6V1A/ATP6V0E2/MAPK3/TCIRG1/CLN3	9
BP	GO:0010906	regulation of glucose metabolic process	9/267	103/18614	1.74066e-05	0.000195299	0.00011701	SIRT6/PDK2/AKT1/SESN2/PMAIP1/TP53/STK11/BAD/GSK3A	9
BP	GO:1902882	regulation of response to oxidative stress	9/267	103/18614	1.74066e-05	0.000195299	0.00011701	MAPK7/TREM2/NME5/MIR17/AKT1/SESN2/PINK1/BAG5/HTRA2	9
BP	GO:1903201	regulation of oxidative stress-induced cell death	8/267	79/18614	1.74648e-05	0.000195428	0.000117087	MAPK7/TREM2/NME5/MIR17/AKT1/PINK1/BAG5/HTRA2	8
BP	GO:0002700	regulation of production of molecular mediator of immune response	12/267	189/18614	1.90192e-05	0.000212254	0.000127168	RIPK2/IL33/TGFB1/HMOX1/ACP5/CD74/MAP3K7/PYCARD/SPHK2/TICAM1/ATG5/MSH2	12
BP	GO:0045921	positive regulation of exocytosis	8/267	80/18614	1.91673e-05	0.000212772	0.000127479	VPS4A/FGR/ATP13A2/ITGAM/RAB3A/HGS/SPHK2/CDK5	8
BP	GO:0070227	lymphocyte apoptotic process	8/267	80/18614	1.91673e-05	0.000212772	0.000127479	CD27/LYN/PRELID1/AKT1/BAK1/CD74/TP53/BCL3	8
BP	GO:0032612	interleukin-1 production	10/267	131/18614	1.95987e-05	0.000216413	0.00012966	TREM2/HMGB1/RIPK2/GSDMD/ARRB2/IFI16/ACP5/PYCARD/TYROBP/CPTP	10
BP	GO:0032652	regulation of interleukin-1 production	10/267	131/18614	1.95987e-05	0.000216413	0.00012966	TREM2/HMGB1/RIPK2/GSDMD/ARRB2/IFI16/ACP5/PYCARD/TYROBP/CPTP	10
BP	GO:1900543	negative regulation of purine nucleotide metabolic process	5/267	24/18614	1.98857e-05	0.000218429	0.000130868	SIRT6/FIS1/DDIT4/TP53/TSPO	5
BP	GO:1902410	mitotic cytokinetic process	5/267	24/18614	1.98857e-05	0.000218429	0.000130868	VPS4A/CHMP2B/CHMP6/CHMP4C/KIF20A	5
BP	GO:0010951	negative regulation of endopeptidase activity	11/267	160/18614	2.02778e-05	0.000222154	0.000133099	BCL2L12/CD27/SFN/MIR17/AKT1/ARRB2/USP47/IFI16/POR/NLE1/SERPINE1	11
BP	GO:0044262	cellular carbohydrate metabolic process	15/267	290/18614	2.05592e-05	0.000224648	0.000134594	SIRT6/RPTOR/PDK2/DDIT4/AKT1/SESN2/GYS1/GAA/PPP1CA/PMAIP1/TP53/STK11/BAD/MLST8/GSK3A	15
BP	GO:0002763	positive regulation of myeloid leukocyte differentiation	7/267	59/18614	2.08447e-05	0.000227175	0.000136108	TREM2/PF4/TGFB1/CD74/HAX1/FES/TYROBP	7
BP	GO:0005996	monosaccharide metabolic process	14/267	256/18614	2.10104e-05	0.000228385	0.000136833	SIRT6/MAN2B1/GCLC/G6PD/PDK2/HEXB/AKT1/SESN2/GAA/PMAIP1/TP53/STK11/BAD/GSK3A	14
BP	GO:0050777	negative regulation of immune response	12/267	191/18614	2.11215e-05	0.000228999	0.0001372	FGR/TREM2/PTPN6/LYN/MUL1/IL33/ARRB2/IFI16/TGFB1/HMOX1/ATG5/PLK2	12
BP	GO:0038202	TORC1 signaling	7/267	60/18614	2.33117e-05	0.000252091	0.000151036	LAMTOR3/RRAGB/RPTOR/SESN2/STK11/WDR24/MLST8	7
BP	GO:0046822	regulation of nucleocytoplasmic transport	9/267	107/18614	2.36597e-05	0.000255196	0.000152896	SIRT6/PIK3R1/NEDD4/SFN/TGFB1/HYAL2/PIK3R2/HSP90AA1/CDK5	9
BP	GO:1900180	regulation of protein localization to nucleus	10/267	134/18614	2.38642e-05	0.00025674	0.000153821	SIRT6/ATP13A2/PIK3R1/AKT1/SESN2/TGFB1/HYAL2/PIK3R2/STK11/HSP90AA1	10
BP	GO:0045861	negative regulation of proteolysis	16/267	330/18614	2.41459e-05	0.000259104	0.000155237	BCL2L12/CD27/SFN/MIR17/AKT1/ARRB2/USP47/IFI16/FHIT/POR/TP53/BAG5/NLE1/SERPINE1/CDK5/CLN3	16
BP	GO:0072595	maintenance of protein localization in organelle	6/267	41/18614	2.42937e-05	0.000260024	0.000155789	TOPORS/AKT1/PINK1/CHCHD10/TSPO/CDK5	6
BP	GO:0031468	nuclear membrane reassembly	5/267	25/18614	2.45671e-05	0.000261612	0.00015674	VPS4A/CHMP2B/CHMP6/SIRT2/CHMP4C	5
BP	GO:0045980	negative regulation of nucleotide metabolic process	5/267	25/18614	2.45671e-05	0.000261612	0.00015674	SIRT6/FIS1/DDIT4/TP53/TSPO	5
BP	GO:0050871	positive regulation of B cell activation	8/267	83/18614	2.5133e-05	0.000266958	0.000159943	CDKN1A/CD27/IL7/TGFB1/CD74/TICAM1/BAD/MSH2	8
BP	GO:0014013	regulation of gliogenesis	9/267	108/18614	2.54914e-05	0.000269398	0.000161405	UFL1/TREM2/EZH2/LYN/IL33/SIRT2/TGFB1/TP53/TSPO	9
BP	GO:0033138	positive regulation of peptidyl-serine phosphorylation	9/267	108/18614	2.54914e-05	0.000269398	0.000161405	RPTOR/RIPK2/AKT1/PINK1/ARRB2/TGFB1/HAX1/HSP90AA1/GSK3A	9
BP	GO:0051604	protein maturation	16/267	332/18614	2.59855e-05	0.000273927	0.000164119	PIDD1/CIDEB/CISD3/ISCA2/BCL2L12/RIPK2/STUB1/BAK1/CASP6/IFI16/LIAS/PYCARD/BAD/SERPINE1/HTRA2/CLN3	16
BP	GO:0061795	Golgi lumen acidification	4/267	13/18614	2.6728e-05	0.000281046	0.000168384	ATP6V0C/ATP6V0B/ATP6AP1/ATP6V1A	4
BP	GO:0001959	regulation of cytokine-mediated signaling pathway	11/267	165/18614	2.70031e-05	0.000283228	0.000169691	PELI3/TNFRSF1A/TREM2/PTPN6/RIPK2/MUL1/SHARPIN/IL7/CD74/PIAS4/PYCARD	11
BP	GO:0018107	peptidyl-threonine phosphorylation	9/267	109/18614	2.74421e-05	0.000287113	0.000172018	RPTOR/RIPK2/DDIT4/AKT1/SIRT2/TGFB1/STK11/CDK5/GSK3A	9
BP	GO:0043551	regulation of phosphatidylinositol 3-kinase activity	6/267	42/18614	2.80045e-05	0.000292267	0.000175106	FGR/PIK3R1/LYN/TGFB1/PIK3R2/WDR81	6
BP	GO:1903050	regulation of proteolysis involved in protein catabolic process	13/267	230/18614	2.94054e-05	0.000306123	0.000183408	SIRT6/UFL1/GCLC/TREM2/STUB1/IL33/AKT1/PINK1/SIRT2/FHIT/BAG5/GSK3A/TRIB2	13
BP	GO:0009306	protein secretion	17/267	373/18614	2.95954e-05	0.000307337	0.000184136	NAGPA/SIRT6/EXOC1/PPID/ATP13A2/TREM2/MIR17/RAB3A/TGFB1/VPS35/AP1B1/SREBF1/BAD/M6PR/GLUD1/TCIRG1/AP1M2	17
BP	GO:2001022	positive regulation of response to DNA damage stimulus	11/267	167/18614	3.0189e-05	0.000312725	0.000187363	DDX5/SIRT6/KAT5/HMGB1/TFPT/BCLAF1/BRD7/PMAIP1/PIAS4/TMEM161A/ZNF385A	11
BP	GO:0018205	peptidyl-lysine modification	17/267	374/18614	3.06113e-05	0.000315538	0.000189049	KAT5/SNW1/EZH2/PCGF2/TOPORS/MUL1/RELA/SIRT2/POR/LIAS/MAP3K7/PIAS4/SPHK2/MUC1/ATG5/BLOC1S1/SUV39H1	17
BP	GO:0035592	establishment of protein localization to extracellular region	17/267	374/18614	3.06113e-05	0.000315538	0.000189049	NAGPA/SIRT6/EXOC1/PPID/ATP13A2/TREM2/MIR17/RAB3A/TGFB1/VPS35/AP1B1/SREBF1/BAD/M6PR/GLUD1/TCIRG1/AP1M2	17
BP	GO:0071241	cellular response to inorganic substance	13/267	231/18614	3.07664e-05	0.000316357	0.00018954	ATP13A2/AIFM1/MCOLN1/AKT1/AKR1C3/JUN/HMOX1/MAP1LC3A/CHUK/BAD/TSPO/MAPK3/GSK3A	13
BP	GO:0031638	zymogen activation	7/267	63/18614	3.21961e-05	0.00032944	0.000197378	CIDEB/RIPK2/BAK1/IFI16/PYCARD/BAD/SERPINE1	7
BP	GO:0032757	positive regulation of interleukin-8 production	7/267	63/18614	3.21961e-05	0.00032944	0.000197378	HMGB1/RELA/HYAL2/CD14/CD74/PYCARD/SERPINE1	7
BP	GO:1900182	positive regulation of protein localization to nucleus	8/267	86/18614	3.25816e-05	0.00033257	0.000199254	PIK3R1/AKT1/SESN2/TGFB1/HYAL2/PIK3R2/STK11/HSP90AA1	8
BP	GO:0002429	immune response-activating cell surface receptor signaling pathway	15/267	302/18614	3.2902e-05	0.000335024	0.000200724	FGR/HRAS/TREM2/PTPN6/RIPK2/LYN/RELA/APPL1/IKBKG/CD14/STK11/MAP3K7/CD3E/TYROBP/RBCK1	15
BP	GO:0007159	leukocyte cell-cell adhesion	18/267	415/18614	3.31677e-05	0.00033691	0.000201853	KAT5/PTPN6/HMGB1/RAC2/RIPK2/CD27/LYN/RELA/AKT1/IL7/S100A9/AP3B1/BRD7/CD74/CD3E/PYCARD/BAD/CEBPB	18
BP	GO:0050863	regulation of T cell activation	17/267	377/18614	3.38472e-05	0.00034298	0.00020549	KAT5/PTPN6/HMGB1/RAC2/RIPK2/CD27/LYN/PRELID1/AKT1/IL7/AP3B1/BRD7/CD74/CD3E/PYCARD/BAD/CEBPB	17
BP	GO:0032611	interleukin-1 beta production	9/267	112/18614	3.40709e-05	0.000343583	0.000205852	TREM2/RIPK2/GSDMD/ARRB2/IFI16/ACP5/PYCARD/TYROBP/CPTP	9
BP	GO:0032651	regulation of interleukin-1 beta production	9/267	112/18614	3.40709e-05	0.000343583	0.000205852	TREM2/RIPK2/GSDMD/ARRB2/IFI16/ACP5/PYCARD/TYROBP/CPTP	9
BP	GO:0033627	cell adhesion mediated by integrin	8/267	87/18614	3.54412e-05	0.000356542	0.000213616	PTPN6/ITGAM/LYN/ITGA6/CD3E/EPHA2/MUC1/SERPINE1	8
BP	GO:0033059	cellular pigmentation	7/267	64/18614	3.57121e-05	0.000358405	0.000214732	AP3M1/BLOC1S2/AP3B1/AP1B1/HPS6/AP1M1/BLOC1S1	7
BP	GO:0046755	viral budding	5/267	27/18614	3.64638e-05	0.000364859	0.000218599	VPS4A/CHMP2B/CHMP6/NEDD4/CHMP4C	5
BP	GO:0044275	cellular carbohydrate catabolic process	6/267	44/18614	3.67911e-05	0.000364859	0.000218599	RPTOR/GAA/PPP1CA/TP53/MLST8/GSK3A	6
BP	GO:0090148	membrane fission	6/267	44/18614	3.67911e-05	0.000364859	0.000218599	VPS4A/CHMP2B/EXOC1/CHMP6/CHMP4C/HGS	6
BP	GO:1903214	regulation of protein targeting to mitochondrion	6/267	44/18614	3.67911e-05	0.000364859	0.000218599	RAC2/PINK1/HAX1/SREBF1/HTRA2/GSK3A	6
BP	GO:1903573	negative regulation of response to endoplasmic reticulum stress	6/267	44/18614	3.67911e-05	0.000364859	0.000218599	CREB3L1/UFL1/PPP1R15A/CREB3/GRINA/BCL2L1	6
BP	GO:0046761	viral budding from plasma membrane	4/267	14/18614	3.69977e-05	0.000365178	0.00021879	VPS4A/CHMP2B/CHMP6/CHMP4C	4
BP	GO:0048388	endosomal lumen acidification	4/267	14/18614	3.69977e-05	0.000365178	0.00021879	ATP6V0C/ATP6V0B/ATP6AP1/ATP6V1A	4
BP	GO:0019882	antigen processing and presentation	9/267	114/18614	3.92051e-05	0.000384543	0.000230392	TREM2/PDIA3/AP3B1/CTSF/CD74/PYCARD/CTSV/ATG5/CTSD	9
BP	GO:0038061	NIK/NF-kappaB signaling	10/267	142/18614	3.93271e-05	0.000384543	0.000230392	TREM2/CD27/RELA/AKT1/CD14/MAP3K7/TRADD/CHUK/RBCK1/BCL3	10
BP	GO:0051091	positive regulation of DNA-binding transcription factor activity	14/267	271/18614	3.93272e-05	0.000384543	0.000230392	PIDD1/RIPK2/RELA/AKT1/S100A9/PINK1/IKBKG/MAP3K7/PYCARD/TRADD/TICAM1/TRIM22/CHUK/RBCK1	14
BP	GO:0090150	establishment of protein localization to membrane	14/267	271/18614	3.93272e-05	0.000384543	0.000230392	FIS1/HRAS/ATP6AP1/ITGAM/MTCL1/BBC3/AP3B1/VPS35/EMC2/GZMB/KRT18/HSP90AA1/CDK5/CLN3	14
BP	GO:0031663	lipopolysaccharide-mediated signaling pathway	7/267	65/18614	3.95373e-05	0.000385696	0.000231083	RIPK2/LYN/AKT1/TGFB1/CD14/TICAM1/MAPK3	7
BP	GO:0071692	protein localization to extracellular region	17/267	382/18614	3.9919e-05	0.000388514	0.000232771	NAGPA/SIRT6/EXOC1/PPID/ATP13A2/TREM2/MIR17/RAB3A/TGFB1/VPS35/AP1B1/SREBF1/BAD/M6PR/GLUD1/TCIRG1/AP1M2	17
BP	GO:0010212	response to ionizing radiation	10/267	143/18614	4.17581e-05	0.000404641	0.000242434	HRAS/KAT5/CDKN1A/FIGNL1/BAK1/IFI16/TP53/STK11/BCL2L1/MSH2	10
BP	GO:2000058	regulation of ubiquitin-dependent protein catabolic process	11/267	173/18614	4.17694e-05	0.000404641	0.000242434	SIRT6/UFL1/GCLC/STUB1/IL33/AKT1/SIRT2/FHIT/BAG5/GSK3A/TRIB2	11
BP	GO:0010799	regulation of peptidyl-threonine phosphorylation	6/267	45/18614	4.19451e-05	0.000405405	0.000242891	RPTOR/RIPK2/DDIT4/SIRT2/TGFB1/GSK3A	6
BP	GO:0018105	peptidyl-serine phosphorylation	15/267	309/18614	4.27877e-05	0.000412595	0.000247199	MAPK7/RPTOR/RIPK2/DDIT4/AKT1/PINK1/ARRB2/BAK1/TGFB1/HAX1/CHUK/HSP90AA1/PLK2/CDK5/GSK3A	15
BP	GO:0050670	regulation of lymphocyte proliferation	13/267	239/18614	4.37871e-05	0.00042016	0.000251732	PTPN6/CDKN1A/HMGB1/RAC2/RIPK2/LYN/IL7/CD74/CD3E/PYCARD/TICAM1/TYROBP/CEBPB	13
BP	GO:0070269	pyroptosis	5/267	28/18614	4.38734e-05	0.00042016	0.000251732	TREM2/GSDMD/CASP6/GZMB/PYCARD	5
BP	GO:0090314	positive regulation of protein targeting to membrane	5/267	28/18614	4.38734e-05	0.00042016	0.000251732	FIS1/HRAS/ITGAM/MTCL1/CDK5	5
BP	GO:0047496	vesicle transport along microtubule	6/267	46/18614	4.76619e-05	0.0004554	0.000272845	AP3M1/BLOC1S2/AP3B1/STK11/BLOC1S1/CLN3	6
BP	GO:0044772	mitotic cell cycle phase transition	19/267	467/18614	4.77905e-05	0.000455588	0.000272957	VPS4A/MELK/PTPN6/CDKN1A/PIDD1/RPTOR/EZH2/RRM2/AKT1/APPL1/USP47/SIRT2/CHMP4C/BRD7/TP53/MUC1/PLK2/CDK5/CUL2	19
BP	GO:0071887	leukocyte apoptotic process	9/267	117/18614	4.81252e-05	0.000456698	0.000273623	CD27/LYN/PRELID1/AKT1/BAK1/CD74/TP53/BCL2L1/BCL3	9
BP	GO:1901800	positive regulation of proteasomal protein catabolic process	9/267	117/18614	4.81252e-05	0.000456698	0.000273623	SIRT6/GCLC/TREM2/STUB1/IL33/AKT1/SIRT2/GSK3A/TRIB2	9
BP	GO:1901654	response to ketone	12/267	208/18614	4.88146e-05	0.000462193	0.000276915	AIFM1/DDIT4/AKT1/AKR1C3/POR/TGFB1/SREBF1/SPHK2/BAD/TSPO/BCL2L1/NCOA4	12
BP	GO:0032943	mononuclear cell proliferation	15/267	313/18614	4.95379e-05	0.000467982	0.000280383	PTPN6/CDKN1A/HMGB1/RAC2/RIPK2/LYN/IL7/CD74/TP53/CD3E/PYCARD/TICAM1/TYROBP/BCL2L1/CEBPB	15
BP	GO:0045598	regulation of fat cell differentiation	10/267	146/18614	4.98357e-05	0.000468078	0.000280441	SIRT6/MIR17/AKT1/ZFP36/SIRT2/TGFB1/RARRES2/ZNF385A/CEBPB/TRIB2	10
BP	GO:0062013	positive regulation of small molecule metabolic process	10/267	146/18614	4.98357e-05	0.000468078	0.000280441	TREM2/RPTOR/AKT1/PINK1/POR/CD74/PMAIP1/STK11/SREBF1/MLST8	10
BP	GO:0046753	non-lytic viral release	4/267	15/18614	4.98836e-05	0.000468078	0.000280441	VPS4A/CHMP2B/CHMP6/CHMP4C	4
BP	GO:0006887	exocytosis	16/267	351/18614	5.06942e-05	0.00047462	0.00028436	VPS4A/FGR/EXOC1/ATP13A2/RAC2/ITGAM/STXBP2/PTGDS/LYN/RAB3A/C12orf4/HMOX1/HGS/SPHK2/FES/CDK5	16
BP	GO:0071383	cellular response to steroid hormone stimulus	12/267	209/18614	5.11382e-05	0.000477708	0.00028621	DDX5/UFL1/AIFM1/NEDD4/DDIT4/UBA5/AKR1C3/HSPA8/ZFP36/DNAJA1/GSK3A/NCOA4	12
BP	GO:0045930	negative regulation of mitotic cell cycle	13/267	243/18614	5.19349e-05	0.00048299	0.000289375	VPS4A/YTHDC2/CDKN1A/PIDD1/EZH2/USP47/CHMP4C/BRD7/TP53/NLE1/MUC1/PLK2/MSH2	13
BP	GO:0001778	plasma membrane repair	5/267	29/18614	5.2396e-05	0.00048299	0.000289375	VPS4A/CHMP2B/CHMP6/RAB3A/CHMP4C	5
BP	GO:0019076	viral release from host cell	5/267	29/18614	5.2396e-05	0.00048299	0.000289375	VPS4A/CHMP2B/CHMP6/PPID/CHMP4C	5
BP	GO:0031571	mitotic G1 DNA damage checkpoint signaling	5/267	29/18614	5.2396e-05	0.00048299	0.000289375	CDKN1A/PIDD1/TP53/MUC1/PLK2	5
BP	GO:0035891	exit from host cell	5/267	29/18614	5.2396e-05	0.00048299	0.000289375	VPS4A/CHMP2B/CHMP6/PPID/CHMP4C	5
BP	GO:0044819	mitotic G1/S transition checkpoint signaling	5/267	29/18614	5.2396e-05	0.00048299	0.000289375	CDKN1A/PIDD1/TP53/MUC1/PLK2	5
BP	GO:0002687	positive regulation of leukocyte migration	10/267	147/18614	5.28085e-05	0.000485722	0.000291012	TREM2/PIK3R1/HMGB1/RAC2/CREB3/CD74/PYCARD/RARRES2/MAPK3/SERPINE1	10
BP	GO:1901216	positive regulation of neuron death	8/267	92/18614	5.30813e-05	0.000487161	0.000291874	AIFM1/ITGAM/DDIT4/TP53/BAD/TYROBP/CDK5/GSK3A	8
BP	GO:0018210	peptidyl-threonine modification	9/267	119/18614	5.49777e-05	0.000503461	0.00030164	RPTOR/RIPK2/DDIT4/AKT1/SIRT2/TGFB1/STK11/CDK5/GSK3A	9
BP	GO:0031098	stress-activated protein kinase signaling cascade	13/267	245/18614	5.64821e-05	0.000516109	0.000309217	HRAS/TREM2/HMGB1/RIPK2/CD27/LYN/PINK1/ZFP36/ARL6IP5/MAP3K7/PYCARD/DNAJA1/MAPK3	13
BP	GO:0050900	leukocyte migration	17/267	393/18614	5.6785e-05	0.000517745	0.000310198	TREM2/PIK3R1/HMGB1/RAC2/LYN/IL33/AKT1/S100A9/PF4/CREB3/ITGA6/HMOX1/CD74/PYCARD/RARRES2/MAPK3/SERPINE1	17
BP	GO:0030641	regulation of cellular pH	8/267	93/18614	5.73661e-05	0.000520729	0.000311986	ATP6V0C/ATP6V0B/ATP6AP1/ATP6V1A/ATP6V0E2/MAPK3/TCIRG1/CLN3	8
BP	GO:0032436	positive regulation of proteasomal ubiquitin-dependent protein catabolic process	8/267	93/18614	5.73661e-05	0.000520729	0.000311986	SIRT6/GCLC/STUB1/IL33/AKT1/SIRT2/GSK3A/TRIB2	8
BP	GO:0042391	regulation of membrane potential	18/267	433/18614	5.74855e-05	0.000520729	0.000311986	GCLC/TREM2/NEDD4/MUL1/PRELID1/AKT1/PINK1/ARRB2/BAK1/ARL6IP5/PMAIP1/CHCHD10/BAD/TSPO/BCL2L1/CDK5/GSK3A/CLN3	18
BP	GO:0044843	cell cycle G1/S phase transition	14/267	281/18614	5.82376e-05	0.000526402	0.000315385	PTPN6/CDKN1A/PIDD1/RPTOR/EZH2/RRM2/AKT1/APPL1/BRD7/TP53/MUC1/PLK2/CDK5/CUL2	14
BP	GO:0032008	positive regulation of TOR signaling	6/267	48/18614	6.09629e-05	0.000549848	0.000329432	LAMTOR3/TREM2/RRAGB/RPTOR/WDR24/MLST8	6
BP	GO:1900407	regulation of cellular response to oxidative stress	8/267	94/18614	6.19348e-05	0.000556407	0.000333361	MAPK7/TREM2/NME5/MIR17/AKT1/PINK1/BAG5/HTRA2	8
BP	GO:1901990	regulation of mitotic cell cycle phase transition	16/267	357/18614	6.19559e-05	0.000556407	0.000333361	VPS4A/PTPN6/CDKN1A/PIDD1/RPTOR/EZH2/RRM2/AKT1/APPL1/USP47/SIRT2/CHMP4C/BRD7/TP53/MUC1/PLK2	16
BP	GO:0050731	positive regulation of peptidyl-tyrosine phosphorylation	11/267	181/18614	6.30192e-05	0.000564743	0.000338356	TNFRSF1A/TREM2/RIPK2/LYN/ARRB2/TGFB1/CD74/TP53/HAX1/CD3E/MLST8	11
BP	GO:0042063	gliogenesis	15/267	320/18614	6.36229e-05	0.000568936	0.000340868	UFL1/TREM2/EZH2/HEXB/LYN/IL33/AKT1/S100A9/SIRT2/TGFB1/PPP3R1/TP53/TSPO/MAPK3/CDK5	15
BP	GO:1902806	regulation of cell cycle G1/S phase transition	12/267	214/18614	6.42482e-05	0.000573302	0.000343484	PTPN6/CDKN1A/PIDD1/RPTOR/EZH2/RRM2/AKT1/APPL1/BRD7/TP53/MUC1/PLK2	12
BP	GO:0046890	regulation of lipid biosynthetic process	11/267	182/18614	6.6235e-05	0.000589773	0.000353352	KAT5/RPTOR/HTR2B/AKT1/AKR1C3/POR/CD74/SREBF1/SPHK2/TSPO/MLST8	11
BP	GO:0031647	regulation of protein stability	15/267	322/18614	6.82433e-05	0.000604771	0.000362338	SIRT6/HIP1R/PIK3R1/STUB1/MUL1/PINK1/HSPA8/VPS35/TP53/BAG5/SREBF1/PYCARD/HSP90AA1/WDR81/TYROBP	15
BP	GO:0042060	wound healing	18/267	439/18614	6.85476e-05	0.000604771	0.000362338	VPS4A/CHMP2B/CHMP6/HRAS/PTPN6/CDKN1A/TNFRSF12A/LYN/MIR17/IL33/PF4/RAB3A/AP3B1/TGFB1/CHMP4C/HMOX1/HPS6/SERPINE1	18
BP	GO:0033628	regulation of cell adhesion mediated by integrin	6/267	49/18614	6.86418e-05	0.000604771	0.000362338	PTPN6/LYN/CD3E/EPHA2/MUC1/SERPINE1	6
BP	GO:0042149	cellular response to glucose starvation	6/267	49/18614	6.86418e-05	0.000604771	0.000362338	KAT5/SESN2/IFI16/PMAIP1/TP53/SUV39H1	6
BP	GO:0071470	cellular response to osmotic stress	6/267	49/18614	6.86418e-05	0.000604771	0.000362338	RPTOR/PYCARD/BAD/TSPO/MLST8/CLN3	6
BP	GO:0045600	positive regulation of fat cell differentiation	7/267	71/18614	7.02033e-05	0.000615935	0.000369026	SIRT6/MIR17/AKT1/ZFP36/RARRES2/ZNF385A/CEBPB	7
BP	GO:0048002	antigen processing and presentation of peptide antigen	7/267	71/18614	7.02033e-05	0.000615935	0.000369026	TREM2/PDIA3/CTSF/CD74/PYCARD/CTSV/CTSD	7
BP	GO:0036258	multivesicular body assembly	5/267	31/18614	7.32307e-05	0.000641152	0.000384135	VPS4A/CHMP2B/CHMP6/CHMP4C/HGS	5
BP	GO:0051051	negative regulation of transport	19/267	483/18614	7.4791e-05	0.000653446	0.0003915	SIRT6/TNFRSF1A/FIS1/HMGB1/NEDD4/MIR17/AKT1/APPL1/VPS35/HMOX1/PPP3R1/ARL6IP5/CD74/SREBF1/ATG5/PEA15/TSPO/CDK5/GSK3A	19
BP	GO:0097305	response to alcohol	13/267	252/18614	7.52361e-05	0.000655965	0.00039301	G6PD/AIFM1/CD27/AKT1/AKR1C3/BAK1/TGFB1/CD14/SREBF1/SPHK2/BAD/TSPO/BCL2L1	13
BP	GO:1902041	regulation of extrinsic apoptotic signaling pathway via death domain receptors	6/267	50/18614	7.70732e-05	0.000669193	0.000400935	HMOX1/PMAIP1/TMC8/PEA15/BCL2L1/SERPINE1	6
BP	GO:2000378	negative regulation of reactive oxygen species metabolic process	6/267	50/18614	7.70732e-05	0.000669193	0.000400935	G6PD/PINK1/SIRT2/ACP5/TP53/ATG5	6
BP	GO:0045786	negative regulation of cell cycle	17/267	404/18614	7.96651e-05	0.000690266	0.00041356	VPS4A/YTHDC2/CDKN1A/PIDD1/EZH2/USP47/TGFB1/CHMP4C/BRD7/TP53/NLE1/MUC1/PLK2/SUV39H1/MSH2/HTRA2/CDK5	17
BP	GO:0018209	peptidyl-serine modification	15/267	327/18614	8.11032e-05	0.000701274	0.000420156	MAPK7/RPTOR/RIPK2/DDIT4/AKT1/PINK1/ARRB2/BAK1/TGFB1/HAX1/CHUK/HSP90AA1/PLK2/CDK5/GSK3A	15
BP	GO:0043524	negative regulation of neuron apoptotic process	10/267	155/18614	8.25196e-05	0.000712051	0.000426613	HRAS/GCLC/JUN/PINK1/ARRB2/HMOX1/BCL2L1/MSH2/CEBPB/CLN3	10
BP	GO:0045860	positive regulation of protein kinase activity	16/267	366/18614	8.29772e-05	0.000714526	0.000428095	TAB2/HRAS/CDKN1A/RPTOR/EZH2/ERN2/HTR2B/AKT1/SESN2/PINK1/TGFB1/STK11/MAP3K7/WDR24/HSP90AA1/CDK5	16
BP	GO:0006006	glucose metabolic process	11/267	187/18614	8.45108e-05	0.000726237	0.000435112	SIRT6/G6PD/PDK2/AKT1/SESN2/GAA/PMAIP1/TP53/STK11/BAD/GSK3A	11
BP	GO:0032510	endosome to lysosome transport via multivesicular body sorting pathway	4/267	17/18614	8.50307e-05	0.000727717	0.000435999	VPS4A/CHMP2B/CHMP6/CHMP4C	4
BP	GO:0035729	cellular response to hepatocyte growth factor stimulus	4/267	17/18614	8.50307e-05	0.000727717	0.000435999	GCLC/RELA/APPL1/SIRT2	4
BP	GO:0036257	multivesicular body organization	5/267	32/18614	8.57817e-05	0.000731154	0.000438058	VPS4A/CHMP2B/CHMP6/CHMP4C/HGS	5
BP	GO:1902235	regulation of endoplasmic reticulum stress-induced intrinsic apoptotic signaling pathway	5/267	32/18614	8.57817e-05	0.000731154	0.000438058	CREB3L1/CREB3/PMAIP1/GRINA/BCL2L1	5
BP	GO:0002768	immune response-regulating cell surface receptor signaling pathway	15/267	329/18614	8.68124e-05	0.000738435	0.00044242	FGR/HRAS/TREM2/PTPN6/RIPK2/LYN/RELA/APPL1/IKBKG/CD14/STK11/MAP3K7/CD3E/TYROBP/RBCK1	15
BP	GO:0048284	organelle fusion	10/267	156/18614	8.70762e-05	0.000739176	0.000442864	VPS4A/CHMP2B/CHMP6/FIS1/ATP13A2/MUL1/BAK1/RAB3A/CHMP4C/CLN3	10
BP	GO:0006898	receptor-mediated endocytosis	13/267	256/18614	8.8209e-05	0.000747276	0.000447717	HIP1R/NEDD4/ITGAM/HTR2B/MIR17/ARRB2/CD14/PPP3R1/CLTB/HGS/M6PR/SERPINE1/CLN3	13
BP	GO:0001666	response to hypoxia	14/267	293/18614	9.10396e-05	0.000769698	0.000461151	LONP1/TREM2/RPTOR/STUB1/DDIT4/MIR17/PINK1/SIRT2/HMOX1/PMAIP1/TP53/BAD/SUV39H1/MLST8	14
BP	GO:0022407	regulation of cell-cell adhesion	19/267	491/18614	9.27985e-05	0.000782987	0.000469113	MAPK7/KAT5/PTPN6/HMGB1/RIPK2/CD27/LYN/RELA/JAK1/AKT1/IL7/AP3B1/TGFB1/BRD7/CD74/CD3E/PYCARD/BAD/CEBPB	19
BP	GO:0046323	glucose import	7/267	75/18614	9.97989e-05	0.000840359	0.000503486	SIRT6/PIK3R1/AKT1/SESN2/APPL1/PEA15/GSK3A	7
BP	GO:0030308	negative regulation of cell growth	11/267	191/18614	0.000102087	0.0008579	0.000513996	G6PD/CDKN1A/MUL1/SESN2/TGFB1/HYAL2/TP53/STK11/SPHK2/CDK5/GSK3A	11
BP	GO:0043255	regulation of carbohydrate biosynthetic process	8/267	101/18614	0.00010316	0.000865176	0.000518355	SIRT6/PDK2/AKT1/SESN2/TGFB1/PPP1CA/STK11/GSK3A	8
BP	GO:0048146	positive regulation of fibroblast proliferation	6/267	53/18614	0.00010742	0.000899101	0.000538681	SIRT6/HRAS/CDKN1A/MIR17/JUN/CD74	6
BP	GO:0061709	reticulophagy	4/267	18/18614	0.000108096	0.00090296	0.000540993	UFL1/UBA5/ATG2A/TEX264	4
BP	GO:0002532	production of molecular mediator involved in inflammatory response	8/267	102/18614	0.00011057	0.000921785	0.000552271	TREM2/EZH2/LYN/MIR17/APPL1/PYCARD/TICAM1/SERPINE1	8
BP	GO:0046777	protein autophosphorylation	12/267	227/18614	0.000112695	0.000936397	0.000561026	FGR/MELK/ATP13A2/LYN/AKT1/JUN/PINK1/STK11/FES/ATG101/MAPK3/CDK5	12
BP	GO:0030522	intracellular receptor signaling pathway	14/267	299/18614	0.00011277	0.000936397	0.000561026	DDX5/UFL1/SNW1/HMGB1/NEDD4/EZH2/RIPK2/RELA/UBA5/AKR1C3/MAP3K7/SREBF1/DNAJA1/NCOA4	14
BP	GO:0016242	negative regulation of macroautophagy	5/267	34/18614	0.000115789	0.000957662	0.000573766	AKT1/PINK1/HMOX1/TP53/TSC2	5
BP	GO:0090313	regulation of protein targeting to membrane	5/267	34/18614	0.000115789	0.000957662	0.000573766	FIS1/HRAS/ITGAM/MTCL1/CDK5	5
BP	GO:0002449	lymphocyte mediated immunity	14/267	300/18614	0.000116799	0.000964109	0.000577629	TREM2/PTPN6/HMGB1/CD27/PLEKHM2/ARRB2/MSH6/TGFB1/CD74/GZMB/MAP3K7/TCIRG1/MSH2/BCL3	14
BP	GO:0019318	hexose metabolic process	12/267	228/18614	0.000117464	0.000965792	0.000578637	SIRT6/MAN2B1/G6PD/PDK2/AKT1/SESN2/GAA/PMAIP1/TP53/STK11/BAD/GSK3A	12
BP	GO:0045055	regulated exocytosis	12/267	228/18614	0.000117464	0.000965792	0.000578637	FGR/RAC2/ITGAM/STXBP2/PTGDS/LYN/RAB3A/C12orf4/HMOX1/SPHK2/FES/CDK5	12
BP	GO:0032677	regulation of interleukin-8 production	8/267	103/18614	0.000118415	0.000971704	0.000582179	HMGB1/RELA/HYAL2/CD14/CD74/PYCARD/SERPINE1/BCL3	8
BP	GO:0014009	glial cell proliferation	6/267	54/18614	0.000119409	0.00097603	0.000584771	UFL1/TREM2/LYN/IL33/TP53/TSPO	6
BP	GO:0043550	regulation of lipid kinase activity	6/267	54/18614	0.000119409	0.00097603	0.000584771	FGR/PIK3R1/LYN/TGFB1/PIK3R2/WDR81	6
BP	GO:1903037	regulation of leukocyte cell-cell adhesion	16/267	378/18614	0.000120605	0.000983881	0.000589475	KAT5/PTPN6/HMGB1/RIPK2/CD27/LYN/RELA/AKT1/IL7/AP3B1/BRD7/CD74/CD3E/PYCARD/BAD/CEBPB	16
BP	GO:0031334	positive regulation of protein-containing complex assembly	11/267	195/18614	0.000122694	0.00099715	0.000597425	HIP1R/STUB1/PINK1/BAK1/TGFB1/TP53/PYCARD/BIK/FES/HSP90AA1/MLST8	11
BP	GO:0002244	hematopoietic progenitor cell differentiation	9/267	132/18614	0.000122708	0.00099715	0.000597425	UFL1/KAT5/PTPN6/LYN/AP3B1/ZFP36/TGFB1/HYAL2/TP53	9
BP	GO:0051100	negative regulation of binding	10/267	163/18614	0.000125355	0.00101669	0.00060913	CDKN1A/STUB1/AKT1/JUN/ARRB2/IFI16/PPP1CA/HMOX1/TMC8/MAPK3	10
BP	GO:0032637	interleukin-8 production	8/267	104/18614	0.000126715	0.00102573	0.000614548	HMGB1/RELA/HYAL2/CD14/CD74/PYCARD/SERPINE1/BCL3	8
BP	GO:0001558	regulation of cell growth	17/267	420/18614	0.00012737	0.00102904	0.000616531	G6PD/CDKN1A/RPTOR/SFN/MUL1/AKT1/SESN2/S100A9/USP47/TGFB1/HYAL2/TP53/STK11/SPHK2/MLST8/CDK5/GSK3A	17
BP	GO:0002220	innate immune response activating cell surface receptor signaling pathway	7/267	78/18614	0.000128078	0.00103277	0.000618766	TREM2/RIPK2/LYN/APPL1/CD14/MAP3K7/TYROBP	7
BP	GO:0070302	regulation of stress-activated protein kinase signaling cascade	11/267	196/18614	0.000128367	0.00103311	0.000618969	HRAS/TREM2/HMGB1/RIPK2/CD27/LYN/PINK1/ARL6IP5/PYCARD/DNAJA1/MAPK3	11
BP	GO:0051607	defense response to virus	14/267	303/18614	0.000129643	0.00104137	0.000623919	EXOC1/DDIT4/MUL1/RELA/IL33/IFI16/HYAL2/PMAIP1/PYCARD/TICAM1/TRIM22/ATG5/HSP90AA1/BCL2L1	14
BP	GO:0043525	positive regulation of neuron apoptotic process	6/267	55/18614	0.000132437	0.00106178	0.000636144	AIFM1/ITGAM/TP53/TYROBP/CDK5/GSK3A	6
BP	GO:0043276	anoikis	5/267	35/18614	0.000133516	0.001063	0.000636879	AKT1/IKBKG/STK11/MAP3K7/TSC2	5
BP	GO:1901099	negative regulation of signal transduction in absence of ligand	5/267	35/18614	0.000133516	0.001063	0.000636879	MAPK7/AKT1/IL7/PF4/BCL2L1	5
BP	GO:2001240	negative regulation of extrinsic apoptotic signaling pathway in absence of ligand	5/267	35/18614	0.000133516	0.001063	0.000636879	MAPK7/AKT1/IL7/PF4/BCL2L1	5
BP	GO:0140546	defense response to symbiont	14/267	304/18614	0.000134188	0.001063	0.000636879	EXOC1/DDIT4/MUL1/RELA/IL33/IFI16/HYAL2/PMAIP1/PYCARD/TICAM1/TRIM22/ATG5/HSP90AA1/BCL2L1	14
BP	GO:0002281	macrophage activation involved in immune response	4/267	19/18614	0.000135384	0.001063	0.000636879	TREM2/IL33/TICAM1/TYROBP	4
BP	GO:0006098	pentose-phosphate shunt	4/267	19/18614	0.000135384	0.001063	0.000636879	G6PD/RPTOR/TP53/MLST8	4
BP	GO:0035728	response to hepatocyte growth factor	4/267	19/18614	0.000135384	0.001063	0.000636879	GCLC/RELA/APPL1/SIRT2	4
BP	GO:0048490	anterograde synaptic vesicle transport	4/267	19/18614	0.000135384	0.001063	0.000636879	AP3M1/BLOC1S2/AP3B1/BLOC1S1	4
BP	GO:0099514	synaptic vesicle cytoskeletal transport	4/267	19/18614	0.000135384	0.001063	0.000636879	AP3M1/BLOC1S2/AP3B1/BLOC1S1	4
BP	GO:0099517	synaptic vesicle transport along microtubule	4/267	19/18614	0.000135384	0.001063	0.000636879	AP3M1/BLOC1S2/AP3B1/BLOC1S1	4
BP	GO:1901522	positive regulation of transcription from RNA polymerase II promoter involved in cellular response to chemical stimulus	4/267	19/18614	0.000135384	0.001063	0.000636879	RELA/JUN/CREB3/TP53	4
BP	GO:0002702	positive regulation of production of molecular mediator of immune response	9/267	134/18614	0.000137632	0.00107863	0.000646244	RIPK2/IL33/TGFB1/CD74/MAP3K7/PYCARD/SPHK2/TICAM1/MSH2	9
BP	GO:1902074	response to salt	16/267	383/18614	0.000140236	0.00109699	0.00065724	UFL1/GCLC/G6PD/AIFM1/NEDD4/MCOLN1/AKR1C3/JUN/MAP1LC3A/ATG5/BAD/HSP90AA1/PEA15/TSPO/CDK5/GSK3A	16
BP	GO:0046651	lymphocyte proliferation	14/267	306/18614	0.000143693	0.00112193	0.000672187	PTPN6/CDKN1A/HMGB1/RAC2/RIPK2/LYN/IL7/CD74/TP53/CD3E/PYCARD/TICAM1/TYROBP/CEBPB	14
BP	GO:1901796	regulation of signal transduction by p53 class mediator	8/267	106/18614	0.000144758	0.00112815	0.000675908	DDX5/AKT1/CD74/PMAIP1/TP53/STK11/MUC1/ZNF385A	8
BP	GO:0043331	response to dsRNA	6/267	56/18614	0.000146565	0.00113622	0.000680747	SLC3A2/RIPK2/MUL1/PMAIP1/TICAM1/MAPK3	6
BP	GO:0070231	T cell apoptotic process	6/267	56/18614	0.000146565	0.00113622	0.000680747	CD27/PRELID1/AKT1/BAK1/TP53/BCL3	6
BP	GO:0051346	negative regulation of hydrolase activity	15/267	345/18614	0.000146609	0.00113622	0.000680747	MAPK7/HRAS/PPP1R15A/BCL2L12/CD27/SFN/MIR17/AKT1/ARRB2/USP47/IFI16/POR/NLE1/SPHK2/SERPINE1	15
BP	GO:0071230	cellular response to amino acid stimulus	7/267	80/18614	0.000150307	0.00116273	0.000696627	LAMTOR3/GCLC/RRAGB/RPTOR/SESN2/BCL2L1/CEBPB	7
BP	GO:0000423	mitophagy	5/267	36/18614	0.000153249	0.00117972	0.000706806	PINK1/TP53/SQSTM1/TSC2/HTRA2	5
BP	GO:0019068	virion assembly	5/267	36/18614	0.000153249	0.00117972	0.000706806	VPS4A/CHMP2B/CHMP6/NEDD4/CHMP4C	5
BP	GO:0071248	cellular response to metal ion	11/267	200/18614	0.000153349	0.00117972	0.000706806	ATP13A2/MCOLN1/AKT1/AKR1C3/JUN/HMOX1/MAP1LC3A/CHUK/TSPO/MAPK3/GSK3A	11
BP	GO:0062014	negative regulation of small molecule metabolic process	8/267	107/18614	0.000154544	0.00118673	0.000711008	SIRT6/FIS1/DDIT4/AKT1/AKR1C3/TP53/TSPO/GSK3A	8
BP	GO:0043393	regulation of protein binding	11/267	201/18614	0.000160203	0.00122793	0.000735693	HIP1R/CDKN1A/RIPK2/STUB1/AKT1/ARRB2/PPP1CA/TICAM1/TMC8/MAPK3/CDK5	11
BP	GO:0002931	response to ischemia	6/267	57/18614	0.000161861	0.00123837	0.000741945	TREM2/AIFM1/STUB1/PINK1/TP53/SQSTM1	6
BP	GO:0006909	phagocytosis	12/267	236/18614	0.000162265	0.0012392	0.000742443	FGR/TREM2/HMGB1/ITGAM/LYN/MIR17/APPL1/CD14/PYCARD/ATG5/TYROBP/CLN3	12
BP	GO:1903052	positive regulation of proteolysis involved in protein catabolic process	9/267	137/18614	0.000162843	0.00124134	0.000743728	SIRT6/GCLC/TREM2/STUB1/IL33/AKT1/SIRT2/GSK3A/TRIB2	9
BP	GO:0008340	determination of adult lifespan	4/267	20/18614	0.000167329	0.00126175	0.000755955	SIRT6/MSH6/TP53/MSH2	4
BP	GO:0010940	positive regulation of necrotic cell death	4/267	20/18614	0.000167329	0.00126175	0.000755955	AIFM1/CASP6/TP53/TSPO	4
BP	GO:0035795	negative regulation of mitochondrial membrane permeability	4/267	20/18614	0.000167329	0.00126175	0.000755955	GCLC/SLC35F6/MIR17/BAK1	4
BP	GO:0036498	IRE1-mediated unfolded protein response	4/267	20/18614	0.000167329	0.00126175	0.000755955	UFL1/ERN2/BAK1/DNAJC10	4
BP	GO:1902236	negative regulation of endoplasmic reticulum stress-induced intrinsic apoptotic signaling pathway	4/267	20/18614	0.000167329	0.00126175	0.000755955	CREB3L1/CREB3/GRINA/BCL2L1	4
BP	GO:2000251	positive regulation of actin cytoskeleton reorganization	4/267	20/18614	0.000167329	0.00126175	0.000755955	HRAS/HAX1/FES/CDK5	4
BP	GO:0051403	stress-activated MAPK cascade	12/267	237/18614	0.000168778	0.00127039	0.000761131	HRAS/TREM2/HMGB1/RIPK2/CD27/PINK1/ZFP36/ARL6IP5/MAP3K7/PYCARD/DNAJA1/MAPK3	12
BP	GO:0002460	adaptive immune response based on somatic recombination of immune receptors built from immunoglobulin superfamily domains	14/267	311/18614	0.000170048	0.00127765	0.000765482	HRAS/TREM2/PTPN6/HMGB1/RIPK2/CD27/IL33/MSH6/TGFB1/CD74/MAP3K7/TCIRG1/MSH2/BCL3	14
BP	GO:0043516	regulation of DNA damage response, signal transduction by p53 class mediator	5/267	37/18614	0.000175135	0.00130877	0.000784127	DDX5/CD74/PMAIP1/TP53/ZNF385A	5
BP	GO:0045324	late endosome to vacuole transport	5/267	37/18614	0.000175135	0.00130877	0.000784127	VPS4A/CHMP2B/CHMP6/CHMP4C/HGS	5
BP	GO:2001021	negative regulation of response to DNA damage stimulus	7/267	82/18614	0.000175562	0.00130877	0.000784127	DDIAS/USP47/CD74/MUC1/BCL2L1/TMEM161A/ZNF385A	7
BP	GO:0000045	autophagosome assembly	8/267	109/18614	0.000175754	0.00130877	0.000784127	TP53INP2/PINK1/ATG2A/MAP1LC3A/ATG5/CTSD/ATG101/TCIRG1	8
BP	GO:1904035	regulation of epithelial cell apoptotic process	8/267	109/18614	0.000175754	0.00130877	0.000784127	MAPK7/AKR1C3/ARRB2/ZFP36/HMOX1/PIAS4/BAD/SERPINE1	8
BP	GO:0007009	plasma membrane organization	10/267	170/18614	0.000176979	0.00131555	0.000788191	VPS4A/CHMP2B/CHMP6/AKT1/PLEKHM2/S100A9/RAB3A/CHMP4C/CLN3/PLSCR3	10
BP	GO:0042306	regulation of protein import into nucleus	6/267	58/18614	0.000178391	0.0013237	0.000793071	SIRT6/PIK3R1/TGFB1/HYAL2/PIK3R2/HSP90AA1	6
BP	GO:0046209	nitric oxide metabolic process	7/267	83/18614	0.000189418	0.00140246	0.000840256	AKT1/GLA/POR/ACP5/TICAM1/HSP90AA1/TSPO	7
BP	GO:0032984	protein-containing complex disassembly	12/267	240/18614	0.000189675	0.00140246	0.000840256	VPS4A/CHMP2B/CHMP6/DDIT4/MCOLN1/TBC1D25/HSPA8/CHMP4C/PPP1CA/MAP1LC3A/ATG5/CLN3	12
BP	GO:0050852	T cell receptor signaling pathway	9/267	140/18614	0.000191792	0.00141561	0.000848136	HRAS/PTPN6/RIPK2/RELA/IKBKG/STK11/MAP3K7/CD3E/RBCK1	9
BP	GO:0070372	regulation of ERK1 and ERK2 cascade	14/267	315/18614	0.000194045	0.00142971	0.000856587	HRAS/TREM2/PTPN6/HMGB1/RIPK2/HTR2B/LYN/JUN/ARRB2/TGFB1/CD74/PYCARD/EPHA2/MAPK3	14
BP	GO:0046324	regulation of glucose import	6/267	59/18614	0.000196226	0.00143819	0.000861667	SIRT6/PIK3R1/AKT1/APPL1/PEA15/GSK3A	6
BP	GO:0051898	negative regulation of protein kinase B signaling	6/267	59/18614	0.000196226	0.00143819	0.000861667	MUL1/ARRB2/HYAL2/PHLDA3/EPHA2/TSC2	6
BP	GO:0070228	regulation of lymphocyte apoptotic process	6/267	59/18614	0.000196226	0.00143819	0.000861667	CD27/LYN/PRELID1/CD74/TP53/BCL3	6
BP	GO:0097529	myeloid leukocyte migration	12/267	241/18614	0.000197114	0.00144217	0.000864052	TREM2/PIK3R1/HMGB1/RAC2/LYN/S100A9/PF4/CREB3/CD74/RARRES2/MAPK3/SERPINE1	12
BP	GO:2000060	positive regulation of ubiquitin-dependent protein catabolic process	8/267	111/18614	0.000199301	0.00145563	0.000872112	SIRT6/GCLC/STUB1/IL33/AKT1/SIRT2/GSK3A/TRIB2	8
BP	GO:0070555	response to interleukin-1	9/267	141/18614	0.000202345	0.00147528	0.00088389	YTHDC2/GCLC/RIPK2/RELA/HYAL2/MAP3K7/PYCARD/MAPK3/CEBPB	9
BP	GO:2001057	reactive nitrogen species metabolic process	7/267	84/18614	0.000204143	0.00147981	0.000886601	AKT1/GLA/POR/ACP5/TICAM1/HSP90AA1/TSPO	7
BP	GO:0090141	positive regulation of mitochondrial fission	4/267	21/18614	0.00020438	0.00147981	0.000886601	FIS1/MUL1/PINK1/VPS35	4
BP	GO:0098780	response to mitochondrial depolarisation	4/267	21/18614	0.00020438	0.00147981	0.000886601	MUL1/PINK1/SQSTM1/HTRA2	4
BP	GO:1903579	negative regulation of ATP metabolic process	4/267	21/18614	0.00020438	0.00147981	0.000886601	SIRT6/FIS1/DDIT4/TSPO	4
BP	GO:0032007	negative regulation of TOR signaling	6/267	60/18614	0.000215439	0.00155183	0.000929751	DDIT4/SESN2/STK11/TSC2/WDR24/GSK3A	6
BP	GO:1903078	positive regulation of protein localization to plasma membrane	6/267	60/18614	0.000215439	0.00155183	0.000929751	TREM2/PIK3R1/AKT1/EPHA2/SQSTM1/CLN3	6
BP	GO:2000630	positive regulation of miRNA metabolic process	6/267	60/18614	0.000215439	0.00155183	0.000929751	HRAS/RELA/JUN/TGFB1/TP53/SREBF1	6
BP	GO:0009410	response to xenobiotic stimulus	17/267	440/18614	0.000220944	0.00158875	0.000951869	GCLC/RPTOR/HTR2B/LYN/JUN/USP47/BAK1/SST/POR/HMOX1/GSTM1/TP53/SREBF1/ATG5/BAD/HSP90AA1/TSPO	17
BP	GO:0050921	positive regulation of chemotaxis	9/267	143/18614	0.000224903	0.00161444	0.000967262	TREM2/HMGB1/RAC2/CREB3/TGFB1/CD74/RARRES2/MAPK3/SERPINE1	9
BP	GO:0042307	positive regulation of protein import into nucleus	5/267	39/18614	0.000225985	0.00161943	0.000970252	PIK3R1/TGFB1/HYAL2/PIK3R2/HSP90AA1	5
BP	GO:2000134	negative regulation of G1/S transition of mitotic cell cycle	7/267	86/18614	0.000236366	0.00169093	0.00101309	CDKN1A/PIDD1/EZH2/BRD7/TP53/MUC1/PLK2	7
BP	GO:0006740	NADPH regeneration	4/267	22/18614	0.000246995	0.00175496	0.00105145	G6PD/RPTOR/TP53/MLST8	4
BP	GO:0032928	regulation of superoxide anion generation	4/267	22/18614	0.000246995	0.00175496	0.00105145	ITGAM/TGFB1/ACP5/TYROBP	4
BP	GO:0042026	protein refolding	4/267	22/18614	0.000246995	0.00175496	0.00105145	HSPA8/BAG5/DNAJA1/HSP90AA1	4
BP	GO:0045061	thymic T cell selection	4/267	22/18614	0.000246995	0.00175496	0.00105145	CD74/STK11/CD3E/ATG5	4
BP	GO:0016064	immunoglobulin mediated immune response	9/267	145/18614	0.000249511	0.00176984	0.00106037	TREM2/PTPN6/CD27/MSH6/TGFB1/CD74/TCIRG1/MSH2/BCL3	9
BP	GO:0048145	regulation of fibroblast proliferation	7/267	87/18614	0.000253947	0.00178646	0.00107033	SIRT6/HRAS/CDKN1A/MIR17/JUN/CD74/TP53	7
BP	GO:0001938	positive regulation of endothelial cell proliferation	8/267	115/18614	0.000254189	0.00178646	0.00107033	SIRT6/HMGB1/RPTOR/HTR2B/AKT1/JUN/TNFSF12/HMOX1	8
BP	GO:0045619	regulation of lymphocyte differentiation	11/267	212/18614	0.000254475	0.00178646	0.00107033	KAT5/PTPN6/HMGB1/RIPK2/CD27/PRELID1/IL7/AP3B1/BRD7/CD74/BAD	11
BP	GO:0050673	epithelial cell proliferation	18/267	488/18614	0.00025524	0.00178646	0.00107033	SIRT6/HRAS/HMGB1/RPTOR/SFN/HTR2B/AKT1/JUN/BAK1/TNFSF12/ZFP36/TGFB1/HMOX1/STK11/EPHA2/BAD/BCL2L1/CEBPB	18
BP	GO:0000266	mitochondrial fission	5/267	40/18614	0.00025527	0.00178646	0.00107033	FIS1/MUL1/PINK1/AP3B1/VPS35	5
BP	GO:0010762	regulation of fibroblast migration	5/267	40/18614	0.00025527	0.00178646	0.00107033	AKT1/APPL1/TGFB1/HYAL2/CLN3	5
BP	GO:0031063	regulation of histone deacetylation	5/267	40/18614	0.00025527	0.00178646	0.00107033	PINK1/TP53/SREBF1/SPHK2/SUV39H1	5
BP	GO:0032506	cytokinetic process	5/267	40/18614	0.00025527	0.00178646	0.00107033	VPS4A/CHMP2B/CHMP6/CHMP4C/KIF20A	5
BP	GO:0042593	glucose homeostasis	12/267	248/18614	0.000256504	0.0017921	0.00107371	SIRT6/KAT5/GCLC/TREM2/PIK3R1/PDK2/AKT1/SESN2/PIK3R2/STK11/BAD/PLSCR3	12
BP	GO:0045428	regulation of nitric oxide biosynthetic process	6/267	62/18614	0.000258297	0.00180162	0.00107941	AKT1/GLA/ACP5/TICAM1/HSP90AA1/TSPO	6
BP	GO:0032102	negative regulation of response to external stimulus	17/267	446/18614	0.000258762	0.00180186	0.00107955	FGR/TNFRSF1A/MAPK7/TREM2/LYN/MUL1/SHARPIN/ARRB2/IFI16/ZFP36/SIRT2/TGFB1/VPS35/ACP5/ATG5/PLK2/SERPINE1	17
BP	GO:0050714	positive regulation of protein secretion	9/267	146/18614	0.000262628	0.00182575	0.00109386	SIRT6/EXOC1/PPID/ATP13A2/TREM2/TGFB1/VPS35/BAD/GLUD1	9
BP	GO:0033500	carbohydrate homeostasis	12/267	249/18614	0.000266118	0.00184694	0.00110656	SIRT6/KAT5/GCLC/TREM2/PIK3R1/PDK2/AKT1/SESN2/PIK3R2/STK11/BAD/PLSCR3	12
BP	GO:0045582	positive regulation of T cell differentiation	8/267	116/18614	0.000269686	0.00186861	0.00111954	KAT5/RIPK2/CD27/IL7/AP3B1/BRD7/CD74/BAD	8
BP	GO:0031058	positive regulation of histone modification	7/267	88/18614	0.000272565	0.00188232	0.00112776	SNW1/PINK1/TP53/SREBF1/SPHK2/MUC1/SUV39H1	7
BP	GO:0051453	regulation of intracellular pH	7/267	88/18614	0.000272565	0.00188232	0.00112776	ATP6V0C/ATP6V0B/ATP6AP1/ATP6V1A/ATP6V0E2/TCIRG1/CLN3	7
BP	GO:0030100	regulation of endocytosis	11/267	214/18614	0.000275866	0.00189691	0.0011365	TREM2/HIP1R/MIR17/APPL1/MIB1/ARRB2/CD14/PPP3R1/TSC2/SERPINE1/CLN3	11
BP	GO:0045637	regulation of myeloid cell differentiation	11/267	214/18614	0.000275866	0.00189691	0.0011365	TREM2/PIK3R1/LYN/PF4/ZFP36/TGFB1/CD74/HAX1/FES/TYROBP/CEBPB	11
BP	GO:0016485	protein processing	12/267	250/18614	0.000276037	0.00189691	0.0011365	PIDD1/CIDEB/BCL2L12/RIPK2/BAK1/CASP6/IFI16/PYCARD/BAD/SERPINE1/HTRA2/CLN3	12
BP	GO:0045580	regulation of T cell differentiation	10/267	180/18614	0.000280927	0.00192734	0.00115473	KAT5/HMGB1/RIPK2/CD27/PRELID1/IL7/AP3B1/BRD7/CD74/BAD	10
BP	GO:0009206	purine ribonucleoside triphosphate biosynthetic process	8/267	117/18614	0.000285948	0.00195858	0.00117345	TREM2/ATP6V0C/NME5/PINK1/ATP6V1A/TGFB1/SPHK2/NDUFA11	8
BP	GO:0032509	endosome transport via multivesicular body sorting pathway	5/267	41/18614	0.00028735	0.00196497	0.00117727	VPS4A/CHMP2B/CHMP6/CHMP4C/HGS	5
BP	GO:0019724	B cell mediated immunity	9/267	148/18614	0.000290582	0.00198059	0.00118664	TREM2/PTPN6/CD27/MSH6/TGFB1/CD74/TCIRG1/MSH2/BCL3	9
BP	GO:0032946	positive regulation of mononuclear cell proliferation	9/267	148/18614	0.000290582	0.00198059	0.00118664	CDKN1A/HMGB1/RIPK2/IL7/CD74/CD3E/PYCARD/TICAM1/BCL2L1	9
BP	GO:0055072	iron ion homeostasis	7/267	89/18614	0.000292265	0.0019856	0.00118964	ATP13A2/ATP6AP1/LCN2/ATP6V1A/HYAL2/HMOX1/NCOA4	7
BP	GO:0071229	cellular response to acid chemical	7/267	89/18614	0.000292265	0.0019856	0.00118964	LAMTOR3/GCLC/RRAGB/RPTOR/SESN2/BCL2L1/CEBPB	7
BP	GO:0048771	tissue remodeling	10/267	181/18614	0.00029367	0.00199191	0.00119342	MIR17/IL7/BAK1/DEF8/TGFB1/ACP5/TP53/EPHA2/ATG5/TCIRG1	10
BP	GO:0007039	protein catabolic process in the vacuole	4/267	23/18614	0.00029564	0.00199236	0.00119369	ATP13A2/VPS35/TCIRG1/CLN3	4
BP	GO:0031065	positive regulation of histone deacetylation	4/267	23/18614	0.00029564	0.00199236	0.00119369	PINK1/TP53/SREBF1/SUV39H1	4
BP	GO:0039702	viral budding via host ESCRT complex	4/267	23/18614	0.00029564	0.00199236	0.00119369	VPS4A/CHMP2B/CHMP6/CHMP4C	4
BP	GO:1905709	negative regulation of membrane permeability	4/267	23/18614	0.00029564	0.00199236	0.00119369	GCLC/SLC35F6/MIR17/BAK1	4
BP	GO:0009145	purine nucleoside triphosphate biosynthetic process	8/267	118/18614	0.000303002	0.0020289	0.00121558	TREM2/ATP6V0C/NME5/PINK1/ATP6V1A/TGFB1/SPHK2/NDUFA11	8
BP	GO:0032609	type II interferon production	8/267	118/18614	0.000303002	0.0020289	0.00121558	HRAS/HMGB1/RIPK2/IL33/CD14/CD3E/PYCARD/BCL3	8
BP	GO:0032649	regulation of type II interferon production	8/267	118/18614	0.000303002	0.0020289	0.00121558	HRAS/HMGB1/RIPK2/IL33/CD14/CD3E/PYCARD/BCL3	8
BP	GO:0016049	cell growth	18/267	495/18614	0.000303002	0.0020289	0.00121558	G6PD/CDKN1A/RPTOR/SFN/MUL1/AKT1/SESN2/S100A9/USP47/TGFB1/HYAL2/TP53/STK11/SPHK2/HSP90AA1/MLST8/CDK5/GSK3A	18
BP	GO:0006469	negative regulation of protein kinase activity	11/267	217/18614	0.000310787	0.0020777	0.00124482	CHMP6/PTPN6/CDKN1A/SFN/LYN/AKT1/HYAL2/PYCARD/TSC2/DNAJA1/TRIB2	11
BP	GO:2000106	regulation of leukocyte apoptotic process	7/267	90/18614	0.000313093	0.00208978	0.00125206	CD27/LYN/PRELID1/CD74/TP53/BCL2L1/BCL3	7
BP	GO:1904037	positive regulation of epithelial cell apoptotic process	5/267	42/18614	0.000322397	0.00214845	0.00128721	AKR1C3/ARRB2/HMOX1/PIAS4/BAD	5
BP	GO:0051409	response to nitrosative stress	3/267	10/18614	0.000325028	0.00215912	0.0012936	GCLC/ATG5/DNAJA1	3
BP	GO:1900226	negative regulation of NLRP3 inflammasome complex assembly	3/267	10/18614	0.000325028	0.00215912	0.0012936	TREM2/SIRT2/CPTP	3
BP	GO:0006879	intracellular iron ion homeostasis	6/267	65/18614	0.000334844	0.00221029	0.00132425	ATP13A2/ATP6AP1/LCN2/ATP6V1A/HMOX1/NCOA4	6
BP	GO:0030888	regulation of B cell proliferation	6/267	65/18614	0.000334844	0.00221029	0.00132425	CDKN1A/LYN/IL7/CD74/TICAM1/TYROBP	6
BP	GO:0032507	maintenance of protein location in cell	6/267	65/18614	0.000334844	0.00221029	0.00132425	TOPORS/AKT1/PINK1/CHCHD10/TSPO/CDK5	6
BP	GO:0080164	regulation of nitric oxide metabolic process	6/267	65/18614	0.000334844	0.00221029	0.00132425	AKT1/GLA/ACP5/TICAM1/HSP90AA1/TSPO	6
BP	GO:1901987	regulation of cell cycle phase transition	17/267	457/18614	0.00034288	0.00225977	0.0013539	VPS4A/PTPN6/CDKN1A/PIDD1/RPTOR/EZH2/RRM2/AKT1/APPL1/USP47/SIRT2/CHMP4C/BRD7/TP53/MUC1/PLK2/MSH2	17
BP	GO:0060907	positive regulation of macrophage cytokine production	4/267	24/18614	0.000350791	0.00230827	0.00138296	RIPK2/CD74/PYCARD/TICAM1	4
BP	GO:0045185	maintenance of protein location	7/267	92/18614	0.00035832	0.00235411	0.00141042	TOPORS/YWHAB/AKT1/PINK1/CHCHD10/TSPO/CDK5	7
BP	GO:0034142	toll-like receptor 4 signaling pathway	5/267	43/18614	0.000360586	0.00236158	0.0014149	TREM2/RIPK2/LYN/APPL1/CD14	5
BP	GO:0071763	nuclear membrane organization	5/267	43/18614	0.000360586	0.00236158	0.0014149	VPS4A/CHMP2B/CHMP6/SIRT2/CHMP4C	5
BP	GO:0032613	interleukin-10 production	6/267	66/18614	0.000363959	0.00237624	0.00142368	TREM2/HMGB1/PYCARD/TYROBP/BCL3/TRIB2	6
BP	GO:0032653	regulation of interleukin-10 production	6/267	66/18614	0.000363959	0.00237624	0.00142368	TREM2/HMGB1/PYCARD/TYROBP/BCL3/TRIB2	6
BP	GO:0044242	cellular lipid catabolic process	11/267	222/18614	0.000377251	0.00245536	0.00147109	ECH1/ABHD12/NEU1/HEXB/AKT1/AKR1C3/SESN2/GLA/SIRT2/ETFDH/PLA2G15	11
BP	GO:0070374	positive regulation of ERK1 and ERK2 cascade	11/267	222/18614	0.000377251	0.00245536	0.00147109	HRAS/TREM2/HMGB1/RIPK2/HTR2B/JUN/ARRB2/TGFB1/CD74/PYCARD/MAPK3	11
BP	GO:0071675	regulation of mononuclear cell migration	8/267	122/18614	0.000379734	0.00246768	0.00147847	HMGB1/LYN/AKT1/CREB3/PYCARD/RARRES2/MAPK3/SERPINE1	8
BP	GO:0050728	negative regulation of inflammatory response	10/267	187/18614	0.000380709	0.00247018	0.00147997	FGR/TNFRSF1A/MAPK7/TREM2/LYN/SHARPIN/ZFP36/VPS35/ACP5/PLK2	10
BP	GO:0015980	energy derivation by oxidation of organic compounds	14/267	337/18614	0.000385195	0.00249542	0.00149509	FH/PRELID1/AKT1/PINK1/GYS1/GAA/PPP1CA/CHCHD10/TP53/NDUFA11/BLOC1S1/ETFDH/MSH2/GSK3A	14
BP	GO:0050729	positive regulation of inflammatory response	9/267	154/18614	0.000389598	0.00252004	0.00150984	TNFRSF1A/TREM2/IL33/S100A9/HYAL2/PYCARD/TRADD/SERPINE1/CEBPB	9
BP	GO:1901224	positive regulation of NIK/NF-kappaB signaling	6/267	67/18614	0.000395017	0.00255115	0.00152848	TREM2/CD27/RELA/CD14/TRADD/RBCK1	6
BP	GO:0040029	epigenetic regulation of gene expression	10/267	188/18614	0.000397118	0.00256077	0.00153424	SIRT6/HMGB1/EZH2/IFI16/SIRT2/BRD7/TP53/SPHK2/SUV39H1/GSK3A	10
BP	GO:0009201	ribonucleoside triphosphate biosynthetic process	8/267	123/18614	0.000401199	0.0025831	0.00154762	TREM2/ATP6V0C/NME5/PINK1/ATP6V1A/TGFB1/SPHK2/NDUFA11	8
BP	GO:1904377	positive regulation of protein localization to cell periphery	6/267	68/18614	0.000428108	0.00274854	0.00164674	TREM2/PIK3R1/AKT1/EPHA2/SQSTM1/CLN3	6
BP	GO:0007584	response to nutrient	9/267	156/18614	0.000428208	0.00274854	0.00164674	GCLC/SNW1/PDK2/AKR1C3/SST/POR/HMOX1/FES/TSPO	9
BP	GO:0070371	ERK1 and ERK2 cascade	14/267	341/18614	0.000433341	0.00277723	0.00166393	HRAS/TREM2/PTPN6/HMGB1/RIPK2/HTR2B/LYN/JUN/ARRB2/TGFB1/CD74/PYCARD/EPHA2/MAPK3	14
BP	GO:0010917	negative regulation of mitochondrial membrane potential	3/267	11/18614	0.000442182	0.00280809	0.00168242	PRELID1/ARL6IP5/PMAIP1	3
BP	GO:0045060	negative thymic T cell selection	3/267	11/18614	0.000442182	0.00280809	0.00168242	CD74/CD3E/ATG5	3
BP	GO:0045837	negative regulation of membrane potential	3/267	11/18614	0.000442182	0.00280809	0.00168242	PRELID1/ARL6IP5/PMAIP1	3
BP	GO:0051469	vesicle fusion with vacuole	3/267	11/18614	0.000442182	0.00280809	0.00168242	CHMP2B/CHMP6/CHMP4C	3
BP	GO:0061763	multivesicular body-lysosome fusion	3/267	11/18614	0.000442182	0.00280809	0.00168242	CHMP2B/CHMP6/CHMP4C	3
BP	GO:1990440	positive regulation of transcription from RNA polymerase II promoter in response to endoplasmic reticulum stress	3/267	11/18614	0.000442182	0.00280809	0.00168242	CREB3L1/TP53/CEBPB	3
BP	GO:1903307	positive regulation of regulated secretory pathway	5/267	45/18614	0.000447117	0.00283513	0.00169862	FGR/ITGAM/RAB3A/SPHK2/CDK5	5
BP	GO:0006874	intracellular calcium ion homeostasis	13/267	303/18614	0.000457293	0.00289089	0.00173203	FIS1/ATP13A2/PTPN6/HEXB/HTR2B/LYN/MCOLN1/BAK1/GRINA/ATG5/TCIRG1/CDK5/CLN3	13
BP	GO:0051054	positive regulation of DNA metabolic process	13/267	303/18614	0.000457293	0.00289089	0.00173203	SIRT6/KAT5/HMGB1/TFPT/AKT1/ARRB2/TGFB1/BRD7/PIAS4/HSP90AA1/MAPK3/MSH2/TMEM161A	13
BP	GO:0061614	miRNA transcription	6/267	69/18614	0.000463322	0.00291408	0.00174592	DDX5/RELA/JUN/TGFB1/TP53/SREBF1	6
BP	GO:0002690	positive regulation of leukocyte chemotaxis	7/267	96/18614	0.000464442	0.00291408	0.00174592	HMGB1/RAC2/CREB3/CD74/RARRES2/MAPK3/SERPINE1	7
BP	GO:0032088	negative regulation of NF-kappaB transcription factor activity	7/267	96/18614	0.000464442	0.00291408	0.00174592	UFL1/ARRB2/PIAS4/PYCARD/CHUK/RBCK1/BCL3	7
BP	GO:0032091	negative regulation of protein binding	7/267	96/18614	0.000464442	0.00291408	0.00174592	CDKN1A/STUB1/AKT1/ARRB2/PPP1CA/TMC8/MAPK3	7
BP	GO:0045807	positive regulation of endocytosis	7/267	96/18614	0.000464442	0.00291408	0.00174592	TREM2/APPL1/MIB1/ARRB2/CD14/SERPINE1/CLN3	7
BP	GO:0002688	regulation of leukocyte chemotaxis	8/267	126/18614	0.000471586	0.00295447	0.00177012	HMGB1/RAC2/LYN/CREB3/CD74/RARRES2/MAPK3/SERPINE1	8
BP	GO:0032872	regulation of stress-activated MAPK cascade	10/267	193/18614	0.000488256	0.00305434	0.00182995	HRAS/TREM2/HMGB1/RIPK2/CD27/PINK1/ARL6IP5/PYCARD/DNAJA1/MAPK3	10
BP	GO:0010586	miRNA metabolic process	7/267	97/18614	0.000494538	0.00308441	0.00184797	DDX5/HRAS/RELA/JUN/TGFB1/TP53/SREBF1	7
BP	GO:1902807	negative regulation of cell cycle G1/S phase transition	7/267	97/18614	0.000494538	0.00308441	0.00184797	CDKN1A/PIDD1/EZH2/BRD7/TP53/MUC1/PLK2	7
BP	GO:0042088	T-helper 1 type immune response	5/267	46/18614	0.000495831	0.00308788	0.00185005	HRAS/HMGB1/RIPK2/IL33/BCL3	5
BP	GO:0035601	protein deacylation	8/267	127/18614	0.000497158	0.00309154	0.00185224	SIRT6/ABHD12/PINK1/SIRT2/TP53/SREBF1/SPHK2/SUV39H1	8
BP	GO:1901991	negative regulation of mitotic cell cycle phase transition	10/267	194/18614	0.00050842	0.00315688	0.00189139	VPS4A/CDKN1A/PIDD1/EZH2/USP47/CHMP4C/BRD7/TP53/MUC1/PLK2	10
BP	GO:0006665	sphingolipid metabolic process	9/267	160/18614	0.000514902	0.00319239	0.00191267	NEU1/HEXB/SGPP1/GLA/SPHK2/SPTLC2/PLA2G15/CPTP/HTRA2	9
BP	GO:0016570	histone modification	17/267	475/18614	0.000531797	0.00329227	0.0019725	UFL1/KDM6B/KAT5/SNW1/EZH2/PCGF2/USP21/PINK1/SIRT2/TP53/MAP3K7/SREBF1/SPHK2/MUC1/ATG5/SUV39H1/CDK5	17
BP	GO:0001774	microglial cell activation	5/267	47/18614	0.000548432	0.00338025	0.00202521	TREM2/ITGAM/IL33/JUN/TYROBP	5
BP	GO:0046677	response to antibiotic	5/267	47/18614	0.000548432	0.00338025	0.00202521	EZH2/JAK1/HYAL2/TP53/HSP90AA1	5
BP	GO:0071985	multivesicular body sorting pathway	5/267	47/18614	0.000548432	0.00338025	0.00202521	VPS4A/CHMP2B/CHMP6/CHMP4C/HGS	5
BP	GO:0034143	regulation of toll-like receptor 4 signaling pathway	4/267	27/18614	0.00056012	0.00344721	0.00206533	TREM2/LYN/APPL1/CD14	4
BP	GO:0045621	positive regulation of lymphocyte differentiation	8/267	130/18614	0.000580692	0.00353807	0.00211977	KAT5/RIPK2/CD27/IL7/AP3B1/BRD7/CD74/BAD	8
BP	GO:0002260	lymphocyte homeostasis	6/267	72/18614	0.000582648	0.00353807	0.00211977	LYN/AKT1/BAK1/CD74/PMAIP1/TCIRG1	6
BP	GO:0099518	vesicle cytoskeletal trafficking	6/267	72/18614	0.000582648	0.00353807	0.00211977	AP3M1/BLOC1S2/AP3B1/STK11/BLOC1S1/CLN3	6
BP	GO:0043383	negative T cell selection	3/267	12/18614	0.000583338	0.00353807	0.00211977	CD74/CD3E/ATG5	3
BP	GO:0051095	regulation of helicase activity	3/267	12/18614	0.000583338	0.00353807	0.00211977	MSH6/TP53/MSH2	3
BP	GO:0061517	macrophage proliferation	3/267	12/18614	0.000583338	0.00353807	0.00211977	TREM2/IL33/MAPK3	3
BP	GO:0071493	cellular response to UV-B	3/267	12/18614	0.000583338	0.00353807	0.00211977	CDKN1A/HYAL2/STK11	3
BP	GO:0097576	vacuole fusion	3/267	12/18614	0.000583338	0.00353807	0.00211977	CHMP2B/CHMP6/CHMP4C	3
BP	GO:0140052	cellular response to oxidised low-density lipoprotein particle stimulus	3/267	12/18614	0.000583338	0.00353807	0.00211977	TREM2/AKT1/TICAM1	3
BP	GO:0140719	constitutive heterochromatin formation	3/267	12/18614	0.000583338	0.00353807	0.00211977	SIRT6/EZH2/SIRT2	3
BP	GO:0006631	fatty acid metabolic process	15/267	394/18614	0.000599586	0.00363136	0.00217566	ECH1/ABHD12/TNFRSF1A/PDK2/PTGDS/AKT1/AKR1C3/SESN2/POR/GSTM1/LIAS/CD74/SREBF1/ETFDH/PLA2G15	15
BP	GO:0098732	macromolecule deacylation	8/267	131/18614	0.000610931	0.00369472	0.00221363	SIRT6/ABHD12/PINK1/SIRT2/TP53/SREBF1/SPHK2/SUV39H1	8
BP	GO:0045785	positive regulation of cell adhesion	17/267	482/18614	0.00062643	0.00377536	0.00226194	KAT5/PTPN6/HMGB1/RIPK2/CD27/LYN/RELA/JAK1/AKT1/IL7/AP3B1/BRD7/CD74/PIK3R2/CD3E/PYCARD/BAD	17
BP	GO:0032535	regulation of cellular component size	14/267	354/18614	0.000626891	0.00377536	0.00226194	PPP1R15A/ATP13A2/HIP1R/RPTOR/BLOC1S2/PPP1CA/PIK3R2/HAX1/PYCARD/HSP90AA1/BLOC1S1/MLST8/CDK5/CLN3	14
BP	GO:0071260	cellular response to mechanical stimulus	6/267	73/18614	0.000627309	0.00377536	0.00226194	TNFRSF1A/GCLC/IL33/BAK1/BAD/MAPK3	6
BP	GO:0071560	cellular response to transforming growth factor beta stimulus	12/267	274/18614	0.000627873	0.00377536	0.00226194	MAPK7/SNW1/STUB1/MIR17/JUN/APPL1/ARRB2/TGFB1/HYAL2/TP53/STK11/MAP3K7	12
BP	GO:0010466	negative regulation of peptidase activity	11/267	236/18614	0.00062982	0.00378163	0.0022657	BCL2L12/CD27/SFN/MIR17/AKT1/ARRB2/USP47/IFI16/POR/NLE1/SERPINE1	11
BP	GO:0050764	regulation of phagocytosis	7/267	101/18614	0.000630825	0.00378224	0.00226606	FGR/TREM2/HMGB1/MIR17/APPL1/PYCARD/ATG5	7
BP	GO:0006027	glycosaminoglycan catabolic process	4/267	28/18614	0.000646161	0.00385211	0.00230793	SGSH/HEXB/TGFB1/HYAL2	4
BP	GO:0030262	apoptotic nuclear changes	4/267	28/18614	0.000646161	0.00385211	0.00230793	AIFM1/ERN2/SHARPIN/DEDD2	4
BP	GO:0051156	glucose 6-phosphate metabolic process	4/267	28/18614	0.000646161	0.00385211	0.00230793	G6PD/RPTOR/TP53/MLST8	4
BP	GO:0150146	cell junction disassembly	4/267	28/18614	0.000646161	0.00385211	0.00230793	TREM2/PIK3R1/ITGAM/CDK5	4
BP	GO:0050708	regulation of protein secretion	12/267	275/18614	0.000648319	0.00385948	0.00231234	SIRT6/EXOC1/PPID/ATP13A2/TREM2/MIR17/TGFB1/VPS35/SREBF1/BAD/GLUD1/TCIRG1	12
BP	GO:0019884	antigen processing and presentation of exogenous antigen	5/267	49/18614	0.000666077	0.00394835	0.00236558	AP3B1/CTSF/CD74/CTSV/CTSD	5
BP	GO:0043330	response to exogenous dsRNA	5/267	49/18614	0.000666077	0.00394835	0.00236558	SLC3A2/RIPK2/MUL1/TICAM1/MAPK3	5
BP	GO:0140895	cell surface toll-like receptor signaling pathway	5/267	49/18614	0.000666077	0.00394835	0.00236558	TREM2/RIPK2/LYN/APPL1/CD14	5
BP	GO:0030316	osteoclast differentiation	7/267	102/18614	0.000669159	0.0039592	0.00237209	TREM2/PIK3R1/ATP6AP1/EPHA2/TYROBP/TCIRG1/CEBPB	7
BP	GO:0050851	antigen receptor-mediated signaling pathway	10/267	201/18614	0.000669801	0.0039592	0.00237209	HRAS/PTPN6/RIPK2/LYN/RELA/IKBKG/STK11/MAP3K7/CD3E/RBCK1	10
BP	GO:0008333	endosome to lysosome transport	6/267	74/18614	0.000674578	0.00397523	0.00238169	VPS4A/CHMP2B/CHMP6/PLEKHF1/CHMP4C/M6PR	6
BP	GO:0032732	positive regulation of interleukin-1 production	6/267	74/18614	0.000674578	0.00397523	0.00238169	HMGB1/RIPK2/GSDMD/IFI16/PYCARD/TYROBP	6
BP	GO:0046390	ribose phosphate biosynthetic process	11/267	238/18614	0.000675362	0.00397523	0.00238169	TREM2/ATP6V0C/G6PD/NME5/PDK2/PPAT/PINK1/ATP6V1A/TGFB1/SPHK2/NDUFA11	11
BP	GO:0033673	negative regulation of kinase activity	11/267	239/18614	0.000699142	0.00410942	0.00246209	CHMP6/PTPN6/CDKN1A/SFN/LYN/AKT1/HYAL2/PYCARD/TSC2/DNAJA1/TRIB2	11
BP	GO:0001776	leukocyte homeostasis	7/267	103/18614	0.000709318	0.00414618	0.00248411	HMGB1/LYN/AKT1/BAK1/CD74/PMAIP1/TCIRG1	7
BP	GO:0045639	positive regulation of myeloid cell differentiation	7/267	103/18614	0.000709318	0.00414618	0.00248411	TREM2/PF4/TGFB1/CD74/HAX1/FES/TYROBP	7
BP	GO:0048144	fibroblast proliferation	7/267	103/18614	0.000709318	0.00414618	0.00248411	SIRT6/HRAS/CDKN1A/MIR17/JUN/CD74/TP53	7
BP	GO:0009142	nucleoside triphosphate biosynthetic process	8/267	134/18614	0.000709358	0.00414618	0.00248411	TREM2/ATP6V0C/NME5/PINK1/ATP6V1A/TGFB1/SPHK2/NDUFA11	8
BP	GO:0071479	cellular response to ionizing radiation	6/267	75/18614	0.000724559	0.00422912	0.0025338	HRAS/CDKN1A/FIGNL1/IFI16/TP53/BCL2L1	6
BP	GO:0002269	leukocyte activation involved in inflammatory response	5/267	50/18614	0.000731522	0.00425197	0.00254749	TREM2/ITGAM/IL33/JUN/TYROBP	5
BP	GO:0006692	prostanoid metabolic process	5/267	50/18614	0.000731522	0.00425197	0.00254749	TNFRSF1A/PTGDS/AKR1C3/GSTM1/CD74	5
BP	GO:0006693	prostaglandin metabolic process	5/267	50/18614	0.000731522	0.00425197	0.00254749	TNFRSF1A/PTGDS/AKR1C3/GSTM1/CD74	5
BP	GO:0010800	positive regulation of peptidyl-threonine phosphorylation	4/267	29/18614	0.000741163	0.00429608	0.00257392	RPTOR/RIPK2/TGFB1/GSK3A	4
BP	GO:0090025	regulation of monocyte chemotaxis	4/267	29/18614	0.000741163	0.00429608	0.00257392	HMGB1/LYN/CREB3/SERPINE1	4
BP	GO:0032494	response to peptidoglycan	3/267	13/18614	0.00075032	0.00433119	0.00259496	TREM2/RIPK2/RELA	3
BP	GO:1901524	regulation of mitophagy	3/267	13/18614	0.00075032	0.00433119	0.00259496	PINK1/TP53/TSC2	3
BP	GO:0032479	regulation of type I interferon production	7/267	104/18614	0.000751361	0.00433119	0.00259496	RIPK2/CD14/PYCARD/TICAM1/ATG5/CHUK/HSP90AA1	7
BP	GO:0032606	type I interferon production	7/267	104/18614	0.000751361	0.00433119	0.00259496	RIPK2/CD14/PYCARD/TICAM1/ATG5/CHUK/HSP90AA1	7
BP	GO:0071559	response to transforming growth factor beta	12/267	280/18614	0.000759122	0.00436991	0.00261816	MAPK7/SNW1/STUB1/MIR17/JUN/APPL1/ARRB2/TGFB1/HYAL2/TP53/STK11/MAP3K7	12
BP	GO:0010639	negative regulation of organelle organization	14/267	362/18614	0.000779161	0.00447911	0.00268358	GCLC/HIP1R/PIK3R1/SLC35F6/MUL1/PRELID1/AKT1/PINK1/ARRB2/BAK1/TP53/TSC2/TSPO/BCL2L1	14
BP	GO:0090066	regulation of anatomical structure size	17/267	492/18614	0.000786527	0.00451525	0.00270523	GCLC/PPP1R15A/ATP13A2/HIP1R/RPTOR/HTR2B/BLOC1S2/PPP1CA/PIK3R2/HAX1/PYCARD/ATG5/HSP90AA1/BLOC1S1/MLST8/CDK5/CLN3	17
BP	GO:0006672	ceramide metabolic process	7/267	105/18614	0.000795352	0.00455965	0.00273184	NEU1/HEXB/GLA/SPHK2/SPTLC2/PLA2G15/HTRA2	7
BP	GO:0010939	regulation of necrotic cell death	5/267	51/18614	0.000801654	0.00457697	0.00274221	AIFM1/CASP6/TP53/RBCK1/TSPO	5
BP	GO:0045912	negative regulation of carbohydrate metabolic process	5/267	51/18614	0.000801654	0.00457697	0.00274221	SIRT6/DDIT4/TGFB1/TP53/GSK3A	5
BP	GO:1902895	positive regulation of miRNA transcription	5/267	51/18614	0.000801654	0.00457697	0.00274221	RELA/JUN/TGFB1/TP53/SREBF1	5
BP	GO:0006809	nitric oxide biosynthetic process	6/267	77/18614	0.000833075	0.00473698	0.00283808	AKT1/GLA/ACP5/TICAM1/HSP90AA1/TSPO	6
BP	GO:0010827	regulation of glucose transmembrane transport	6/267	77/18614	0.000833075	0.00473698	0.00283808	SIRT6/PIK3R1/AKT1/APPL1/PEA15/GSK3A	6
BP	GO:0032729	positive regulation of type II interferon production	6/267	77/18614	0.000833075	0.00473698	0.00283808	HRAS/RIPK2/CD14/CD3E/PYCARD/BCL3	6
BP	GO:0043410	positive regulation of MAPK cascade	17/267	495/18614	0.000840908	0.00475666	0.00284987	LAMTOR3/HRAS/TREM2/HMGB1/EZH2/RIPK2/ERN2/CD27/HTR2B/JUN/ARRB2/TGFB1/ARL6IP5/CD74/MAP3K7/PYCARD/MAPK3	17
BP	GO:0006754	ATP biosynthetic process	7/267	106/18614	0.000841354	0.00475666	0.00284987	TREM2/ATP6V0C/PINK1/ATP6V1A/TGFB1/SPHK2/NDUFA11	7
BP	GO:0006882	intracellular zinc ion homeostasis	4/267	30/18614	0.000845628	0.00475666	0.00284987	ATP13A2/S100A9/AP3B1/TMC8	4
BP	GO:0006921	cellular component disassembly involved in execution phase of apoptosis	4/267	30/18614	0.000845628	0.00475666	0.00284987	AIFM1/ERN2/SHARPIN/DEDD2	4
BP	GO:0071480	cellular response to gamma radiation	4/267	30/18614	0.000845628	0.00475666	0.00284987	HRAS/CDKN1A/TP53/BCL2L1	4
BP	GO:0090140	regulation of mitochondrial fission	4/267	30/18614	0.000845628	0.00475666	0.00284987	FIS1/MUL1/PINK1/VPS35	4
BP	GO:0090312	positive regulation of protein deacetylation	4/267	30/18614	0.000845628	0.00475666	0.00284987	PINK1/TP53/SREBF1/SUV39H1	4
BP	GO:1900101	regulation of endoplasmic reticulum unfolded protein response	4/267	30/18614	0.000845628	0.00475666	0.00284987	UFL1/PPP1R15A/PIK3R1/BAK1	4
BP	GO:0045444	fat cell differentiation	11/267	246/18614	0.000885881	0.00497639	0.00298152	SIRT6/MIR17/AKT1/ZFP36/SIRT2/TGFB1/SREBF1/RARRES2/ZNF385A/CEBPB/TRIB2	11
BP	GO:0062207	regulation of pattern recognition receptor signaling pathway	7/267	107/18614	0.00088943	0.00498302	0.00298549	TREM2/HMGB1/LYN/MIR17/APPL1/ARRB2/CD14	7
BP	GO:0002534	cytokine production involved in inflammatory response	6/267	78/18614	0.000891825	0.00498302	0.00298549	TREM2/EZH2/MIR17/APPL1/PYCARD/TICAM1	6
BP	GO:0032720	negative regulation of tumor necrosis factor production	6/267	78/18614	0.000891825	0.00498302	0.00298549	TREM2/PTPN6/ARRB2/ACP5/TSPO/BCL3	6
BP	GO:1900015	regulation of cytokine production involved in inflammatory response	6/267	78/18614	0.000891825	0.00498302	0.00298549	TREM2/EZH2/MIR17/APPL1/PYCARD/TICAM1	6
BP	GO:0001909	leukocyte mediated cytotoxicity	8/267	139/18614	0.00090149	0.00502362	0.00300981	PTPN6/ITGAM/STXBP2/PLEKHM2/ARRB2/TGFB1/GZMB/TYROBP	8
BP	GO:1903322	positive regulation of protein modification by small protein conjugation or removal	8/267	139/18614	0.00090149	0.00502362	0.00300981	RIPK2/STUB1/TOPORS/MUL1/PINK1/PIAS4/TICAM1/GSK3A	8
BP	GO:0055074	calcium ion homeostasis	13/267	327/18614	0.000927824	0.00516349	0.00309361	FIS1/ATP13A2/PTPN6/HEXB/HTR2B/LYN/MCOLN1/BAK1/GRINA/ATG5/TCIRG1/CDK5/CLN3	13
BP	GO:0090398	cellular senescence	7/267	108/18614	0.000939647	0.00522234	0.00312887	SIRT6/HRAS/KAT5/CDKN1A/MIR17/TP53/PLK2	7
BP	GO:0007093	mitotic cell cycle checkpoint signaling	8/267	140/18614	0.000944502	0.00522358	0.00312962	VPS4A/CDKN1A/PIDD1/CHMP4C/TP53/MUC1/PLK2/MSH2	8
BP	GO:0045059	positive thymic T cell selection	3/267	14/18614	0.000944863	0.00522358	0.00312962	CD74/STK11/CD3E	3
BP	GO:0046479	glycosphingolipid catabolic process	3/267	14/18614	0.000944863	0.00522358	0.00312962	NEU1/HEXB/GLA	3
BP	GO:1901029	negative regulation of mitochondrial outer membrane permeabilization involved in apoptotic signaling pathway	3/267	14/18614	0.000944863	0.00522358	0.00312962	GCLC/SLC35F6/BAK1	3
BP	GO:0002440	production of molecular mediator of immune response	13/267	328/18614	0.000954011	0.0052672	0.00315575	RIPK2/IL33/MSH6/TGFB1/HMOX1/ACP5/CD74/MAP3K7/PYCARD/SPHK2/TICAM1/ATG5/MSH2	13
BP	GO:0010039	response to iron ion	4/267	31/18614	0.000960057	0.00527276	0.00315908	G6PD/HMOX1/MAP1LC3A/ATG5	4
BP	GO:0014044	Schwann cell development	4/267	31/18614	0.000960057	0.00527276	0.00315908	AKT1/SIRT2/PPP3R1/CDK5	4
BP	GO:0019886	antigen processing and presentation of exogenous peptide antigen via MHC class II	4/267	31/18614	0.000960057	0.00527276	0.00315908	CTSF/CD74/CTSV/CTSD	4
BP	GO:1902042	negative regulation of extrinsic apoptotic signaling pathway via death domain receptors	4/267	31/18614	0.000960057	0.00527276	0.00315908	HMOX1/PEA15/BCL2L1/SERPINE1	4
BP	GO:0031056	regulation of histone modification	8/267	141/18614	0.000989143	0.00542538	0.00325052	SNW1/PINK1/TP53/SREBF1/SPHK2/MUC1/ATG5/SUV39H1	8
BP	GO:0042116	macrophage activation	7/267	109/18614	0.000992071	0.00543432	0.00325588	TREM2/ITGAM/IL33/JUN/CD74/TICAM1/TYROBP	7
BP	GO:0016042	lipid catabolic process	13/267	330/18614	0.00100825	0.0055157	0.00330463	ECH1/SIRT6/ABHD12/NEU1/HEXB/AKT1/AKR1C3/SESN2/GLA/SIRT2/RARRES2/ETFDH/PLA2G15	13
BP	GO:0002720	positive regulation of cytokine production involved in immune response	6/267	80/18614	0.00101886	0.0055592	0.0033307	RIPK2/CD74/MAP3K7/PYCARD/SPHK2/TICAM1	6
BP	GO:1903556	negative regulation of tumor necrosis factor superfamily cytokine production	6/267	80/18614	0.00101886	0.0055592	0.0033307	TREM2/PTPN6/ARRB2/ACP5/TSPO/BCL3	6
BP	GO:1901222	regulation of NIK/NF-kappaB signaling	7/267	110/18614	0.00104677	0.00570408	0.0034175	TREM2/CD27/RELA/CD14/TRADD/RBCK1/BCL3	7
BP	GO:0045926	negative regulation of growth	11/267	252/18614	0.00107721	0.00586229	0.00351229	G6PD/CDKN1A/MUL1/SESN2/TGFB1/HYAL2/TP53/STK11/SPHK2/CDK5/GSK3A	11
BP	GO:0016051	carbohydrate biosynthetic process	10/267	214/18614	0.00108146	0.00587779	0.00352158	SIRT6/G6PD/PDK2/AKT1/SESN2/GYS1/TGFB1/PPP1CA/STK11/GSK3A	10
BP	GO:0002862	negative regulation of inflammatory response to antigenic stimulus	4/267	32/18614	0.00108495	0.00587933	0.0035225	FGR/TREM2/LYN/PLK2	4
BP	GO:1903955	positive regulation of protein targeting to mitochondrion	4/267	32/18614	0.00108495	0.00587933	0.0035225	RAC2/PINK1/HTRA2/GSK3A	4
BP	GO:0044773	mitotic DNA damage checkpoint signaling	6/267	81/18614	0.00108736	0.00587933	0.0035225	CDKN1A/PIDD1/TP53/MUC1/PLK2/MSH2	6
BP	GO:2000628	regulation of miRNA metabolic process	6/267	81/18614	0.00108736	0.00587933	0.0035225	HRAS/RELA/JUN/TGFB1/TP53/SREBF1	6
BP	GO:0010761	fibroblast migration	5/267	55/18614	0.00113324	0.00611163	0.00366167	AKT1/APPL1/TGFB1/HYAL2/CLN3	5
BP	GO:0061900	glial cell activation	5/267	55/18614	0.00113324	0.00611163	0.00366167	TREM2/ITGAM/IL33/JUN/TYROBP	5
BP	GO:0014066	regulation of phosphatidylinositol 3-kinase signaling	7/267	112/18614	0.00116326	0.00623804	0.00373741	FGR/TREM2/PTPN6/NEDD4/HAX1/TSC2/MAZ	7
BP	GO:0043473	pigmentation	7/267	112/18614	0.00116326	0.00623804	0.00373741	AP3M1/BLOC1S2/AP3B1/AP1B1/HPS6/AP1M1/BLOC1S1	7
BP	GO:0010225	response to UV-C	3/267	15/18614	0.00116861	0.00623804	0.00373741	BAK1/TP53/BCL3	3
BP	GO:0097212	lysosomal membrane organization	3/267	15/18614	0.00116861	0.00623804	0.00373741	CHMP2B/CHMP6/CHMP4C	3
BP	GO:0098883	synapse pruning	3/267	15/18614	0.00116861	0.00623804	0.00373741	TREM2/ITGAM/CDK5	3
BP	GO:1902166	negative regulation of intrinsic apoptotic signaling pathway in response to DNA damage by p53 class mediator	3/267	15/18614	0.00116861	0.00623804	0.00373741	CD74/MUC1/ZNF385A	3
BP	GO:1903543	positive regulation of exosomal secretion	3/267	15/18614	0.00116861	0.00623804	0.00373741	VPS4A/ATP13A2/HGS	3
BP	GO:1904923	regulation of autophagy of mitochondrion in response to mitochondrial depolarization	3/267	15/18614	0.00116861	0.00623804	0.00373741	MUL1/PINK1/HTRA2	3
BP	GO:0050671	positive regulation of lymphocyte proliferation	8/267	145/18614	0.00118489	0.00631692	0.00378467	CDKN1A/HMGB1/RIPK2/IL7/CD74/CD3E/PYCARD/TICAM1	8
BP	GO:0009152	purine ribonucleotide biosynthetic process	10/267	217/18614	0.00120111	0.00639523	0.00383159	TREM2/ATP6V0C/NME5/PDK2/PPAT/PINK1/ATP6V1A/TGFB1/SPHK2/NDUFA11	10
BP	GO:0002752	cell surface pattern recognition receptor signaling pathway	5/267	56/18614	0.00122998	0.0065323	0.00391371	TREM2/RIPK2/LYN/APPL1/CD14	5
BP	GO:0010803	regulation of tumor necrosis factor-mediated signaling pathway	5/267	56/18614	0.00122998	0.0065323	0.00391371	PELI3/TNFRSF1A/SHARPIN/PIAS4/PYCARD	5
BP	GO:0014068	positive regulation of phosphatidylinositol 3-kinase signaling	6/267	83/18614	0.00123492	0.00655026	0.00392447	FGR/TREM2/PTPN6/NEDD4/HAX1/MAZ	6
BP	GO:0007179	transforming growth factor beta receptor signaling pathway	10/267	218/18614	0.00124332	0.00658643	0.00394615	SNW1/STUB1/MIR17/JUN/APPL1/ARRB2/TGFB1/TP53/STK11/MAP3K7	10
BP	GO:1904659	glucose transmembrane transport	7/267	114/18614	0.00128969	0.00682345	0.00408815	SIRT6/PIK3R1/AKT1/SESN2/APPL1/PEA15/GSK3A	7
BP	GO:0000281	mitotic cytokinesis	6/267	84/18614	0.00131421	0.00693567	0.00415538	VPS4A/CHMP2B/EXOC1/CHMP6/CHMP4C/KIF20A	6
BP	GO:0061515	myeloid cell development	6/267	84/18614	0.00131421	0.00693567	0.00415538	G6PD/PTPN6/ATP6AP1/TYROBP/ZNF385A/CEBPB	6
BP	GO:0007080	mitotic metaphase plate congression	5/267	57/18614	0.00133268	0.00701543	0.00420317	VPS4A/CHMP2B/CHMP6/KAT5/CHMP4C	5
BP	GO:0010332	response to gamma radiation	5/267	57/18614	0.00133268	0.00701543	0.00420317	HRAS/CDKN1A/BAK1/TP53/BCL2L1	5
BP	GO:0031333	negative regulation of protein-containing complex assembly	8/267	148/18614	0.00135105	0.00710321	0.00425576	TREM2/HIP1R/HMGB1/MIR17/SIRT2/VPS35/TMC8/CPTP	8
BP	GO:0006026	aminoglycan catabolic process	4/267	34/18614	0.00136816	0.00715717	0.00428809	SGSH/HEXB/TGFB1/HYAL2	4
BP	GO:0044546	NLRP3 inflammasome complex assembly	4/267	34/18614	0.00136816	0.00715717	0.00428809	TREM2/SIRT2/PYCARD/CPTP	4
BP	GO:0045577	regulation of B cell differentiation	4/267	34/18614	0.00136816	0.00715717	0.00428809	PTPN6/CD27/IL7/BAD	4
BP	GO:0090322	regulation of superoxide metabolic process	4/267	34/18614	0.00136816	0.00715717	0.00428809	ITGAM/TGFB1/ACP5/TYROBP	4
BP	GO:0044774	mitotic DNA integrity checkpoint signaling	6/267	85/18614	0.00139734	0.00730069	0.00437408	CDKN1A/PIDD1/TP53/MUC1/PLK2/MSH2	6
BP	GO:0030214	hyaluronan catabolic process	3/267	16/18614	0.00142311	0.00737087	0.00441613	HEXB/TGFB1/HYAL2	3
BP	GO:0034134	toll-like receptor 2 signaling pathway	3/267	16/18614	0.00142311	0.00737087	0.00441613	TREM2/RIPK2/LYN	3
BP	GO:0034349	glial cell apoptotic process	3/267	16/18614	0.00142311	0.00737087	0.00441613	TREM2/TP53/CDK5	3
BP	GO:0043517	positive regulation of DNA damage response, signal transduction by p53 class mediator	3/267	16/18614	0.00142311	0.00737087	0.00441613	DDX5/PMAIP1/ZNF385A	3
BP	GO:0045579	positive regulation of B cell differentiation	3/267	16/18614	0.00142311	0.00737087	0.00441613	CD27/IL7/BAD	3
BP	GO:0046325	negative regulation of glucose import	3/267	16/18614	0.00142311	0.00737087	0.00441613	SIRT6/PEA15/GSK3A	3
BP	GO:0048385	regulation of retinoic acid receptor signaling pathway	3/267	16/18614	0.00142311	0.00737087	0.00441613	SNW1/EZH2/AKR1C3	3
BP	GO:0006476	protein deacetylation	7/267	116/18614	0.00142662	0.00737087	0.00441613	SIRT6/PINK1/SIRT2/TP53/SREBF1/SPHK2/SUV39H1	7
BP	GO:0042752	regulation of circadian rhythm	7/267	116/18614	0.00142662	0.00737087	0.00441613	SIRT6/KAT5/EZH2/PTGDS/PPP1CA/TP53/SUV39H1	7
BP	GO:0006998	nuclear envelope organization	5/267	58/18614	0.00144157	0.00742979	0.00445143	VPS4A/CHMP2B/CHMP6/SIRT2/CHMP4C	5
BP	GO:0090311	regulation of protein deacetylation	5/267	58/18614	0.00144157	0.00742979	0.00445143	PINK1/TP53/SREBF1/SPHK2/SUV39H1	5
BP	GO:0033077	T cell differentiation in thymus	6/267	86/18614	0.00148441	0.00764115	0.00457806	RIPK2/CD74/TP53/STK11/CD3E/ATG5	6
BP	GO:0008645	hexose transmembrane transport	7/267	117/18614	0.00149921	0.00770785	0.00461802	SIRT6/PIK3R1/AKT1/SESN2/APPL1/PEA15/GSK3A	7
BP	GO:0061081	positive regulation of myeloid leukocyte cytokine production involved in immune response	4/267	35/18614	0.00152747	0.00782429	0.00468778	RIPK2/CD74/PYCARD/TICAM1	4
BP	GO:0062098	regulation of programmed necrotic cell death	4/267	35/18614	0.00152747	0.00782429	0.00468778	AIFM1/CASP6/TP53/RBCK1	4
BP	GO:1902253	regulation of intrinsic apoptotic signaling pathway by p53 class mediator	4/267	35/18614	0.00152747	0.00782429	0.00468778	CD74/TP53/MUC1/ZNF385A	4
BP	GO:0051302	regulation of cell division	9/267	187/18614	0.00155263	0.00794347	0.00475919	VPS4A/SFN/HTR2B/SIRT2/TGFB1/CHMP4C/PLK2/BCL2L1/KIF20A	9
BP	GO:0050679	positive regulation of epithelial cell proliferation	10/267	225/18614	0.00157388	0.0080169	0.00480318	SIRT6/HRAS/HMGB1/RPTOR/HTR2B/AKT1/JUN/TNFSF12/HMOX1/BAD	10
BP	GO:0050866	negative regulation of cell activation	10/267	225/18614	0.00157388	0.0080169	0.00480318	FGR/GCLC/TREM2/PTPN6/HMGB1/LYN/HMOX1/CD74/TYROBP/CEBPB	10
BP	GO:0050830	defense response to Gram-positive bacterium	7/267	118/18614	0.00157465	0.0080169	0.00480318	FGR/RIPK2/GSDMD/ACP5/PYCARD/EPHA2/RARRES2	7
BP	GO:0051897	positive regulation of protein kinase B signaling	7/267	118/18614	0.00157465	0.0080169	0.00480318	AKR1C3/PINK1/ARRB2/TGFB1/HAX1/MAZ/HSP90AA1	7
BP	GO:0021782	glial cell development	7/267	119/18614	0.00165301	0.00840563	0.00503608	TREM2/LYN/AKT1/S100A9/SIRT2/PPP3R1/CDK5	7
BP	GO:0071709	membrane assembly	5/267	60/18614	0.00167883	0.0085266	0.00510856	VPS4A/CHMP2B/CHMP6/SIRT2/CHMP4C	5
BP	GO:0030224	monocyte differentiation	4/267	36/18614	0.00169924	0.00856969	0.00513438	JUN/IFI16/CD74/FES	4
BP	GO:0060218	hematopoietic stem cell differentiation	4/267	36/18614	0.00169924	0.00856969	0.00513438	UFL1/KAT5/ZFP36/TP53	4
BP	GO:0140632	inflammasome complex assembly	4/267	36/18614	0.00169924	0.00856969	0.00513438	TREM2/SIRT2/PYCARD/CPTP	4
BP	GO:1903580	positive regulation of ATP metabolic process	4/267	36/18614	0.00169924	0.00856969	0.00513438	TREM2/RPTOR/PINK1/MLST8	4
BP	GO:0019377	glycolipid catabolic process	3/267	17/18614	0.00170984	0.00856969	0.00513438	NEU1/HEXB/GLA	3
BP	GO:0045019	negative regulation of nitric oxide biosynthetic process	3/267	17/18614	0.00170984	0.00856969	0.00513438	GLA/ACP5/TSPO	3
BP	GO:0090399	replicative senescence	3/267	17/18614	0.00170984	0.00856969	0.00513438	CDKN1A/TP53/SERPINE1	3
BP	GO:1901096	regulation of autophagosome maturation	3/267	17/18614	0.00170984	0.00856969	0.00513438	TBC1D25/ATG5/CLN3	3
BP	GO:1902165	regulation of intrinsic apoptotic signaling pathway in response to DNA damage by p53 class mediator	3/267	17/18614	0.00170984	0.00856969	0.00513438	CD74/MUC1/ZNF385A	3
BP	GO:1903541	regulation of exosomal secretion	3/267	17/18614	0.00170984	0.00856969	0.00513438	VPS4A/ATP13A2/HGS	3
BP	GO:1904406	negative regulation of nitric oxide metabolic process	3/267	17/18614	0.00170984	0.00856969	0.00513438	GLA/ACP5/TSPO	3
BP	GO:0043588	skin development	12/267	308/18614	0.00171367	0.00857858	0.00513971	EZH2/SFN/RELA/SHARPIN/AKR1C3/SGPP1/AP3B1/ZFP36/ITGA6/PIAS4/TRADD/EPHA2	12
BP	GO:0006906	vesicle fusion	7/267	120/18614	0.00173437	0.00865116	0.00518319	VPS4A/CHMP2B/CHMP6/ATP13A2/RAB3A/CHMP4C/CLN3	7
BP	GO:0015749	monosaccharide transmembrane transport	7/267	120/18614	0.00173437	0.00865116	0.00518319	SIRT6/PIK3R1/AKT1/SESN2/APPL1/PEA15/GSK3A	7
BP	GO:0051101	regulation of DNA binding	7/267	120/18614	0.00173437	0.00865116	0.00518319	HMGB1/JUN/IFI16/SIRT2/TGFB1/HMOX1/BCL3	7
BP	GO:0050920	regulation of chemotaxis	10/267	230/18614	0.00185108	0.00922236	0.00552541	TREM2/HMGB1/RAC2/LYN/CREB3/TGFB1/CD74/RARRES2/MAPK3/SERPINE1	10
BP	GO:0010657	muscle cell apoptotic process	6/267	90/18614	0.00187466	0.00932871	0.00558913	MIR17/ARRB2/HMOX1/TP53/ATG5/HSP90AA1	6
BP	GO:0014037	Schwann cell differentiation	4/267	37/18614	0.00188398	0.00935287	0.00560361	AKT1/SIRT2/PPP3R1/CDK5	4
BP	GO:0090151	establishment of protein localization to mitochondrial membrane	4/267	37/18614	0.00188398	0.00935287	0.00560361	BBC3/AP3B1/GZMB/HSP90AA1	4
BP	GO:0002698	negative regulation of immune effector process	7/267	122/18614	0.0019064	0.00943103	0.00565043	PTPN6/IL33/APPL1/ARRB2/TGFB1/HMOX1/ACP5	7
BP	GO:0090174	organelle membrane fusion	7/267	122/18614	0.0019064	0.00943103	0.00565043	VPS4A/CHMP2B/CHMP6/ATP13A2/RAB3A/CHMP4C/CLN3	7
BP	GO:0060326	cell chemotaxis	12/267	312/18614	0.00190817	0.00943103	0.00565043	HMGB1/RAC2/LYN/S100A9/ARRB2/PF4/CREB3/CD74/EPHA2/RARRES2/MAPK3/SERPINE1	12
BP	GO:0009260	ribonucleotide biosynthetic process	10/267	231/18614	0.00191099	0.00943103	0.00565043	TREM2/ATP6V0C/NME5/PDK2/PPAT/PINK1/ATP6V1A/TGFB1/SPHK2/NDUFA11	10
BP	GO:0043270	positive regulation of monoatomic ion transport	10/267	231/18614	0.00191099	0.00943103	0.00565043	TREM2/G6PD/AKT1/PINK1/ARRB2/BAK1/PPP3R1/SPHK2/TSPO/CDK5	10
BP	GO:0032481	positive regulation of type I interferon production	5/267	62/18614	0.00194356	0.00958043	0.00573995	RIPK2/CD14/TICAM1/CHUK/HSP90AA1	5
BP	GO:0072384	organelle transport along microtubule	6/267	91/18614	0.00198333	0.00976501	0.00585053	AP3M1/BLOC1S2/AP3B1/STK11/BLOC1S1/CLN3	6
BP	GO:0043433	negative regulation of DNA-binding transcription factor activity	9/267	194/18614	0.00199702	0.00981035	0.0058777	UFL1/EZH2/ARRB2/HMOX1/PIAS4/PYCARD/CHUK/RBCK1/BCL3	9
BP	GO:0071901	negative regulation of protein serine/threonine kinase activity	7/267	123/18614	0.00199723	0.00981035	0.0058777	PTPN6/CDKN1A/LYN/AKT1/HYAL2/PYCARD/DNAJA1	7
BP	GO:0009313	oligosaccharide catabolic process	3/267	18/18614	0.00203019	0.00994889	0.0059607	MAN2B1/NEU1/HEXB	3
BP	GO:0090594	inflammatory response to wounding	3/267	18/18614	0.00203019	0.00994889	0.0059607	MIR17/TGFB1/HMOX1	3
BP	GO:0030808	regulation of nucleotide biosynthetic process	4/267	38/18614	0.00208218	0.0101549	0.00608412	TREM2/PDK2/PINK1/SPHK2	4
BP	GO:0032885	regulation of polysaccharide biosynthetic process	4/267	38/18614	0.00208218	0.0101549	0.00608412	AKT1/TGFB1/PPP1CA/GSK3A	4
BP	GO:1900371	regulation of purine nucleotide biosynthetic process	4/267	38/18614	0.00208218	0.0101549	0.00608412	TREM2/PDK2/PINK1/SPHK2	4
BP	GO:0032623	interleukin-2 production	5/267	63/18614	0.00208679	0.0101549	0.00608412	KAT5/RIPK2/ZFP36/MAP3K7/CD3E	5
BP	GO:0032663	regulation of interleukin-2 production	5/267	63/18614	0.00208679	0.0101549	0.00608412	KAT5/RIPK2/ZFP36/MAP3K7/CD3E	5
BP	GO:0032731	positive regulation of interleukin-1 beta production	5/267	63/18614	0.00208679	0.0101549	0.00608412	RIPK2/GSDMD/IFI16/PYCARD/TYROBP	5
BP	GO:1901988	negative regulation of cell cycle phase transition	11/267	274/18614	0.0020926	0.0101714	0.00609399	VPS4A/CDKN1A/PIDD1/EZH2/USP47/CHMP4C/BRD7/TP53/MUC1/PLK2/MSH2	11
BP	GO:0010001	glial cell differentiation	10/267	235/18614	0.00216651	0.0105184	0.0063019	TREM2/LYN/IL33/AKT1/S100A9/SIRT2/TGFB1/PPP3R1/MAPK3/CDK5	10
BP	GO:0006690	icosanoid metabolic process	7/267	125/18614	0.00218892	0.0106149	0.00635972	ABHD12/TNFRSF1A/PTGDS/AKR1C3/GSTM1/CD74/PYCARD	7
BP	GO:0001906	cell killing	9/267	197/18614	0.00221612	0.0107219	0.00642384	PTPN6/ITGAM/STXBP2/PLEKHM2/ARRB2/TGFB1/GZMB/TYROBP/BCL2L1	9
BP	GO:0002520	immune system development	9/267	197/18614	0.00221612	0.0107219	0.00642384	HMGB1/LYN/MSH6/TGFB1/TP53/CD3E/MAPK3/MSH2/BCL3	9
BP	GO:0032615	interleukin-12 production	5/267	64/18614	0.00223757	0.0107388	0.00643395	HMGB1/RIPK2/RELA/ARRB2/ACP5	5
BP	GO:0032655	regulation of interleukin-12 production	5/267	64/18614	0.00223757	0.0107388	0.00643395	HMGB1/RIPK2/RELA/ARRB2/ACP5	5
BP	GO:0044091	membrane biogenesis	5/267	64/18614	0.00223757	0.0107388	0.00643395	VPS4A/CHMP2B/CHMP6/SIRT2/CHMP4C	5
BP	GO:0048524	positive regulation of viral process	5/267	64/18614	0.00223757	0.0107388	0.00643395	VPS4A/PPID/HMGB1/CD74/ATG5	5
BP	GO:0070050	neuron cellular homeostasis	5/267	64/18614	0.00223757	0.0107388	0.00643395	CHMP2B/ATP6AP1/HEXB/ATP6V1A/CDK5	5
BP	GO:0071384	cellular response to corticosteroid stimulus	5/267	64/18614	0.00223757	0.0107388	0.00643395	AIFM1/DDIT4/AKR1C3/ZFP36/GSK3A	5
BP	GO:1905953	negative regulation of lipid localization	5/267	64/18614	0.00223757	0.0107388	0.00643395	FIS1/TREM2/MIR17/AKT1/TSPO	5
BP	GO:0060251	regulation of glial cell proliferation	4/267	39/18614	0.00229431	0.0109859	0.00658203	UFL1/LYN/TP53/TSPO	4
BP	GO:0070232	regulation of T cell apoptotic process	4/267	39/18614	0.00229431	0.0109859	0.00658203	CD27/PRELID1/TP53/BCL3	4
BP	GO:0035051	cardiocyte differentiation	8/267	161/18614	0.002297	0.0109862	0.00658219	SIRT6/KDM6B/G6PD/ARRB2/TGFB1/ATG5/MAPK3/GSK3A	8
BP	GO:0016575	histone deacetylation	6/267	94/18614	0.00233806	0.0111699	0.00669222	PINK1/SIRT2/TP53/SREBF1/SPHK2/SUV39H1	6
BP	GO:0002283	neutrophil activation involved in immune response	3/267	19/18614	0.00238547	0.0113574	0.0068046	ITGAM/STXBP2/TYROBP	3
BP	GO:0032930	positive regulation of superoxide anion generation	3/267	19/18614	0.00238547	0.0113574	0.0068046	ITGAM/TGFB1/TYROBP	3
BP	GO:1905146	lysosomal protein catabolic process	3/267	19/18614	0.00238547	0.0113574	0.0068046	ATP13A2/VPS35/CLN3	3
BP	GO:0055007	cardiac muscle cell differentiation	7/267	127/18614	0.00239452	0.0113876	0.00682267	SIRT6/KDM6B/G6PD/ARRB2/TGFB1/ATG5/GSK3A	7
BP	GO:0002478	antigen processing and presentation of exogenous peptide antigen	4/267	40/18614	0.00252088	0.0119613	0.0071664	CTSF/CD74/CTSV/CTSD	4
BP	GO:0032570	response to progesterone	4/267	40/18614	0.00252088	0.0119613	0.0071664	TGFB1/SREBF1/BAD/TSPO	4
BP	GO:0001935	endothelial cell proliferation	9/267	201/18614	0.00253759	0.0120269	0.00720573	SIRT6/HMGB1/RPTOR/HTR2B/AKT1/JUN/TNFSF12/HMOX1/EPHA2	9
BP	GO:0030595	leukocyte chemotaxis	10/267	241/18614	0.00260071	0.0123122	0.00737663	HMGB1/RAC2/LYN/S100A9/PF4/CREB3/CD74/RARRES2/MAPK3/SERPINE1	10
BP	GO:0051928	positive regulation of calcium ion transport	7/267	129/18614	0.00261469	0.0123644	0.0074079	G6PD/ARRB2/BAK1/PPP3R1/SPHK2/TSPO/CDK5	7
BP	GO:0050792	regulation of viral process	8/267	165/18614	0.00267394	0.0126303	0.00756721	VPS4A/PPID/HMGB1/IFI16/ZFP36/CD74/TRIM22/ATG5	8
BP	GO:0045739	positive regulation of DNA repair	7/267	130/18614	0.00273045	0.0128827	0.00771841	SIRT6/KAT5/HMGB1/TFPT/BRD7/PIAS4/TMEM161A	7
BP	GO:0034605	cellular response to heat	5/267	67/18614	0.00273751	0.0129014	0.00772967	STUB1/LYN/HMOX1/HSP90AA1/HTRA2	5
BP	GO:0098751	bone cell development	4/267	41/18614	0.00276234	0.012927	0.00774496	PTPN6/ATP6AP1/TYROBP/ZNF385A	4
BP	GO:0140467	integrated stress response signaling	4/267	41/18614	0.00276234	0.012927	0.00774496	PPP1R15A/JUN/CREB3/CEBPB	4
BP	GO:0030856	regulation of epithelial cell differentiation	8/267	166/18614	0.00277533	0.012927	0.00774496	TNFRSF1A/EZH2/SFN/SGPP1/ZFP36/BAD/SERPINE1/CEBPB	8
BP	GO:0031960	response to corticosteroid	8/267	166/18614	0.00277533	0.012927	0.00774496	AIFM1/DDIT4/PTGDS/AKR1C3/ZFP36/POR/BAD/GSK3A	8
BP	GO:0002577	regulation of antigen processing and presentation	3/267	20/18614	0.0027769	0.012927	0.00774496	TREM2/CD74/PYCARD	3
BP	GO:0006670	sphingosine metabolic process	3/267	20/18614	0.0027769	0.012927	0.00774496	SGPP1/SPHK2/SPTLC2	3
BP	GO:0010310	regulation of hydrogen peroxide metabolic process	3/267	20/18614	0.0027769	0.012927	0.00774496	RAC2/PINK1/ZNF205	3
BP	GO:0046514	ceramide catabolic process	3/267	20/18614	0.0027769	0.012927	0.00774496	NEU1/HEXB/GLA	3
BP	GO:0070314	G1 to G0 transition	3/267	20/18614	0.0027769	0.012927	0.00774496	EZH2/TP53/STK11	3
BP	GO:0097284	hepatocyte apoptotic process	3/267	20/18614	0.0027769	0.012927	0.00774496	CASP6/KRT18/BCL2L1	3
BP	GO:1990182	exosomal secretion	3/267	20/18614	0.0027769	0.012927	0.00774496	VPS4A/ATP13A2/HGS	3
BP	GO:0070304	positive regulation of stress-activated protein kinase signaling cascade	7/267	131/18614	0.0028501	0.0132529	0.00794026	HRAS/HMGB1/RIPK2/CD27/LYN/ARL6IP5/PYCARD	7
BP	GO:0043279	response to alkaloid	6/267	98/18614	0.00288285	0.0133755	0.00801372	CASP6/MAP1LC3A/HSP90AA1/PEA15/BCL2L1/CDK5	6
BP	GO:0120162	positive regulation of cold-induced thermogenesis	6/267	98/18614	0.00288285	0.0133755	0.00801372	SIRT6/KDM6B/FH/G0S2/LCN2/CEBPB	6
BP	GO:0002819	regulation of adaptive immune response	9/267	205/18614	0.002895	0.013417	0.00803857	TREM2/PTPN6/HMGB1/RIPK2/IL33/TGFB1/MAP3K7/PYCARD/MSH2	9
BP	GO:1902893	regulation of miRNA transcription	5/267	68/18614	0.0029208	0.0135216	0.00810123	RELA/JUN/TGFB1/TP53/SREBF1	5
BP	GO:0010591	regulation of lamellipodium assembly	4/267	42/18614	0.00301917	0.0139155	0.0083372	PIK3R1/RAC2/EPHA2/HSP90AA1	4
BP	GO:0032733	positive regulation of interleukin-10 production	4/267	42/18614	0.00301917	0.0139155	0.0083372	TREM2/HMGB1/PYCARD/BCL3	4
BP	GO:0045981	positive regulation of nucleotide metabolic process	4/267	42/18614	0.00301917	0.0139155	0.0083372	TREM2/RPTOR/PINK1/MLST8	4
BP	GO:1900544	positive regulation of purine nucleotide metabolic process	4/267	42/18614	0.00301917	0.0139155	0.0083372	TREM2/RPTOR/PINK1/MLST8	4
BP	GO:0003300	cardiac muscle hypertrophy	6/267	99/18614	0.00303275	0.0139627	0.00836549	TNFRSF1A/G6PD/EZH2/HTR2B/MIR17/GSK3A	6
BP	GO:0050678	regulation of epithelial cell proliferation	14/267	419/18614	0.00304238	0.0139916	0.00838283	SIRT6/HRAS/HMGB1/RPTOR/SFN/HTR2B/AKT1/JUN/TNFSF12/ZFP36/TGFB1/HMOX1/STK11/BAD	14
BP	GO:0007568	aging	8/267	169/18614	0.00309759	0.0142285	0.00852478	LONP1/GCLC/BAK1/HYAL2/SREBF1/TSPO/HTRA2/GSK3A	8
BP	GO:0034219	carbohydrate transmembrane transport	7/267	133/18614	0.00310142	0.0142285	0.00852478	SIRT6/PIK3R1/AKT1/SESN2/APPL1/PEA15/GSK3A	7
BP	GO:0006644	phospholipid metabolic process	13/267	375/18614	0.0031041	0.0142285	0.00852478	ABHD12/PIK3R1/HEXB/HTR2B/FAR1/TMEM150A/SGPP1/PIK3R2/SPHK2/SPTLC2/PLA2G15/CLN3/PLSCR3	13
BP	GO:0009311	oligosaccharide metabolic process	5/267	69/18614	0.00311279	0.0142372	0.00852995	MAN2B1/NEU1/HEXB/GLA/GAA	5
BP	GO:0014015	positive regulation of gliogenesis	5/267	69/18614	0.00311279	0.0142372	0.00852995	UFL1/LYN/IL33/TGFB1/TSPO	5
BP	GO:0006643	membrane lipid metabolic process	9/267	208/18614	0.00318829	0.0145191	0.00869888	NEU1/HEXB/SGPP1/GLA/SPHK2/SPTLC2/PLA2G15/CPTP/HTRA2	9
BP	GO:0016197	endosomal transport	10/267	248/18614	0.00319264	0.0145191	0.00869888	VPS4A/CHMP2B/CHMP6/ATP6AP1/BLOC1S2/CHMP4C/VPS35/HGS/SQSTM1/BLOC1S1	10
BP	GO:0002888	positive regulation of myeloid leukocyte mediated immunity	3/267	21/18614	0.00320566	0.0145191	0.00869888	ITGAM/TICAM1/TYROBP	3
BP	GO:0007252	I-kappaB phosphorylation	3/267	21/18614	0.00320566	0.0145191	0.00869888	AKT1/MAP3K7/CHUK	3
BP	GO:0010829	negative regulation of glucose transmembrane transport	3/267	21/18614	0.00320566	0.0145191	0.00869888	SIRT6/PEA15/GSK3A	3
BP	GO:0050765	negative regulation of phagocytosis	3/267	21/18614	0.00320566	0.0145191	0.00869888	HMGB1/APPL1/ATG5	3
BP	GO:0060252	positive regulation of glial cell proliferation	3/267	21/18614	0.00320566	0.0145191	0.00869888	UFL1/LYN/TSPO	3
BP	GO:0090026	positive regulation of monocyte chemotaxis	3/267	21/18614	0.00320566	0.0145191	0.00869888	HMGB1/CREB3/SERPINE1	3
BP	GO:0097734	extracellular exosome biogenesis	3/267	21/18614	0.00320566	0.0145191	0.00869888	VPS4A/ATP13A2/HGS	3
BP	GO:0007254	JNK cascade	8/267	170/18614	0.00321124	0.0145287	0.00870462	HRAS/HMGB1/RIPK2/CD27/PINK1/MAP3K7/PYCARD/DNAJA1	8
BP	GO:0000018	regulation of DNA recombination	7/267	134/18614	0.00323326	0.0145968	0.0087454	SIRT6/KAT5/FIGNL1/MSH6/TGFB1/PIAS4/MSH2	7
BP	GO:0009132	nucleoside diphosphate metabolic process	7/267	134/18614	0.00323326	0.0145968	0.0087454	SIRT6/NME5/RPTOR/DDIT4/RRM2/BAD/MLST8	7
BP	GO:0006284	base-excision repair	4/267	43/18614	0.00329185	0.0147974	0.00886561	SIRT6/NTHL1/POLD1/USP47	4
BP	GO:0006739	NADP metabolic process	4/267	43/18614	0.00329185	0.0147974	0.00886561	G6PD/RPTOR/TP53/MLST8	4
BP	GO:0031670	cellular response to nutrient	4/267	43/18614	0.00329185	0.0147974	0.00886561	SNW1/PDK2/HMOX1/FES	4
BP	GO:0042554	superoxide anion generation	4/267	43/18614	0.00329185	0.0147974	0.00886561	ITGAM/TGFB1/ACP5/TYROBP	4
BP	GO:0000271	polysaccharide biosynthetic process	5/267	70/18614	0.00331371	0.0148478	0.00889582	AKT1/GYS1/TGFB1/PPP1CA/GSK3A	5
BP	GO:0002224	toll-like receptor signaling pathway	5/267	70/18614	0.00331371	0.0148478	0.00889582	MIR17/ARRB2/AP3B1/MAP3K7/TICAM1	5
BP	GO:0043112	receptor metabolic process	5/267	70/18614	0.00331371	0.0148478	0.00889582	NEDD4/TGFB1/CTSD/PEX10/CDK5	5
BP	GO:0002262	myeloid cell homeostasis	8/267	171/18614	0.00332811	0.0148964	0.00892493	UFL1/G6PD/HMGB1/LYN/UBA5/BAK1/ZFP36/HMOX1	8
BP	GO:0001649	osteoblast differentiation	10/267	250/18614	0.00338012	0.0150969	0.00904505	CREB3L1/DDX5/UFL1/TP53INP2/FIGNL1/MIR17/AKT1/EPHA2/TCIRG1/CEBPB	10
BP	GO:0045017	glycerolipid biosynthetic process	10/267	250/18614	0.00338012	0.0150969	0.00904505	KAT5/PIK3R1/HTR2B/FAR1/TMEM150A/PIK3R2/SREBF1/PLA2G15/CLN3/PLSCR3	10
BP	GO:1903828	negative regulation of protein localization	9/267	210/18614	0.00339649	0.0151538	0.00907915	SIRT6/TP53INP2/MIR17/TGFB1/VPS35/SREBF1/DNAJA1/BCL2L1/CDK5	9
BP	GO:0018394	peptidyl-lysine acetylation	8/267	172/18614	0.00344826	0.0153684	0.00920773	KAT5/PCGF2/POR/MAP3K7/SPHK2/MUC1/ATG5/BLOC1S1	8
BP	GO:0014897	striated muscle hypertrophy	6/267	102/18614	0.00351748	0.0156603	0.00938258	TNFRSF1A/G6PD/EZH2/HTR2B/MIR17/GSK3A	6
BP	GO:0070265	necrotic cell death	5/267	71/18614	0.00352381	0.0156718	0.00938946	AIFM1/CASP6/TP53/RBCK1/TSPO	5
BP	GO:0032691	negative regulation of interleukin-1 beta production	4/267	44/18614	0.00358082	0.0158747	0.00951106	TREM2/ARRB2/ACP5/CPTP	4
BP	GO:0032881	regulation of polysaccharide metabolic process	4/267	44/18614	0.00358082	0.0158747	0.00951106	AKT1/TGFB1/PPP1CA/GSK3A	4
BP	GO:2000249	regulation of actin cytoskeleton reorganization	4/267	44/18614	0.00358082	0.0158747	0.00951106	HRAS/HAX1/FES/CDK5	4
BP	GO:0002223	stimulatory C-type lectin receptor signaling pathway	3/267	22/18614	0.00367282	0.0161627	0.0096836	LYN/MAP3K7/TYROBP	3
BP	GO:0006907	pinocytosis	3/267	22/18614	0.00367282	0.0161627	0.0096836	APPL1/PYCARD/CLN3	3
BP	GO:0032042	mitochondrial DNA metabolic process	3/267	22/18614	0.00367282	0.0161627	0.0096836	LONP1/SESN2/TP53	3
BP	GO:0043555	regulation of translation in response to stress	3/267	22/18614	0.00367282	0.0161627	0.0096836	PPP1R15A/SESN2/PPP1CA	3
BP	GO:0046519	sphingoid metabolic process	3/267	22/18614	0.00367282	0.0161627	0.0096836	SGPP1/SPHK2/SPTLC2	3
BP	GO:1990840	response to lectin	3/267	22/18614	0.00367282	0.0161627	0.0096836	LYN/MAP3K7/TYROBP	3
BP	GO:1990858	cellular response to lectin	3/267	22/18614	0.00367282	0.0161627	0.0096836	LYN/MAP3K7/TYROBP	3
BP	GO:0009165	nucleotide biosynthetic process	11/267	295/18614	0.00368321	0.0161914	0.00970079	TREM2/ATP6V0C/NME5/PDK2/RRM2/PPAT/PINK1/ATP6V1A/TGFB1/SPHK2/NDUFA11	11
BP	GO:0042100	B cell proliferation	6/267	103/18614	0.00369118	0.0162094	0.0097116	CDKN1A/LYN/IL7/CD74/TICAM1/TYROBP	6
BP	GO:0050821	protein stabilization	9/267	213/18614	0.00372868	0.016357	0.00979998	HIP1R/PIK3R1/MUL1/PINK1/TP53/BAG5/HSP90AA1/WDR81/TYROBP	9
BP	GO:0043954	cellular component maintenance	5/267	72/18614	0.00374329	0.0163696	0.00980754	TREM2/APPL1/RAB3A/VPS35/CHCHD10	5
BP	GO:0046626	regulation of insulin receptor signaling pathway	5/267	72/18614	0.00374329	0.0163696	0.00980754	LONP1/PIK3R1/TSC2/CTSD/GSK3A	5
BP	GO:0051310	metaphase plate congression	5/267	72/18614	0.00374329	0.0163696	0.00980754	VPS4A/CHMP2B/CHMP6/KAT5/CHMP4C	5
BP	GO:1901136	carbohydrate derivative catabolic process	8/267	175/18614	0.00382898	0.0167268	0.0100216	NTHL1/NEU1/SGSH/HEXB/GLA/TGFB1/HYAL2/GSK3A	8
BP	GO:0014896	muscle hypertrophy	6/267	104/18614	0.00387117	0.0167888	0.0100587	TNFRSF1A/G6PD/EZH2/HTR2B/MIR17/GSK3A	6
BP	GO:0071868	cellular response to monoamine stimulus	6/267	104/18614	0.00387117	0.0167888	0.0100587	HTR2B/ARRB2/SIRT2/VPS35/MAPK3/GSK3A	6
BP	GO:0071870	cellular response to catecholamine stimulus	6/267	104/18614	0.00387117	0.0167888	0.0100587	HTR2B/ARRB2/SIRT2/VPS35/MAPK3/GSK3A	6
BP	GO:1901293	nucleoside phosphate biosynthetic process	11/267	297/18614	0.00387486	0.0167888	0.0100587	TREM2/ATP6V0C/NME5/PDK2/RRM2/PPAT/PINK1/ATP6V1A/TGFB1/SPHK2/NDUFA11	11
BP	GO:0005978	glycogen biosynthetic process	4/267	45/18614	0.00388655	0.0167888	0.0100587	AKT1/GYS1/PPP1CA/GSK3A	4
BP	GO:0009250	glucan biosynthetic process	4/267	45/18614	0.00388655	0.0167888	0.0100587	AKT1/GYS1/PPP1CA/GSK3A	4
BP	GO:0014014	negative regulation of gliogenesis	4/267	45/18614	0.00388655	0.0167888	0.0100587	TREM2/SIRT2/TP53/TSPO	4
BP	GO:0030890	positive regulation of B cell proliferation	4/267	45/18614	0.00388655	0.0167888	0.0100587	CDKN1A/IL7/CD74/TICAM1	4
BP	GO:0031295	T cell costimulation	4/267	45/18614	0.00388655	0.0167888	0.0100587	PTPN6/LYN/AKT1/CD3E	4
BP	GO:0097028	dendritic cell differentiation	4/267	45/18614	0.00388655	0.0167888	0.0100587	TREM2/HMGB1/LYN/CEBPB	4
BP	GO:0008654	phospholipid biosynthetic process	10/267	255/18614	0.00388731	0.0167888	0.0100587	PIK3R1/HEXB/HTR2B/FAR1/TMEM150A/PIK3R2/SPHK2/SPTLC2/CLN3/PLSCR3	10
BP	GO:0046328	regulation of JNK cascade	7/267	139/18614	0.00395782	0.0170758	0.0102306	HRAS/HMGB1/RIPK2/CD27/PINK1/PYCARD/DNAJA1	7
BP	GO:0009612	response to mechanical stimulus	9/267	215/18614	0.00396394	0.0170845	0.0102359	ABHD12/TNFRSF1A/GCLC/RELA/IL33/JUN/BAK1/BAD/MAPK3	9
BP	GO:0032891	negative regulation of organic acid transport	3/267	23/18614	0.00417939	0.0178842	0.010715	FIS1/AKT1/ARL6IP5	3
BP	GO:0051131	chaperone-mediated protein complex assembly	3/267	23/18614	0.00417939	0.0178842	0.010715	LONP1/STUB1/HSP90AA1	3
BP	GO:0051457	maintenance of protein location in nucleus	3/267	23/18614	0.00417939	0.0178842	0.010715	TOPORS/CHCHD10/CDK5	3
BP	GO:0140112	extracellular vesicle biogenesis	3/267	23/18614	0.00417939	0.0178842	0.010715	VPS4A/ATP13A2/HGS	3
BP	GO:1901673	regulation of mitotic spindle assembly	3/267	23/18614	0.00417939	0.0178842	0.010715	CHMP2B/CHMP6/CHMP4C	3
BP	GO:1902254	negative regulation of intrinsic apoptotic signaling pathway by p53 class mediator	3/267	23/18614	0.00417939	0.0178842	0.010715	CD74/MUC1/ZNF385A	3
BP	GO:2001169	regulation of ATP biosynthetic process	3/267	23/18614	0.00417939	0.0178842	0.010715	TREM2/PINK1/SPHK2	3
BP	GO:0070266	necroptotic process	4/267	46/18614	0.00420948	0.0179945	0.0107811	AIFM1/CASP6/TP53/RBCK1	4
BP	GO:0048608	reproductive structure development	11/267	301/18614	0.00428208	0.0182863	0.0109559	TFPT/AKR1C3/ARRB2/BAK1/STK11/BIK/TNFSF10/BCL2L1/MSH2/CEBPB/NCOA4	11
BP	GO:0001659	temperature homeostasis	8/267	179/18614	0.00438623	0.0187119	0.0112109	SIRT6/KDM6B/FH/G0S2/LCN2/STK11/SQSTM1/CEBPB	8
BP	GO:0005976	polysaccharide metabolic process	6/267	107/18614	0.00445023	0.0189078	0.0113283	AKT1/GYS1/GAA/TGFB1/PPP1CA/GSK3A	6
BP	GO:0071867	response to monoamine	6/267	107/18614	0.00445023	0.0189078	0.0113283	HTR2B/ARRB2/SIRT2/VPS35/MAPK3/GSK3A	6
BP	GO:0071869	response to catecholamine	6/267	107/18614	0.00445023	0.0189078	0.0113283	HTR2B/ARRB2/SIRT2/VPS35/MAPK3/GSK3A	6
BP	GO:1901655	cellular response to ketone	6/267	107/18614	0.00445023	0.0189078	0.0113283	AIFM1/DDIT4/AKT1/AKR1C3/SPHK2/NCOA4	6
BP	GO:0005977	glycogen metabolic process	5/267	75/18614	0.00446044	0.0189128	0.0113313	AKT1/GYS1/GAA/PPP1CA/GSK3A	5
BP	GO:0043536	positive regulation of blood vessel endothelial cell migration	5/267	75/18614	0.00446044	0.0189128	0.0113313	HMGB1/AKT1/TGFB1/HMOX1/PLK2	5
BP	GO:0048511	rhythmic process	11/267	303/18614	0.0044981	0.0190532	0.0114154	DDX5/SIRT6/KAT5/EZH2/PTGDS/ARRB2/PPP1CA/TP53/SREBF1/SUV39H1/CDK5	11
BP	GO:0002701	negative regulation of production of molecular mediator of immune response	4/267	47/18614	0.00455004	0.0191761	0.011489	IL33/TGFB1/HMOX1/ACP5	4
BP	GO:0002861	regulation of inflammatory response to antigenic stimulus	4/267	47/18614	0.00455004	0.0191761	0.011489	FGR/TREM2/LYN/PLK2	4
BP	GO:0031018	endocrine pancreas development	4/267	47/18614	0.00455004	0.0191761	0.011489	AKT1/BAK1/BAD/GSK3A	4
BP	GO:0031294	lymphocyte costimulation	4/267	47/18614	0.00455004	0.0191761	0.011489	PTPN6/LYN/AKT1/CD3E	4
BP	GO:0032369	negative regulation of lipid transport	4/267	47/18614	0.00455004	0.0191761	0.011489	FIS1/MIR17/AKT1/TSPO	4
BP	GO:0006997	nucleus organization	7/267	143/18614	0.00462118	0.0194368	0.0116452	VPS4A/CHMP2B/CHMP6/KAT5/SIRT2/CHMP4C/SUV39H1	7
BP	GO:1902600	proton transmembrane transport	7/267	143/18614	0.00462118	0.0194368	0.0116452	ATP6V0C/ATP6V0B/ATP6AP1/ATP6V1A/ATP6V0E2/SPHK2/TCIRG1	7
BP	GO:0006164	purine nucleotide biosynthetic process	10/267	262/18614	0.00469665	0.0197009	0.0118034	TREM2/ATP6V0C/NME5/PDK2/PPAT/PINK1/ATP6V1A/TGFB1/SPHK2/NDUFA11	10
BP	GO:0045765	regulation of angiogenesis	12/267	349/18614	0.00471576	0.0197009	0.0118034	CREB3L1/SIRT6/MAPK7/MIR17/JAK1/PF4/TNFSF12/HMOX1/HGS/EPHA2/PLK2/SERPINE1	12
BP	GO:0006073	cellular glucan metabolic process	5/267	76/18614	0.00471982	0.0197009	0.0118034	AKT1/GYS1/GAA/PPP1CA/GSK3A	5
BP	GO:0042267	natural killer cell mediated cytotoxicity	5/267	76/18614	0.00471982	0.0197009	0.0118034	PTPN6/PLEKHM2/ARRB2/TGFB1/GZMB	5
BP	GO:0044042	glucan metabolic process	5/267	76/18614	0.00471982	0.0197009	0.0118034	AKT1/GYS1/GAA/PPP1CA/GSK3A	5
BP	GO:0150076	neuroinflammatory response	5/267	76/18614	0.00471982	0.0197009	0.0118034	TREM2/ITGAM/IL33/JUN/TYROBP	5
BP	GO:0061458	reproductive system development	11/267	305/18614	0.00472271	0.0197009	0.0118034	TFPT/AKR1C3/ARRB2/BAK1/STK11/BIK/TNFSF10/BCL2L1/MSH2/CEBPB/NCOA4	11
BP	GO:0003323	type B pancreatic cell development	3/267	24/18614	0.00472633	0.0197009	0.0118034	AKT1/BAD/GSK3A	3
BP	GO:1903902	positive regulation of viral life cycle	3/267	24/18614	0.00472633	0.0197009	0.0118034	VPS4A/HMGB1/CD74	3
BP	GO:0008584	male gonad development	7/267	144/18614	0.0047994	0.0199855	0.011974	TFPT/AKR1C3/BIK/TNFSF10/BCL2L1/MSH2/NCOA4	7
BP	GO:0045814	negative regulation of gene expression, epigenetic	6/267	109/18614	0.00487021	0.0202603	0.0121386	SIRT6/HMGB1/EZH2/SIRT2/SUV39H1/GSK3A	6
BP	GO:0006110	regulation of glycolytic process	4/267	48/18614	0.00490867	0.0204	0.0122223	SIRT6/RPTOR/DDIT4/MLST8	4
BP	GO:0046546	development of primary male sexual characteristics	7/267	145/18614	0.00498274	0.0206873	0.0123944	TFPT/AKR1C3/BIK/TNFSF10/BCL2L1/MSH2/NCOA4	7
BP	GO:0061025	membrane fusion	8/267	183/18614	0.00500391	0.0207546	0.0124347	VPS4A/CHMP2B/CHMP6/ATP13A2/RAB3A/HYAL2/CHMP4C/CLN3	8
BP	GO:0097696	receptor signaling pathway via STAT	8/267	184/18614	0.00516826	0.021415	0.0128304	TNFRSF1A/IL10RA/LYN/JAK1/TGFB1/HGS/CDK5/BCL3	8
BP	GO:0051924	regulation of calcium ion transport	10/267	266/18614	0.0052154	0.021589	0.0129346	G6PD/PTPN6/LYN/ARRB2/BAK1/PPP3R1/SPHK2/ATG5/TSPO/CDK5	10
BP	GO:0002437	inflammatory response to antigenic stimulus	5/267	78/18614	0.00527041	0.0217521	0.0130324	FGR/TREM2/HMGB1/LYN/PLK2	5
BP	GO:0008088	axo-dendritic transport	5/267	78/18614	0.00527041	0.0217521	0.0130324	AP3M1/BLOC1S2/HSPA8/AP3B1/BLOC1S1	5
BP	GO:0045824	negative regulation of innate immune response	5/267	78/18614	0.00527041	0.0217521	0.0130324	MUL1/ARRB2/IFI16/TGFB1/ATG5	5
BP	GO:0033233	regulation of protein sumoylation	3/267	25/18614	0.00531453	0.0218434	0.0130871	MUL1/RELA/PIAS4	3
BP	GO:0043302	positive regulation of leukocyte degranulation	3/267	25/18614	0.00531453	0.0218434	0.0130871	FGR/ITGAM/SPHK2	3
BP	GO:0070423	nucleotide-binding oligomerization domain containing signaling pathway	3/267	25/18614	0.00531453	0.0218434	0.0130871	RIPK2/RELA/MAP3K7	3
BP	GO:1902993	positive regulation of amyloid precursor protein catabolic process	3/267	25/18614	0.00531453	0.0218434	0.0130871	LYN/RELA/GSK3A	3
BP	GO:0071347	cellular response to interleukin-1	6/267	111/18614	0.00531862	0.0218434	0.0130871	RELA/HYAL2/MAP3K7/PYCARD/MAPK3/CEBPB	6
BP	GO:0000910	cytokinesis	8/267	185/18614	0.0053367	0.0218747	0.0131058	VPS4A/CHMP2B/EXOC1/CHMP6/CHMP4C/PLK2/BCL2L1/KIF20A	8
BP	GO:0001936	regulation of endothelial cell proliferation	8/267	185/18614	0.0053367	0.0218747	0.0131058	SIRT6/HMGB1/RPTOR/HTR2B/AKT1/JUN/TNFSF12/HMOX1	8
BP	GO:0120161	regulation of cold-induced thermogenesis	7/267	147/18614	0.00536519	0.02197	0.0131629	SIRT6/KDM6B/FH/G0S2/LCN2/STK11/CEBPB	7
BP	GO:1901342	regulation of vasculature development	12/267	355/18614	0.00538595	0.0220334	0.0132009	CREB3L1/SIRT6/MAPK7/MIR17/JAK1/PF4/TNFSF12/HMOX1/HGS/EPHA2/PLK2/SERPINE1	12
BP	GO:0042177	negative regulation of protein catabolic process	6/267	112/18614	0.00555383	0.022653	0.0135722	ATP13A2/RELA/SIRT2/FHIT/VPS35/BAG5	6
BP	GO:0002228	natural killer cell mediated immunity	5/267	79/18614	0.00556208	0.022653	0.0135722	PTPN6/PLEKHM2/ARRB2/TGFB1/GZMB	5
BP	GO:0045913	positive regulation of carbohydrate metabolic process	5/267	79/18614	0.00556208	0.022653	0.0135722	RPTOR/AKT1/PMAIP1/STK11/MLST8	5
BP	GO:0002705	positive regulation of leukocyte mediated immunity	7/267	148/18614	0.00556447	0.022653	0.0135722	TREM2/ITGAM/TGFB1/MAP3K7/TICAM1/TYROBP/MSH2	7
BP	GO:0106106	cold-induced thermogenesis	7/267	148/18614	0.00556447	0.022653	0.0135722	SIRT6/KDM6B/FH/G0S2/LCN2/STK11/CEBPB	7
BP	GO:0010876	lipid localization	15/267	497/18614	0.00561119	0.022821	0.0136728	VPS4A/FIS1/TREM2/HEXB/MIR17/PRELID1/AKT1/SGPP1/ATG2A/SREBF1/TSPO/CPTP/AUP1/CLN3/PLSCR3	15
BP	GO:0001974	blood vessel remodeling	4/267	50/18614	0.00568181	0.023014	0.0137884	MIR17/BAK1/TGFB1/ATG5	4
BP	GO:0008089	anterograde axonal transport	4/267	50/18614	0.00568181	0.023014	0.0137884	AP3M1/BLOC1S2/AP3B1/BLOC1S1	4
BP	GO:0048009	insulin-like growth factor receptor signaling pathway	4/267	50/18614	0.00568181	0.023014	0.0137884	PIK3R1/AKT1/TSC2/MAPK3	4
BP	GO:1903432	regulation of TORC1 signaling	4/267	50/18614	0.00568181	0.023014	0.0137884	RRAGB/SESN2/STK11/WDR24	4
BP	GO:0019722	calcium-mediated signaling	8/267	187/18614	0.00568614	0.023014	0.0137884	FIS1/MAPK7/TREM2/PDK2/HTR2B/MCOLN1/PPP3R1/CD3E	8
BP	GO:0008406	gonad development	9/267	228/18614	0.00578957	0.02341	0.0140257	TFPT/AKR1C3/ARRB2/BIK/TNFSF10/BCL2L1/MSH2/CEBPB/NCOA4	9
BP	GO:0061640	cytoskeleton-dependent cytokinesis	6/267	113/18614	0.00579656	0.0234156	0.0140291	VPS4A/CHMP2B/EXOC1/CHMP6/CHMP4C/KIF20A	6
BP	GO:0000075	cell cycle checkpoint signaling	8/267	188/18614	0.00586727	0.0236784	0.0141865	VPS4A/CDKN1A/PIDD1/CHMP4C/TP53/MUC1/PLK2/MSH2	8
BP	GO:0072522	purine-containing compound biosynthetic process	10/267	271/18614	0.00592586	0.0238076	0.0142639	TREM2/ATP6V0C/NME5/PDK2/PPAT/PINK1/ATP6V1A/TGFB1/SPHK2/NDUFA11	10
BP	GO:0002433	immune response-regulating cell surface receptor signaling pathway involved in phagocytosis	3/267	26/18614	0.00594478	0.0238076	0.0142639	FGR/LYN/APPL1	3
BP	GO:0032469	endoplasmic reticulum calcium ion homeostasis	3/267	26/18614	0.00594478	0.0238076	0.0142639	FIS1/BAK1/GRINA	3
BP	GO:0035872	nucleotide-binding domain, leucine rich repeat containing receptor signaling pathway	3/267	26/18614	0.00594478	0.0238076	0.0142639	RIPK2/RELA/MAP3K7	3
BP	GO:0038096	Fc-gamma receptor signaling pathway involved in phagocytosis	3/267	26/18614	0.00594478	0.0238076	0.0142639	FGR/LYN/APPL1	3
BP	GO:1904262	negative regulation of TORC1 signaling	3/267	26/18614	0.00594478	0.0238076	0.0142639	SESN2/STK11/WDR24	3
BP	GO:1905523	positive regulation of macrophage migration	3/267	26/18614	0.00594478	0.0238076	0.0142639	TREM2/RARRES2/MAPK3	3
BP	GO:2000773	negative regulation of cellular senescence	3/267	26/18614	0.00594478	0.0238076	0.0142639	SIRT6/MIR17/PLK2	3
BP	GO:0033559	unsaturated fatty acid metabolic process	6/267	114/18614	0.00604694	0.0241935	0.0144951	ABHD12/TNFRSF1A/PTGDS/AKR1C3/GSTM1/CD74	6
BP	GO:0006111	regulation of gluconeogenesis	4/267	51/18614	0.00609714	0.0243015	0.0145598	SIRT6/PDK2/SESN2/STK11	4
BP	GO:0009299	mRNA transcription	4/267	51/18614	0.00609714	0.0243015	0.0145598	DDX5/AP3B1/TP53/SREBF1	4
BP	GO:0045058	T cell selection	4/267	51/18614	0.00609714	0.0243015	0.0145598	CD74/STK11/CD3E/ATG5	4
BP	GO:0120009	intermembrane lipid transfer	4/267	51/18614	0.00609714	0.0243015	0.0145598	PRELID1/ATG2A/TSPO/CPTP	4
BP	GO:0016525	negative regulation of angiogenesis	7/267	151/18614	0.00619566	0.0246706	0.014781	CREB3L1/MIR17/PF4/HGS/EPHA2/PLK2/SERPINE1	7
BP	GO:0002822	regulation of adaptive immune response based on somatic recombination of immune receptors built from immunoglobulin superfamily domains	8/267	190/18614	0.00624267	0.0248342	0.014879	TREM2/PTPN6/HMGB1/RIPK2/IL33/TGFB1/MAP3K7/MSH2	8
BP	GO:0010948	negative regulation of cell cycle process	11/267	317/18614	0.00626392	0.0248951	0.0149154	VPS4A/CDKN1A/PIDD1/EZH2/USP47/CHMP4C/BRD7/TP53/MUC1/PLK2/MSH2	11
BP	GO:0030518	intracellular steroid hormone receptor signaling pathway	6/267	115/18614	0.00630511	0.025035	0.0149993	DDX5/UFL1/NEDD4/UBA5/DNAJA1/NCOA4	6
BP	GO:0032271	regulation of protein polymerization	8/267	191/18614	0.00643708	0.0255348	0.0152987	HIP1R/PINK1/PIK3R2/HAX1/PYCARD/FES/HSP90AA1/MLST8	8
BP	GO:0050848	regulation of calcium-mediated signaling	5/267	82/18614	0.00650524	0.0257807	0.0154461	MAPK7/TREM2/PDK2/PPP3R1/CD3E	5
BP	GO:0006968	cellular defense response	4/267	52/18614	0.00653218	0.0258142	0.0154661	RELA/IL33/TYROBP/TCIRG1	4
BP	GO:0010656	negative regulation of muscle cell apoptotic process	4/267	52/18614	0.00653218	0.0258142	0.0154661	MIR17/ARRB2/HMOX1/ATG5	4
BP	GO:0032692	negative regulation of interleukin-1 production	4/267	52/18614	0.00653218	0.0258142	0.0154661	TREM2/ARRB2/ACP5/CPTP	4
BP	GO:0009185	ribonucleoside diphosphate metabolic process	6/267	116/18614	0.00657121	0.0258698	0.0154994	SIRT6/RPTOR/DDIT4/RRM2/BAD/MLST8	6
BP	GO:0001783	B cell apoptotic process	3/267	27/18614	0.00661787	0.0258698	0.0154994	LYN/BAK1/CD74	3
BP	GO:0001963	synaptic transmission, dopaminergic	3/267	27/18614	0.00661787	0.0258698	0.0154994	PINK1/ARRB2/CDK5	3
BP	GO:0016188	synaptic vesicle maturation	3/267	27/18614	0.00661787	0.0258698	0.0154994	ATP6AP1/RAB3A/ATP6V1A	3
BP	GO:0032511	late endosome to vacuole transport via multivesicular body sorting pathway	3/267	27/18614	0.00661787	0.0258698	0.0154994	CHMP6/CHMP4C/HGS	3
BP	GO:0032753	positive regulation of interleukin-4 production	3/267	27/18614	0.00661787	0.0258698	0.0154994	IL33/CD3E/CEBPB	3
BP	GO:0032967	positive regulation of collagen biosynthetic process	3/267	27/18614	0.00661787	0.0258698	0.0154994	CREB3L1/ARRB2/TGFB1	3
BP	GO:0042832	defense response to protozoan	3/267	27/18614	0.00661787	0.0258698	0.0154994	HRAS/PF4/BCL3	3
BP	GO:0045815	transcription initiation-coupled chromatin remodeling	3/267	27/18614	0.00661787	0.0258698	0.0154994	BRD7/TP53/SPHK2	3
BP	GO:0099558	maintenance of synapse structure	3/267	27/18614	0.00661787	0.0258698	0.0154994	APPL1/RAB3A/CHCHD10	3
BP	GO:2000108	positive regulation of leukocyte apoptotic process	3/267	27/18614	0.00661787	0.0258698	0.0154994	LYN/PRELID1/TP53	3
BP	GO:0009755	hormone-mediated signaling pathway	8/267	192/18614	0.00663605	0.0258698	0.0154994	DDX5/UFL1/NEDD4/UBA5/APPL1/SST/DNAJA1/NCOA4	8
BP	GO:0045137	development of primary sexual characteristics	9/267	233/18614	0.00664302	0.0258698	0.0154994	TFPT/AKR1C3/ARRB2/BIK/TNFSF10/BCL2L1/MSH2/CEBPB/NCOA4	9
BP	GO:0034763	negative regulation of transmembrane transport	7/267	153/18614	0.00664516	0.0258698	0.0154994	SIRT6/NEDD4/AKT1/PPP3R1/ARL6IP5/PEA15/GSK3A	7
BP	GO:0046718	viral entry into host cell	7/267	153/18614	0.00664516	0.0258698	0.0154994	SLC3A2/HMGB1/HYAL2/CD74/TRIM22/EPHA2/SLC1A5	7
BP	GO:2000181	negative regulation of blood vessel morphogenesis	7/267	153/18614	0.00664516	0.0258698	0.0154994	CREB3L1/MIR17/PF4/HGS/EPHA2/PLK2/SERPINE1	7
BP	GO:0043406	positive regulation of MAP kinase activity	6/267	117/18614	0.00684537	0.0266244	0.0159516	HRAS/EZH2/ERN2/HTR2B/TGFB1/MAP3K7	6
BP	GO:1901343	negative regulation of vasculature development	7/267	154/18614	0.0068788	0.0267296	0.0160146	CREB3L1/MIR17/PF4/HGS/EPHA2/PLK2/SERPINE1	7
BP	GO:0010659	cardiac muscle cell apoptotic process	4/267	53/18614	0.00698732	0.0270758	0.016222	MIR17/TP53/ATG5/HSP90AA1	4
BP	GO:0071622	regulation of granulocyte chemotaxis	4/267	53/18614	0.00698732	0.0270758	0.016222	RAC2/CD74/RARRES2/MAPK3	4
BP	GO:0097300	programmed necrotic cell death	4/267	53/18614	0.00698732	0.0270758	0.016222	AIFM1/CASP6/TP53/RBCK1	4
BP	GO:0034764	positive regulation of transmembrane transport	9/267	235/18614	0.00701024	0.0271395	0.0162602	TREM2/G6PD/PIK3R1/AKT1/APPL1/PINK1/BAK1/PPP3R1/CDK5	9
BP	GO:0051303	establishment of chromosome localization	5/267	84/18614	0.00719301	0.0278214	0.0166687	VPS4A/CHMP2B/CHMP6/KAT5/CHMP4C	5
BP	GO:0071902	positive regulation of protein serine/threonine kinase activity	8/267	195/18614	0.00726097	0.0280325	0.0167951	HRAS/RPTOR/EZH2/ERN2/HTR2B/AKT1/TGFB1/MAP3K7	8
BP	GO:0120032	regulation of plasma membrane bounded cell projection assembly	8/267	195/18614	0.00726097	0.0280325	0.0167951	HRAS/PIK3R1/RAC2/DEF8/EPHA2/ATG5/HSP90AA1/CLN3	8
BP	GO:0006515	protein quality control for misfolded or incompletely synthesized proteins	3/267	28/18614	0.00733447	0.0281603	0.0168718	LONP1/STUB1/AUP1	3
BP	GO:0010714	positive regulation of collagen metabolic process	3/267	28/18614	0.00733447	0.0281603	0.0168718	CREB3L1/ARRB2/TGFB1	3
BP	GO:0016540	protein autoprocessing	3/267	28/18614	0.00733447	0.0281603	0.0168718	PIDD1/CASP6/HTRA2	3
BP	GO:0022011	myelination in peripheral nervous system	3/267	28/18614	0.00733447	0.0281603	0.0168718	AKT1/SIRT2/PPP3R1	3
BP	GO:0032292	peripheral nervous system axon ensheathment	3/267	28/18614	0.00733447	0.0281603	0.0168718	AKT1/SIRT2/PPP3R1	3
BP	GO:0032801	receptor catabolic process	3/267	28/18614	0.00733447	0.0281603	0.0168718	NEDD4/TGFB1/CDK5	3
BP	GO:0008643	carbohydrate transport	7/267	156/18614	0.00736431	0.028249	0.0169249	SIRT6/PIK3R1/AKT1/SESN2/APPL1/PEA15/GSK3A	7
BP	GO:0030520	intracellular estrogen receptor signaling pathway	4/267	54/18614	0.00746292	0.0285487	0.0171045	DDX5/UFL1/UBA5/NCOA4	4
BP	GO:0038093	Fc receptor signaling pathway	4/267	54/18614	0.00746292	0.0285487	0.0171045	FGR/LYN/APPL1/MAP3K7	4
BP	GO:1902743	regulation of lamellipodium organization	4/267	54/18614	0.00746292	0.0285487	0.0171045	PIK3R1/RAC2/EPHA2/HSP90AA1	4
BP	GO:0006289	nucleotide-excision repair	5/267	85/18614	0.00755524	0.0288492	0.0172845	NTHL1/KAT5/POLD1/BRD7/TP53	5
BP	GO:0010660	regulation of muscle cell apoptotic process	5/267	85/18614	0.00755524	0.0288492	0.0172845	MIR17/ARRB2/HMOX1/TP53/ATG5	5
BP	GO:0060491	regulation of cell projection assembly	8/267	197/18614	0.0077016	0.0293812	0.0176032	HRAS/PIK3R1/RAC2/DEF8/EPHA2/ATG5/HSP90AA1/CLN3	8
BP	GO:0007548	sex differentiation	10/267	283/18614	0.00793971	0.030262	0.018131	TFPT/AKR1C3/ARRB2/BAK1/BIK/TNFSF10/BCL2L1/MSH2/CEBPB/NCOA4	10
BP	GO:0010658	striated muscle cell apoptotic process	4/267	55/18614	0.00795937	0.0302818	0.0181428	MIR17/TP53/ATG5/HSP90AA1	4
BP	GO:2000772	regulation of cellular senescence	4/267	55/18614	0.00795937	0.0302818	0.0181428	SIRT6/MIR17/TP53/PLK2	4
BP	GO:0031398	positive regulation of protein ubiquitination	6/267	121/18614	0.00802535	0.0304774	0.01826	RIPK2/STUB1/TOPORS/PINK1/TICAM1/GSK3A	6
BP	GO:0043500	muscle adaptation	6/267	121/18614	0.00802535	0.0304774	0.01826	TNFRSF1A/G6PD/EZH2/MIR17/HMOX1/GSK3A	6
BP	GO:0001562	response to protozoan	3/267	29/18614	0.00809524	0.0306316	0.0183524	HRAS/PF4/BCL3	3
BP	GO:0010592	positive regulation of lamellipodium assembly	3/267	29/18614	0.00809524	0.0306316	0.0183524	PIK3R1/RAC2/HSP90AA1	3
BP	GO:1900017	positive regulation of cytokine production involved in inflammatory response	3/267	29/18614	0.00809524	0.0306316	0.0183524	MIR17/APPL1/TICAM1	3
BP	GO:1900117	regulation of execution phase of apoptosis	3/267	29/18614	0.00809524	0.0306316	0.0183524	SIRT2/TP53/BCL2L1	3
BP	GO:0048678	response to axon injury	5/267	87/18614	0.00831745	0.031444	0.0188391	TREM2/LYN/JUN/TYROBP/TSPO	5
BP	GO:0010959	regulation of metal ion transport	13/267	423/18614	0.00833697	0.0314894	0.0188663	TREM2/G6PD/PTPN6/NEDD4/LYN/AKT1/ARRB2/BAK1/PPP3R1/SPHK2/ATG5/TSPO/CDK5	13
BP	GO:0044409	entry into host	7/267	160/18614	0.00841084	0.031636	0.0189541	SLC3A2/HMGB1/HYAL2/CD74/TRIM22/EPHA2/SLC1A5	7
BP	GO:0032608	interferon-beta production	4/267	56/18614	0.00847701	0.031636	0.0189541	RIPK2/PYCARD/TICAM1/HSP90AA1	4
BP	GO:0032648	regulation of interferon-beta production	4/267	56/18614	0.00847701	0.031636	0.0189541	RIPK2/PYCARD/TICAM1/HSP90AA1	4
BP	GO:2000107	negative regulation of leukocyte apoptotic process	4/267	56/18614	0.00847701	0.031636	0.0189541	CD27/CD74/BCL2L1/BCL3	4
BP	GO:0010721	negative regulation of cell development	10/267	286/18614	0.00851719	0.031636	0.0189541	TREM2/PIK3R1/HMGB1/LYN/SIRT2/CD74/TP53/TSPO/CDK5/GSK3A	10
BP	GO:0008298	intracellular mRNA localization	2/267	10/18614	0.00854965	0.031636	0.0189541	ZFP36/ZNF385A	2
BP	GO:0010918	positive regulation of mitochondrial membrane potential	2/267	10/18614	0.00854965	0.031636	0.0189541	AKT1/BAD	2
BP	GO:0032070	regulation of deoxyribonuclease activity	2/267	10/18614	0.00854965	0.031636	0.0189541	HMGB1/AKT1	2
BP	GO:0033007	negative regulation of mast cell activation involved in immune response	2/267	10/18614	0.00854965	0.031636	0.0189541	PTPN6/HMOX1	2
BP	GO:0043653	mitochondrial fragmentation involved in apoptotic process	2/267	10/18614	0.00854965	0.031636	0.0189541	FIS1/VPS35	2
BP	GO:0044351	macropinocytosis	2/267	10/18614	0.00854965	0.031636	0.0189541	APPL1/PYCARD	2
BP	GO:0045542	positive regulation of cholesterol biosynthetic process	2/267	10/18614	0.00854965	0.031636	0.0189541	POR/SREBF1	2
BP	GO:0045657	positive regulation of monocyte differentiation	2/267	10/18614	0.00854965	0.031636	0.0189541	CD74/FES	2
BP	GO:0060368	regulation of Fc receptor mediated stimulatory signaling pathway	2/267	10/18614	0.00854965	0.031636	0.0189541	LYN/APPL1	2
BP	GO:0071233	cellular response to leucine	2/267	10/18614	0.00854965	0.031636	0.0189541	RPTOR/SESN2	2
BP	GO:0097201	negative regulation of transcription from RNA polymerase II promoter in response to stress	2/267	10/18614	0.00854965	0.031636	0.0189541	JUN/SIRT2	2
BP	GO:0106120	positive regulation of sterol biosynthetic process	2/267	10/18614	0.00854965	0.031636	0.0189541	POR/SREBF1	2
BP	GO:1901725	regulation of histone deacetylase activity	2/267	10/18614	0.00854965	0.031636	0.0189541	PINK1/SPHK2	2
BP	GO:1904896	ESCRT complex disassembly	2/267	10/18614	0.00854965	0.031636	0.0189541	VPS4A/CHMP2B	2
BP	GO:1904903	ESCRT III complex disassembly	2/267	10/18614	0.00854965	0.031636	0.0189541	VPS4A/CHMP2B	2
BP	GO:1990700	nucleolar chromatin organization	2/267	10/18614	0.00854965	0.031636	0.0189541	SIRT2/SUV39H1	2
BP	GO:2000425	regulation of apoptotic cell clearance	2/267	10/18614	0.00854965	0.031636	0.0189541	TREM2/HMGB1	2
BP	GO:2000563	positive regulation of CD4-positive, alpha-beta T cell proliferation	2/267	10/18614	0.00854965	0.031636	0.0189541	RIPK2/CD3E	2
BP	GO:0000077	DNA damage checkpoint signaling	6/267	123/18614	0.00866721	0.0320427	0.0191978	CDKN1A/PIDD1/TP53/MUC1/PLK2/MSH2	6
BP	GO:0018393	internal peptidyl-lysine acetylation	7/267	161/18614	0.00868875	0.0320656	0.0192115	KAT5/PCGF2/POR/MAP3K7/SPHK2/MUC1/ATG5	7
BP	GO:1990845	adaptive thermogenesis	7/267	161/18614	0.00868875	0.0320656	0.0192115	SIRT6/KDM6B/FH/G0S2/LCN2/STK11/CEBPB	7
BP	GO:0032273	positive regulation of protein polymerization	5/267	88/18614	0.00871784	0.0320881	0.019225	PINK1/PYCARD/FES/HSP90AA1/MLST8	5
BP	GO:0046849	bone remodeling	5/267	88/18614	0.00871784	0.0320881	0.019225	IL7/DEF8/ACP5/EPHA2/TCIRG1	5
BP	GO:0099072	regulation of postsynaptic membrane neurotransmitter receptor levels	5/267	88/18614	0.00871784	0.0320881	0.019225	HRAS/SST/VPS35/PPP3R1/HSP90AA1	5
BP	GO:0000209	protein polyubiquitination	9/267	244/18614	0.00885874	0.0324474	0.0194403	PELI3/RNF146/NEDD4/STUB1/TOPORS/MUL1/SHARPIN/TRIM22/RBCK1	9
BP	GO:0002695	negative regulation of leukocyte activation	8/267	202/18614	0.00889113	0.0324474	0.0194403	FGR/PTPN6/HMGB1/LYN/HMOX1/CD74/TYROBP/CEBPB	8
BP	GO:0071674	mononuclear cell migration	8/267	202/18614	0.00889113	0.0324474	0.0194403	HMGB1/LYN/AKT1/CREB3/PYCARD/RARRES2/MAPK3/SERPINE1	8
BP	GO:0000002	mitochondrial genome maintenance	3/267	30/18614	0.00890075	0.0324474	0.0194403	LONP1/SESN2/TP53	3
BP	GO:0002507	tolerance induction	3/267	30/18614	0.00890075	0.0324474	0.0194403	HMGB1/LYN/CD3E	3
BP	GO:0005979	regulation of glycogen biosynthetic process	3/267	30/18614	0.00890075	0.0324474	0.0194403	AKT1/PPP1CA/GSK3A	3
BP	GO:0010962	regulation of glucan biosynthetic process	3/267	30/18614	0.00890075	0.0324474	0.0194403	AKT1/PPP1CA/GSK3A	3
BP	GO:0070498	interleukin-1-mediated signaling pathway	3/267	30/18614	0.00890075	0.0324474	0.0194403	RELA/MAP3K7/MAPK3	3
BP	GO:0090382	phagosome maturation	3/267	30/18614	0.00890075	0.0324474	0.0194403	MCOLN1/TCIRG1/CLN3	3
BP	GO:0097421	liver regeneration	3/267	30/18614	0.00890075	0.0324474	0.0194403	EZH2/HMOX1/CEBPB	3
BP	GO:1901798	positive regulation of signal transduction by p53 class mediator	3/267	30/18614	0.00890075	0.0324474	0.0194403	DDX5/PMAIP1/ZNF385A	3
BP	GO:0006749	glutathione metabolic process	4/267	57/18614	0.00901621	0.0328111	0.0196582	GCLC/G6PD/GSTM1/ARL6IP5	4
BP	GO:0032768	regulation of monooxygenase activity	4/267	57/18614	0.00901621	0.0328111	0.0196582	HTR2B/AKT1/GLA/POR	4
BP	GO:0006112	energy reserve metabolic process	5/267	89/18614	0.00913137	0.0332014	0.019892	AKT1/GYS1/GAA/PPP1CA/GSK3A	5
BP	GO:0050767	regulation of neurogenesis	12/267	381/18614	0.00921412	0.0334732	0.0200549	UFL1/SNW1/TREM2/EZH2/LYN/IL33/SIRT2/TGFB1/TP53/STK11/TSPO/CDK5	12
BP	GO:0006475	internal protein amino acid acetylation	7/267	163/18614	0.00926471	0.0336278	0.0201475	KAT5/PCGF2/POR/MAP3K7/SPHK2/MUC1/ATG5	7
BP	GO:0002832	negative regulation of response to biotic stimulus	6/267	125/18614	0.00934507	0.0338901	0.0203046	MUL1/ARRB2/IFI16/SIRT2/TGFB1/ATG5	6
BP	GO:0050829	defense response to Gram-negative bacterium	5/267	90/18614	0.00955824	0.0345903	0.0207242	TREM2/GSDMD/PYCARD/RARRES2/SERPINE1	5
BP	GO:1903351	cellular response to dopamine	5/267	90/18614	0.00955824	0.0345903	0.0207242	HTR2B/ARRB2/VPS35/MAPK3/GSK3A	5
BP	GO:0030307	positive regulation of cell growth	7/267	164/18614	0.00956296	0.0345903	0.0207242	RPTOR/SFN/MUL1/AKT1/S100A9/USP47/MLST8	7
BP	GO:0045471	response to ethanol	6/267	126/18614	0.00969783	0.0350479	0.0209983	G6PD/CD27/BAK1/CD14/SREBF1/BAD	6
BP	GO:0003309	type B pancreatic cell differentiation	3/267	31/18614	0.00975154	0.0350905	0.0210238	AKT1/BAD/GSK3A	3
BP	GO:0008053	mitochondrial fusion	3/267	31/18614	0.00975154	0.0350905	0.0210238	FIS1/MUL1/BAK1	3
BP	GO:0030149	sphingolipid catabolic process	3/267	31/18614	0.00975154	0.0350905	0.0210238	NEU1/HEXB/GLA	3
BP	GO:0034311	diol metabolic process	3/267	31/18614	0.00975154	0.0350905	0.0210238	SGPP1/SPHK2/SPTLC2	3
BP	GO:1900225	regulation of NLRP3 inflammasome complex assembly	3/267	31/18614	0.00975154	0.0350905	0.0210238	TREM2/SIRT2/CPTP	3
BP	GO:1903350	response to dopamine	5/267	91/18614	0.00999864	0.0359487	0.021538	HTR2B/ARRB2/VPS35/MAPK3/GSK3A	5
BP	GO:0006470	protein dephosphorylation	9/267	249/18614	0.0100338	0.0360442	0.0215952	PPP1R15A/PTPN6/TIMM50/YWHAB/PINK1/TGFB1/PPP1CA/PPP3R1/STK11	9
BP	GO:0001961	positive regulation of cytokine-mediated signaling pathway	4/267	59/18614	0.0101606	0.0363747	0.0217933	TREM2/RIPK2/IL7/CD74	4
BP	GO:0006611	protein export from nucleus	4/267	59/18614	0.0101606	0.0363747	0.0217933	SIRT6/SFN/TGFB1/CDK5	4
BP	GO:0008347	glial cell migration	4/267	59/18614	0.0101606	0.0363747	0.0217933	TREM2/HEXB/TSPO/CDK5	4
BP	GO:0051438	regulation of ubiquitin-protein transferase activity	4/267	59/18614	0.0101606	0.0363747	0.0217933	STUB1/TOPORS/PINK1/BAG5	4
BP	GO:0007623	circadian rhythm	8/267	207/18614	0.010213	0.0365311	0.021887	SIRT6/KAT5/EZH2/PTGDS/PPP1CA/TP53/SREBF1/SUV39H1	8
BP	GO:0008611	ether lipid biosynthetic process	2/267	11/18614	0.0103513	0.036588	0.0219211	AGPS/FAR1	2
BP	GO:0034350	regulation of glial cell apoptotic process	2/267	11/18614	0.0103513	0.036588	0.0219211	TREM2/CDK5	2
BP	GO:0034975	protein folding in endoplasmic reticulum	2/267	11/18614	0.0103513	0.036588	0.0219211	PDIA3/DNAJC10	2
BP	GO:0035821	modulation of process of another organism	2/267	11/18614	0.0103513	0.036588	0.0219211	S100A9/BCL2L1	2
BP	GO:0036490	regulation of translation in response to endoplasmic reticulum stress	2/267	11/18614	0.0103513	0.036588	0.0219211	PPP1R15A/SESN2	2
BP	GO:0046504	glycerol ether biosynthetic process	2/267	11/18614	0.0103513	0.036588	0.0219211	AGPS/FAR1	2
BP	GO:0051987	positive regulation of attachment of spindle microtubules to kinetochore	2/267	11/18614	0.0103513	0.036588	0.0219211	KAT5/SIRT2	2
BP	GO:0061418	regulation of transcription from RNA polymerase II promoter in response to hypoxia	2/267	11/18614	0.0103513	0.036588	0.0219211	SIRT2/TP53	2
BP	GO:0070673	response to interleukin-18	2/267	11/18614	0.0103513	0.036588	0.0219211	RIPK2/AKT1	2
BP	GO:0072584	caveolin-mediated endocytosis	2/267	11/18614	0.0103513	0.036588	0.0219211	MAPK3/CLN3	2
BP	GO:0097384	cellular lipid biosynthetic process	2/267	11/18614	0.0103513	0.036588	0.0219211	AGPS/FAR1	2
BP	GO:1905165	regulation of lysosomal protein catabolic process	2/267	11/18614	0.0103513	0.036588	0.0219211	ATP13A2/VPS35	2
BP	GO:2000727	positive regulation of cardiac muscle cell differentiation	2/267	11/18614	0.0103513	0.036588	0.0219211	ARRB2/TGFB1	2
BP	GO:2001241	positive regulation of extrinsic apoptotic signaling pathway in absence of ligand	2/267	11/18614	0.0103513	0.036588	0.0219211	PPP1CA/HTRA2	2
BP	GO:0050000	chromosome localization	5/267	92/18614	0.0104528	0.0368844	0.0220986	VPS4A/CHMP2B/CHMP6/KAT5/CHMP4C	5
BP	GO:0060761	negative regulation of response to cytokine stimulus	5/267	92/18614	0.0104528	0.0368844	0.0220986	PELI3/MAPK7/TREM2/MUL1/PIAS4	5
BP	GO:0002285	lymphocyte activation involved in immune response	8/267	208/18614	0.010494	0.0369674	0.0221484	HMGB1/RIPK2/MSH6/TGFB1/CD74/TP53/MSH2/BCL3	8
BP	GO:0006473	protein acetylation	8/267	208/18614	0.010494	0.0369674	0.0221484	KAT5/PCGF2/POR/MAP3K7/SPHK2/MUC1/ATG5/BLOC1S1	8
BP	GO:0001516	prostaglandin biosynthetic process	3/267	32/18614	0.0106481	0.0371972	0.022286	PTGDS/AKR1C3/CD74	3
BP	GO:0002431	Fc receptor mediated stimulatory signaling pathway	3/267	32/18614	0.0106481	0.0371972	0.022286	FGR/LYN/APPL1	3
BP	GO:0006298	mismatch repair	3/267	32/18614	0.0106481	0.0371972	0.022286	HMGB1/MSH6/MSH2	3
BP	GO:0007628	adult walking behavior	3/267	32/18614	0.0106481	0.0371972	0.022286	ABHD12/ARRB2/HTRA2	3
BP	GO:0032770	positive regulation of monooxygenase activity	3/267	32/18614	0.0106481	0.0371972	0.022286	HTR2B/AKT1/POR	3
BP	GO:0034389	lipid droplet organization	3/267	32/18614	0.0106481	0.0371972	0.022286	PPID/KAT5/AUP1	3
BP	GO:0043552	positive regulation of phosphatidylinositol 3-kinase activity	3/267	32/18614	0.0106481	0.0371972	0.022286	FGR/LYN/TGFB1	3
BP	GO:0046457	prostanoid biosynthetic process	3/267	32/18614	0.0106481	0.0371972	0.022286	PTGDS/AKR1C3/CD74	3
BP	GO:0046825	regulation of protein export from nucleus	3/267	32/18614	0.0106481	0.0371972	0.022286	SIRT6/SFN/CDK5	3
BP	GO:0060544	regulation of necroptotic process	3/267	32/18614	0.0106481	0.0371972	0.022286	AIFM1/CASP6/RBCK1	3
BP	GO:0016311	dephosphorylation	11/267	342/18614	0.0107287	0.0374476	0.0224361	PPP1R15A/PTPN6/TIMM50/YWHAB/SGPP1/PINK1/TGFB1/PPP1CA/ACP5/PPP3R1/STK11	11
BP	GO:0043407	negative regulation of MAP kinase activity	4/267	60/18614	0.0107664	0.0375167	0.0224774	PTPN6/LYN/HYAL2/DNAJA1	4
BP	GO:0045604	regulation of epidermal cell differentiation	4/267	60/18614	0.0107664	0.0375167	0.0224774	EZH2/SFN/SGPP1/ZFP36	4
BP	GO:0002821	positive regulation of adaptive immune response	6/267	129/18614	0.010813	0.0376007	0.0225278	TREM2/RIPK2/TGFB1/MAP3K7/PYCARD/MSH2	6
BP	GO:0032874	positive regulation of stress-activated MAPK cascade	6/267	129/18614	0.010813	0.0376007	0.0225278	HRAS/HMGB1/RIPK2/CD27/ARL6IP5/PYCARD	6
BP	GO:0046661	male sex differentiation	7/267	168/18614	0.0108265	0.0376007	0.0225278	TFPT/AKR1C3/BIK/TNFSF10/BCL2L1/MSH2/NCOA4	7
BP	GO:0051250	negative regulation of lymphocyte activation	7/267	168/18614	0.0108265	0.0376007	0.0225278	FGR/PTPN6/HMGB1/LYN/CD74/TYROBP/CEBPB	7
BP	GO:0032465	regulation of cytokinesis	5/267	93/18614	0.0109208	0.0378969	0.0227053	VPS4A/CHMP4C/PLK2/BCL2L1/KIF20A	5
BP	GO:0046456	icosanoid biosynthetic process	4/267	61/18614	0.0113951	0.0395046	0.0236685	PTGDS/AKR1C3/CD74/PYCARD	4
BP	GO:0046031	ADP metabolic process	5/267	94/18614	0.011403	0.0395046	0.0236685	SIRT6/RPTOR/DDIT4/BAD/MLST8	5
BP	GO:0038094	Fc-gamma receptor signaling pathway	3/267	33/18614	0.0115908	0.0399729	0.0239491	FGR/LYN/APPL1	3
BP	GO:0048384	retinoic acid receptor signaling pathway	3/267	33/18614	0.0115908	0.0399729	0.0239491	SNW1/EZH2/AKR1C3	3
BP	GO:0051204	protein insertion into mitochondrial membrane	3/267	33/18614	0.0115908	0.0399729	0.0239491	BBC3/GZMB/HSP90AA1	3
BP	GO:0071404	cellular response to low-density lipoprotein particle stimulus	3/267	33/18614	0.0115908	0.0399729	0.0239491	TREM2/AKT1/TICAM1	3
BP	GO:0090169	regulation of spindle assembly	3/267	33/18614	0.0115908	0.0399729	0.0239491	CHMP2B/CHMP6/CHMP4C	3
BP	GO:0071621	granulocyte chemotaxis	6/267	131/18614	0.011605	0.0399729	0.0239491	RAC2/S100A9/PF4/CD74/RARRES2/MAPK3	6
BP	GO:0072329	monocarboxylic acid catabolic process	6/267	131/18614	0.011605	0.0399729	0.0239491	ECH1/HEXB/AKT1/SESN2/ETFDH/PLA2G15	6
BP	GO:1904062	regulation of monoatomic cation transmembrane transport	11/267	346/18614	0.011626	0.0400122	0.0239726	TREM2/G6PD/PTPN6/NEDD4/LYN/BAK1/PPP3R1/SPHK2/ATG5/TCIRG1/CDK5	11
BP	GO:0099111	microtubule-based transport	8/267	212/18614	0.0116755	0.0401496	0.0240549	NME5/AP3M1/BLOC1S2/HSPA8/AP3B1/STK11/BLOC1S1/CLN3	8
BP	GO:0042982	amyloid precursor protein metabolic process	5/267	95/18614	0.0118995	0.0408527	0.0244761	LYN/RELA/MIR17/GSK3A/CLN3	5
BP	GO:0046330	positive regulation of JNK cascade	5/267	95/18614	0.0118995	0.0408527	0.0244761	HRAS/HMGB1/RIPK2/CD27/PYCARD	5
BP	GO:0042098	T cell proliferation	8/267	213/18614	0.0119857	0.0411147	0.0246332	PTPN6/HMGB1/RAC2/RIPK2/TP53/CD3E/PYCARD/CEBPB	8
BP	GO:0031570	DNA integrity checkpoint signaling	6/267	132/18614	0.0120161	0.0411852	0.0246754	CDKN1A/PIDD1/TP53/MUC1/PLK2/MSH2	6
BP	GO:0006687	glycosphingolipid metabolic process	4/267	62/18614	0.0120469	0.0411899	0.0246782	NEU1/HEXB/GLA/CPTP	4
BP	GO:0032387	negative regulation of intracellular transport	4/267	62/18614	0.0120469	0.0411899	0.0246782	SIRT6/MIR17/VPS35/CDK5	4
BP	GO:0061951	establishment of protein localization to plasma membrane	4/267	62/18614	0.0120469	0.0411899	0.0246782	ATP6AP1/VPS35/KRT18/CLN3	4
BP	GO:0010970	transport along microtubule	7/267	172/18614	0.0122072	0.0413291	0.0247616	AP3M1/BLOC1S2/HSPA8/AP3B1/STK11/BLOC1S1/CLN3	7
BP	GO:0006282	regulation of DNA repair	8/267	214/18614	0.0123018	0.0413291	0.0247616	SIRT6/KAT5/HMGB1/TFPT/FIGNL1/BRD7/PIAS4/TMEM161A	8
BP	GO:0006995	cellular response to nitrogen starvation	2/267	12/18614	0.0123049	0.0413291	0.0247616	MAP1LC3A/ATG5	2
BP	GO:0010936	negative regulation of macrophage cytokine production	2/267	12/18614	0.0123049	0.0413291	0.0247616	TGFB1/ACP5	2
BP	GO:0016446	somatic hypermutation of immunoglobulin genes	2/267	12/18614	0.0123049	0.0413291	0.0247616	MSH6/MSH2	2
BP	GO:0030948	negative regulation of vascular endothelial growth factor receptor signaling pathway	2/267	12/18614	0.0123049	0.0413291	0.0247616	NEDD4/HGS	2
BP	GO:0033235	positive regulation of protein sumoylation	2/267	12/18614	0.0123049	0.0413291	0.0247616	MUL1/PIAS4	2
BP	GO:0033629	negative regulation of cell adhesion mediated by integrin	2/267	12/18614	0.0123049	0.0413291	0.0247616	MUC1/SERPINE1	2
BP	GO:0034135	regulation of toll-like receptor 2 signaling pathway	2/267	12/18614	0.0123049	0.0413291	0.0247616	TREM2/LYN	2
BP	GO:0036295	cellular response to increased oxygen levels	2/267	12/18614	0.0123049	0.0413291	0.0247616	ATP6AP1/ATP6V1A	2
BP	GO:0043312	neutrophil degranulation	2/267	12/18614	0.0123049	0.0413291	0.0247616	ITGAM/STXBP2	2
BP	GO:0043562	cellular response to nitrogen levels	2/267	12/18614	0.0123049	0.0413291	0.0247616	MAP1LC3A/ATG5	2
BP	GO:0048548	regulation of pinocytosis	2/267	12/18614	0.0123049	0.0413291	0.0247616	APPL1/CLN3	2
BP	GO:0060312	regulation of blood vessel remodeling	2/267	12/18614	0.0123049	0.0413291	0.0247616	MIR17/TGFB1	2
BP	GO:0061635	regulation of protein complex stability	2/267	12/18614	0.0123049	0.0413291	0.0247616	HSPA8/SQSTM1	2
BP	GO:0071372	cellular response to follicle-stimulating hormone stimulus	2/267	12/18614	0.0123049	0.0413291	0.0247616	GCLC/POR	2
BP	GO:0090239	regulation of histone H4 acetylation	2/267	12/18614	0.0123049	0.0413291	0.0247616	MUC1/ATG5	2
BP	GO:0097048	dendritic cell apoptotic process	2/267	12/18614	0.0123049	0.0413291	0.0247616	LYN/BCL2L1	2
BP	GO:0150065	regulation of deacetylase activity	2/267	12/18614	0.0123049	0.0413291	0.0247616	PINK1/SPHK2	2
BP	GO:1901503	ether biosynthetic process	2/267	12/18614	0.0123049	0.0413291	0.0247616	AGPS/FAR1	2
BP	GO:2000668	regulation of dendritic cell apoptotic process	2/267	12/18614	0.0123049	0.0413291	0.0247616	LYN/BCL2L1	2
BP	GO:2001198	regulation of dendritic cell differentiation	2/267	12/18614	0.0123049	0.0413291	0.0247616	HMGB1/CEBPB	2
BP	GO:0031507	heterochromatin formation	5/267	96/18614	0.0124105	0.0415503	0.0248941	SIRT6/HMGB1/EZH2/SIRT2/SUV39H1	5
BP	GO:0044264	cellular polysaccharide metabolic process	5/267	96/18614	0.0124105	0.0415503	0.0248941	AKT1/GYS1/GAA/PPP1CA/GSK3A	5
BP	GO:0046364	monosaccharide biosynthetic process	5/267	96/18614	0.0124105	0.0415503	0.0248941	SIRT6/G6PD/PDK2/SESN2/STK11	5
BP	GO:0070664	negative regulation of leukocyte proliferation	5/267	96/18614	0.0124105	0.0415503	0.0248941	PTPN6/LYN/IL33/TYROBP/CEBPB	5
BP	GO:0007259	receptor signaling pathway via JAK-STAT	7/267	173/18614	0.0125713	0.0417839	0.0250341	TNFRSF1A/IL10RA/LYN/JAK1/HGS/CDK5/BCL3	7
BP	GO:0001782	B cell homeostasis	3/267	34/18614	0.0125801	0.0417839	0.0250341	LYN/BAK1/CD74	3
BP	GO:0032743	positive regulation of interleukin-2 production	3/267	34/18614	0.0125801	0.0417839	0.0250341	RIPK2/MAP3K7/CD3E	3
BP	GO:0033238	regulation of amine metabolic process	3/267	34/18614	0.0125801	0.0417839	0.0250341	ITGAM/VPS35/CLN3	3
BP	GO:0034383	low-density lipoprotein particle clearance	3/267	34/18614	0.0125801	0.0417839	0.0250341	TREM2/MIR17/HMOX1	3
BP	GO:0036475	neuron death in response to oxidative stress	3/267	34/18614	0.0125801	0.0417839	0.0250341	TREM2/PINK1/ARL6IP5	3
BP	GO:0055094	response to lipoprotein particle	3/267	34/18614	0.0125801	0.0417839	0.0250341	TREM2/AKT1/TICAM1	3
BP	GO:0060964	regulation of miRNA-mediated gene silencing	3/267	34/18614	0.0125801	0.0417839	0.0250341	ZFP36/TGFB1/TP53	3
BP	GO:0090659	walking behavior	3/267	34/18614	0.0125801	0.0417839	0.0250341	ABHD12/ARRB2/HTRA2	3
BP	GO:1901797	negative regulation of signal transduction by p53 class mediator	3/267	34/18614	0.0125801	0.0417839	0.0250341	CD74/MUC1/ZNF385A	3
BP	GO:0007178	transmembrane receptor protein serine/threonine kinase signaling pathway	12/267	398/18614	0.0126876	0.0421075	0.025228	DDX5/SNW1/STUB1/MIR17/JUN/APPL1/ARRB2/TGFB1/TP53/STK11/MAP3K7/MAPK3	12
BP	GO:0002712	regulation of B cell mediated immunity	4/267	63/18614	0.0127222	0.0421216	0.0252364	TREM2/PTPN6/TGFB1/MSH2	4
BP	GO:0002889	regulation of immunoglobulin mediated immune response	4/267	63/18614	0.0127222	0.0421216	0.0252364	TREM2/PTPN6/TGFB1/MSH2	4
BP	GO:0033692	cellular polysaccharide biosynthetic process	4/267	63/18614	0.0127222	0.0421216	0.0252364	AKT1/GYS1/PPP1CA/GSK3A	4
BP	GO:0014706	striated muscle tissue development	9/267	259/18614	0.0127321	0.0421216	0.0252364	SIRT6/KDM6B/G6PD/ARRB2/SIRT2/TGFB1/FES/ATG5/GSK3A	9
BP	GO:0051153	regulation of striated muscle cell differentiation	5/267	97/18614	0.0129361	0.0427525	0.0256144	G6PD/EZH2/ARRB2/TGFB1/GSK3A	5
BP	GO:0030216	keratinocyte differentiation	7/267	174/18614	0.0129432	0.0427525	0.0256144	EZH2/SFN/SHARPIN/AKR1C3/SGPP1/ZFP36/EPHA2	7
BP	GO:0010565	regulation of cellular ketone metabolic process	6/267	135/18614	0.0133105	0.0438963	0.0262997	PDK2/AKT1/AKR1C3/CD74/SREBF1/CLN3	6
BP	GO:0043401	steroid hormone mediated signaling pathway	6/267	135/18614	0.0133105	0.0438963	0.0262997	DDX5/UFL1/NEDD4/UBA5/DNAJA1/NCOA4	6
BP	GO:0031346	positive regulation of cell projection organization	11/267	353/18614	0.013333	0.043936	0.0263235	HRAS/PIK3R1/RAC2/EZH2/LYN/S100A9/DEF8/ITGA6/STK11/FES/HSP90AA1	11
BP	GO:0045453	bone resorption	4/267	64/18614	0.0134212	0.044157	0.0264559	IL7/DEF8/ACP5/TCIRG1	4
BP	GO:0048278	vesicle docking	4/267	64/18614	0.0134212	0.044157	0.0264559	EXOC1/STXBP2/RAB3A/CLN3	4
BP	GO:0002719	negative regulation of cytokine production involved in immune response	3/267	35/18614	0.0136163	0.0445537	0.0266935	TGFB1/HMOX1/ACP5	3
BP	GO:0030212	hyaluronan metabolic process	3/267	35/18614	0.0136163	0.0445537	0.0266935	HEXB/TGFB1/HYAL2	3
BP	GO:0032633	interleukin-4 production	3/267	35/18614	0.0136163	0.0445537	0.0266935	IL33/CD3E/CEBPB	3
BP	GO:0032673	regulation of interleukin-4 production	3/267	35/18614	0.0136163	0.0445537	0.0266935	IL33/CD3E/CEBPB	3
BP	GO:0051443	positive regulation of ubiquitin-protein transferase activity	3/267	35/18614	0.0136163	0.0445537	0.0266935	STUB1/TOPORS/PINK1	3
BP	GO:0060416	response to growth hormone	3/267	35/18614	0.0136163	0.0445537	0.0266935	PIK3R1/LYN/AKT1	3
BP	GO:1905898	positive regulation of response to endoplasmic reticulum stress	3/267	35/18614	0.0136163	0.0445537	0.0266935	PIK3R1/BAK1/PMAIP1	3
BP	GO:0051099	positive regulation of binding	7/267	176/18614	0.0137107	0.0448275	0.0268576	HIP1R/HMGB1/RIPK2/SIRT2/TGFB1/TICAM1/CDK5	7
BP	GO:0019218	regulation of steroid metabolic process	5/267	99/18614	0.0140321	0.045807	0.0274444	STUB1/AKR1C3/POR/SREBF1/TSPO	5
BP	GO:0048661	positive regulation of smooth muscle cell proliferation	5/267	99/18614	0.0140321	0.045807	0.0274444	MIR17/AKT1/JUN/TGFB1/HMOX1	5
BP	GO:0010972	negative regulation of G2/M transition of mitotic cell cycle	4/267	65/18614	0.0141441	0.0460648	0.0275989	VPS4A/CDKN1A/USP47/CHMP4C	4
BP	GO:0050854	regulation of antigen receptor-mediated signaling pathway	4/267	65/18614	0.0141441	0.0460648	0.0275989	PTPN6/LYN/RELA/IKBKG	4
BP	GO:0098930	axonal transport	4/267	65/18614	0.0141441	0.0460648	0.0275989	AP3M1/BLOC1S2/AP3B1/BLOC1S1	4
BP	GO:0035270	endocrine system development	6/267	137/18614	0.0142258	0.0461977	0.0276785	AKT1/BAK1/BAD/TSPO/MAPK3/GSK3A	6
BP	GO:0006457	protein folding	8/267	220/18614	0.0143289	0.0461977	0.0276785	PPID/PDIA3/HSPA8/CD74/BAG5/DNAJA1/HSP90AA1/DNAJC10	8
BP	GO:0002566	somatic diversification of immune receptors via somatic mutation	2/267	13/18614	0.0144057	0.0461977	0.0276785	MSH6/MSH2	2
BP	GO:0034144	negative regulation of toll-like receptor 4 signaling pathway	2/267	13/18614	0.0144057	0.0461977	0.0276785	TREM2/LYN	2
BP	GO:0051036	regulation of endosome size	2/267	13/18614	0.0144057	0.0461977	0.0276785	BLOC1S2/BLOC1S1	2
BP	GO:0061052	negative regulation of cell growth involved in cardiac muscle cell development	2/267	13/18614	0.0144057	0.0461977	0.0276785	G6PD/GSK3A	2
BP	GO:0070234	positive regulation of T cell apoptotic process	2/267	13/18614	0.0144057	0.0461977	0.0276785	PRELID1/TP53	2
BP	GO:0070341	fat cell proliferation	2/267	13/18614	0.0144057	0.0461977	0.0276785	TREM2/SQSTM1	2
BP	GO:0070486	leukocyte aggregation	2/267	13/18614	0.0144057	0.0461977	0.0276785	RAC2/S100A9	2
BP	GO:0071236	cellular response to antibiotic	2/267	13/18614	0.0144057	0.0461977	0.0276785	EZH2/TP53	2
BP	GO:0098792	xenophagy	2/267	13/18614	0.0144057	0.0461977	0.0276785	RIPK2/MAPK3	2
BP	GO:0106049	regulation of cellular response to osmotic stress	2/267	13/18614	0.0144057	0.0461977	0.0276785	BAD/CLN3	2
BP	GO:1900103	positive regulation of endoplasmic reticulum unfolded protein response	2/267	13/18614	0.0144057	0.0461977	0.0276785	PIK3R1/BAK1	2
BP	GO:1901298	regulation of hydrogen peroxide-mediated programmed cell death	2/267	13/18614	0.0144057	0.0461977	0.0276785	MIR17/PINK1	2
BP	GO:1901857	positive regulation of cellular respiration	2/267	13/18614	0.0144057	0.0461977	0.0276785	PRELID1/PINK1	2
BP	GO:1901862	negative regulation of muscle tissue development	2/267	13/18614	0.0144057	0.0461977	0.0276785	SIRT2/TGFB1	2
BP	GO:1902065	response to L-glutamate	2/267	13/18614	0.0144057	0.0461977	0.0276785	UFL1/AIFM1	2
BP	GO:1903054	negative regulation of extracellular matrix organization	2/267	13/18614	0.0144057	0.0461977	0.0276785	TNFRSF1A/TGFB1	2
BP	GO:1904350	regulation of protein catabolic process in the vacuole	2/267	13/18614	0.0144057	0.0461977	0.0276785	ATP13A2/VPS35	2
BP	GO:1990253	cellular response to leucine starvation	2/267	13/18614	0.0144057	0.0461977	0.0276785	RRAGB/SESN2	2
BP	GO:0019080	viral gene expression	5/267	100/18614	0.0146029	0.046794	0.0280358	SNW1/JUN/ZFP36/ATG5/GSK3A	5
BP	GO:0006816	calcium ion transport	13/267	455/18614	0.0146157	0.0467993	0.0280389	G6PD/SLC3A2/PTPN6/HTR2B/LYN/MCOLN1/ARRB2/BAK1/PPP3R1/SPHK2/ATG5/TSPO/CDK5	13
BP	GO:0002068	glandular epithelial cell development	3/267	36/18614	0.0146997	0.0468887	0.0280926	AKT1/BAD/GSK3A	3
BP	GO:0010614	negative regulation of cardiac muscle hypertrophy	3/267	36/18614	0.0146997	0.0468887	0.0280926	TNFRSF1A/G6PD/GSK3A	3
BP	GO:0070873	regulation of glycogen metabolic process	3/267	36/18614	0.0146997	0.0468887	0.0280926	AKT1/PPP1CA/GSK3A	3
BP	GO:0090218	positive regulation of lipid kinase activity	3/267	36/18614	0.0146997	0.0468887	0.0280926	FGR/LYN/TGFB1	3
BP	GO:1900368	regulation of post-transcriptional gene silencing by RNA	3/267	36/18614	0.0146997	0.0468887	0.0280926	ZFP36/TGFB1/TP53	3
BP	GO:0030219	megakaryocyte differentiation	4/267	66/18614	0.0148913	0.0473918	0.028394	PTPN6/UBA5/PF4/ZNF385A	4
BP	GO:0031100	animal organ regeneration	4/267	66/18614	0.0148913	0.0473918	0.028394	EZH2/BAK1/HMOX1/CEBPB	4
BP	GO:0060760	positive regulation of response to cytokine stimulus	4/267	66/18614	0.0148913	0.0473918	0.028394	TREM2/RIPK2/IL7/CD74	4
BP	GO:0043534	blood vessel endothelial cell migration	7/267	179/18614	0.0149223	0.0474541	0.0284313	HMGB1/AKT1/TGFB1/HMOX1/EPHA2/PLK2/CLN3	7
BP	GO:0007162	negative regulation of cell adhesion	10/267	312/18614	0.0149705	0.0475713	0.0285015	MAPK7/PTPN6/PIK3R1/HMGB1/AKT1/TGFB1/CD74/MUC1/SERPINE1/CEBPB	10
BP	GO:0034101	erythrocyte homeostasis	6/267	139/18614	0.0151841	0.0482136	0.0288863	UFL1/G6PD/LYN/UBA5/ZFP36/HMOX1	6
BP	GO:0009620	response to fungus	4/267	67/18614	0.015663	0.0495837	0.0297072	S100A9/BAK1/ATG5/RARRES2	4
BP	GO:0045682	regulation of epidermis development	4/267	67/18614	0.015663	0.0495837	0.0297072	EZH2/SFN/SGPP1/ZFP36	4
BP	GO:0051205	protein insertion into membrane	4/267	67/18614	0.015663	0.0495837	0.0297072	BBC3/EMC2/GZMB/HSP90AA1	4
BP	GO:1902750	negative regulation of cell cycle G2/M phase transition	4/267	67/18614	0.015663	0.0495837	0.0297072	VPS4A/CDKN1A/USP47/CHMP4C	4
BP	GO:0006165	nucleoside diphosphate phosphorylation	5/267	102/18614	0.0157906	0.0498123	0.0298442	SIRT6/NME5/RPTOR/DDIT4/MLST8	5
BP	GO:0032094	response to food	3/267	37/18614	0.0158304	0.0498123	0.0298442	G6PD/AKT1/SREBF1	3
BP	GO:0035883	enteroendocrine cell differentiation	3/267	37/18614	0.0158304	0.0498123	0.0298442	AKT1/BAD/GSK3A	3
BP	GO:0046326	positive regulation of glucose import	3/267	37/18614	0.0158304	0.0498123	0.0298442	PIK3R1/AKT1/APPL1	3
BP	GO:0046466	membrane lipid catabolic process	3/267	37/18614	0.0158304	0.0498123	0.0298442	NEU1/HEXB/GLA	3
BP	GO:0060147	regulation of post-transcriptional gene silencing	3/267	37/18614	0.0158304	0.0498123	0.0298442	ZFP36/TGFB1/TP53	3
BP	GO:0071402	cellular response to lipoprotein particle stimulus	3/267	37/18614	0.0158304	0.0498123	0.0298442	TREM2/AKT1/TICAM1	3
BP	GO:1902745	positive regulation of lamellipodium organization	3/267	37/18614	0.0158304	0.0498123	0.0298442	PIK3R1/RAC2/HSP90AA1	3
BP	GO:0051960	regulation of nervous system development	13/267	461/18614	0.0161165	0.0506743	0.0303606	UFL1/SNW1/TREM2/EZH2/LYN/IL33/AKT1/SIRT2/TGFB1/TP53/STK11/TSPO/CDK5	13
BP	GO:0002704	negative regulation of leukocyte mediated immunity	4/267	68/18614	0.0164594	0.0515588	0.0308905	PTPN6/ARRB2/TGFB1/HMOX1	4
BP	GO:0016925	protein sumoylation	4/267	68/18614	0.0164594	0.0515588	0.0308905	TOPORS/MUL1/RELA/PIAS4	4
BP	GO:0042987	amyloid precursor protein catabolic process	4/267	68/18614	0.0164594	0.0515588	0.0308905	LYN/RELA/GSK3A/CLN3	4
BP	GO:0045670	regulation of osteoclast differentiation	4/267	68/18614	0.0164594	0.0515588	0.0308905	TREM2/PIK3R1/TYROBP/CEBPB	4
BP	GO:1902808	positive regulation of cell cycle G1/S phase transition	4/267	68/18614	0.0164594	0.0515588	0.0308905	RPTOR/EZH2/RRM2/AKT1	4
BP	GO:0032736	positive regulation of interleukin-13 production	2/267	14/18614	0.0166492	0.051589	0.0309086	IL33/SPHK2	2
BP	GO:0033004	negative regulation of mast cell activation	2/267	14/18614	0.0166492	0.051589	0.0309086	PTPN6/HMOX1	2
BP	GO:0043201	response to leucine	2/267	14/18614	0.0166492	0.051589	0.0309086	RPTOR/SESN2	2
BP	GO:0046512	sphingosine biosynthetic process	2/267	14/18614	0.0166492	0.051589	0.0309086	SPHK2/SPTLC2	2
BP	GO:0046520	sphingoid biosynthetic process	2/267	14/18614	0.0166492	0.051589	0.0309086	SPHK2/SPTLC2	2
BP	GO:0046598	positive regulation of viral entry into host cell	2/267	14/18614	0.0166492	0.051589	0.0309086	HMGB1/CD74	2
BP	GO:0070141	response to UV-A	2/267	14/18614	0.0166492	0.051589	0.0309086	PPID/AKT1	2
BP	GO:0075294	positive regulation by symbiont of entry into host	2/267	14/18614	0.0166492	0.051589	0.0309086	HMGB1/CD74	2
BP	GO:1902043	positive regulation of extrinsic apoptotic signaling pathway via death domain receptors	2/267	14/18614	0.0166492	0.051589	0.0309086	PMAIP1/PEA15	2
BP	GO:1903798	regulation of miRNA maturation	2/267	14/18614	0.0166492	0.051589	0.0309086	TGFB1/TP53	2
BP	GO:1903894	regulation of IRE1-mediated unfolded protein response	2/267	14/18614	0.0166492	0.051589	0.0309086	UFL1/BAK1	2
BP	GO:1904925	positive regulation of autophagy of mitochondrion in response to mitochondrial depolarization	2/267	14/18614	0.0166492	0.051589	0.0309086	MUL1/PINK1	2
BP	GO:2001171	positive regulation of ATP biosynthetic process	2/267	14/18614	0.0166492	0.051589	0.0309086	TREM2/PINK1	2
BP	GO:0042129	regulation of T cell proliferation	7/267	183/18614	0.0166539	0.051589	0.0309086	PTPN6/HMGB1/RAC2/RIPK2/CD3E/PYCARD/CEBPB	7
BP	GO:0043409	negative regulation of MAPK cascade	7/267	183/18614	0.0166539	0.051589	0.0309086	TREM2/PTPN6/LYN/PINK1/HYAL2/PIK3R2/DNAJA1	7
BP	GO:0051384	response to glucocorticoid	6/267	142/18614	0.0167042	0.0517064	0.030979	DDIT4/PTGDS/ZFP36/POR/BAD/GSK3A	6
BP	GO:0014741	negative regulation of muscle hypertrophy	3/267	38/18614	0.0170089	0.0524169	0.0314046	TNFRSF1A/G6PD/GSK3A	3
BP	GO:0032728	positive regulation of interferon-beta production	3/267	38/18614	0.0170089	0.0524169	0.0314046	RIPK2/TICAM1/HSP90AA1	3
BP	GO:0043368	positive T cell selection	3/267	38/18614	0.0170089	0.0524169	0.0314046	CD74/STK11/CD3E	3
BP	GO:0044743	protein transmembrane import into intracellular organelle	3/267	38/18614	0.0170089	0.0524169	0.0314046	TIMM50/AIFM1/PEX10	3
BP	GO:0060966	regulation of gene silencing by RNA	3/267	38/18614	0.0170089	0.0524169	0.0314046	ZFP36/TGFB1/TP53	3
BP	GO:0070229	negative regulation of lymphocyte apoptotic process	3/267	38/18614	0.0170089	0.0524169	0.0314046	CD27/CD74/BCL3	3
BP	GO:0046939	nucleotide phosphorylation	5/267	104/18614	0.0170411	0.0524774	0.0314409	SIRT6/NME5/RPTOR/DDIT4/MLST8	5
BP	GO:0002706	regulation of lymphocyte mediated immunity	7/267	184/18614	0.0171082	0.0526454	0.0315416	TREM2/PTPN6/HMGB1/ARRB2/TGFB1/MAP3K7/MSH2	7
BP	GO:1903900	regulation of viral life cycle	6/267	143/18614	0.0172334	0.0529917	0.031749	VPS4A/PPID/HMGB1/IFI16/CD74/TRIM22	6
BP	GO:0010611	regulation of cardiac muscle hypertrophy	4/267	69/18614	0.0172807	0.0530983	0.0318129	TNFRSF1A/G6PD/MIR17/GSK3A	4
BP	GO:0050808	synapse organization	13/267	466/18614	0.0174546	0.0535932	0.0321094	TREM2/HIP1R/IL10RA/NEDD4/ITGAM/AKT1/APPL1/RAB3A/HSPA8/VPS35/CHCHD10/CDK5/CLN3	13
BP	GO:0009062	fatty acid catabolic process	5/267	105/18614	0.0176902	0.0542371	0.0324952	ECH1/AKT1/SESN2/ETFDH/PLA2G15	5
BP	GO:0070828	heterochromatin organization	5/267	105/18614	0.0176902	0.0542371	0.0324952	SIRT6/HMGB1/EZH2/SIRT2/SUV39H1	5
BP	GO:1903169	regulation of calcium ion transmembrane transport	7/267	186/18614	0.0180428	0.0552775	0.0331186	G6PD/PTPN6/LYN/BAK1/PPP3R1/ATG5/CDK5	7
BP	GO:0003016	respiratory system process	3/267	39/18614	0.0182351	0.0557442	0.0333981	RAB3A/AP3B1/GAA	3
BP	GO:0032350	regulation of hormone metabolic process	3/267	39/18614	0.0182351	0.0557442	0.0333981	STUB1/AKR1C3/POR	3
BP	GO:0045616	regulation of keratinocyte differentiation	3/267	39/18614	0.0182351	0.0557442	0.0333981	EZH2/SGPP1/ZFP36	3
BP	GO:0009135	purine nucleoside diphosphate metabolic process	5/267	106/18614	0.0183556	0.0560307	0.0335698	SIRT6/RPTOR/DDIT4/BAD/MLST8	5
BP	GO:0009179	purine ribonucleoside diphosphate metabolic process	5/267	106/18614	0.0183556	0.0560307	0.0335698	SIRT6/RPTOR/DDIT4/BAD/MLST8	5
BP	GO:0030177	positive regulation of Wnt signaling pathway	6/267	146/18614	0.0188899	0.0571526	0.0342419	RNF146/ATP6V0C/USP47/TGFB1/VPS35/NLE1	6
BP	GO:0002548	monocyte chemotaxis	4/267	71/18614	0.0189991	0.0571526	0.0342419	HMGB1/LYN/CREB3/SERPINE1	4
BP	GO:0002562	somatic diversification of immune receptors via germline recombination within a single locus	4/267	71/18614	0.0189991	0.0571526	0.0342419	HMGB1/MSH6/TGFB1/MSH2	4
BP	GO:0016444	somatic cell DNA recombination	4/267	71/18614	0.0189991	0.0571526	0.0342419	HMGB1/MSH6/TGFB1/MSH2	4
BP	GO:0002040	sprouting angiogenesis	7/267	188/18614	0.0190128	0.0571526	0.0342419	CREB3L1/MIR17/JAK1/AKT1/HMOX1/EPHA2/PLK2	7
BP	GO:0002031	G protein-coupled receptor internalization	2/267	15/18614	0.0190309	0.0571526	0.0342419	HTR2B/ARRB2	2
BP	GO:0003376	sphingosine-1-phosphate receptor signaling pathway	2/267	15/18614	0.0190309	0.0571526	0.0342419	AKT1/SPHK2	2
BP	GO:0010421	hydrogen peroxide-mediated programmed cell death	2/267	15/18614	0.0190309	0.0571526	0.0342419	MIR17/PINK1	2
BP	GO:0010867	positive regulation of triglyceride biosynthetic process	2/267	15/18614	0.0190309	0.0571526	0.0342419	KAT5/SREBF1	2
BP	GO:0033008	positive regulation of mast cell activation involved in immune response	2/267	15/18614	0.0190309	0.0571526	0.0342419	FGR/SPHK2	2
BP	GO:0034392	negative regulation of smooth muscle cell apoptotic process	2/267	15/18614	0.0190309	0.0571526	0.0342419	MIR17/ARRB2	2
BP	GO:0043306	positive regulation of mast cell degranulation	2/267	15/18614	0.0190309	0.0571526	0.0342419	FGR/SPHK2	2
BP	GO:0043558	regulation of translational initiation in response to stress	2/267	15/18614	0.0190309	0.0571526	0.0342419	PPP1R15A/PPP1CA	2
BP	GO:0045820	negative regulation of glycolytic process	2/267	15/18614	0.0190309	0.0571526	0.0342419	SIRT6/DDIT4	2
BP	GO:0045838	positive regulation of membrane potential	2/267	15/18614	0.0190309	0.0571526	0.0342419	AKT1/BAD	2
BP	GO:0070262	peptidyl-serine dephosphorylation	2/267	15/18614	0.0190309	0.0571526	0.0342419	PPP1R15A/PPP1CA	2
BP	GO:0070278	extracellular matrix constituent secretion	2/267	15/18614	0.0190309	0.0571526	0.0342419	CREB3L1/TNFRSF1A	2
BP	GO:0070920	regulation of production of small RNA involved in gene silencing by RNA	2/267	15/18614	0.0190309	0.0571526	0.0342419	TGFB1/TP53	2
BP	GO:0090205	positive regulation of cholesterol metabolic process	2/267	15/18614	0.0190309	0.0571526	0.0342419	POR/SREBF1	2
BP	GO:1900029	positive regulation of ruffle assembly	2/267	15/18614	0.0190309	0.0571526	0.0342419	HRAS/DEF8	2
BP	GO:1900102	negative regulation of endoplasmic reticulum unfolded protein response	2/267	15/18614	0.0190309	0.0571526	0.0342419	UFL1/PPP1R15A	2
BP	GO:0032526	response to retinoic acid	5/267	107/18614	0.0190372	0.0571526	0.0342419	SNW1/LYN/SREBF1/TMEM161A/HTRA2	5
BP	GO:1902414	protein localization to cell junction	5/267	107/18614	0.0190372	0.0571526	0.0342419	LAMTOR3/HRAS/JAK1/VPS35/CDK5	5
BP	GO:0007212	dopamine receptor signaling pathway	3/267	40/18614	0.0195092	0.0583186	0.0349405	ARRB2/VPS35/GSK3A	3
BP	GO:0042092	type 2 immune response	3/267	40/18614	0.0195092	0.0583186	0.0349405	IL33/CD74/BCL3	3
BP	GO:0046627	negative regulation of insulin receptor signaling pathway	3/267	40/18614	0.0195092	0.0583186	0.0349405	LONP1/TSC2/GSK3A	3
BP	GO:0050850	positive regulation of calcium-mediated signaling	3/267	40/18614	0.0195092	0.0583186	0.0349405	TREM2/PPP3R1/CD3E	3
BP	GO:1900016	negative regulation of cytokine production involved in inflammatory response	3/267	40/18614	0.0195092	0.0583186	0.0349405	TREM2/EZH2/PYCARD	3
BP	GO:1901031	regulation of response to reactive oxygen species	3/267	40/18614	0.0195092	0.0583186	0.0349405	MIR17/SESN2/PINK1	3
BP	GO:0010569	regulation of double-strand break repair via homologous recombination	4/267	72/18614	0.0198965	0.0593067	0.0355326	SIRT6/KAT5/FIGNL1/PIAS4	4
BP	GO:0014743	regulation of muscle hypertrophy	4/267	72/18614	0.0198965	0.0593067	0.0355326	TNFRSF1A/G6PD/MIR17/GSK3A	4
BP	GO:0045911	positive regulation of DNA recombination	4/267	72/18614	0.0198965	0.0593067	0.0355326	KAT5/TGFB1/PIAS4/MSH2	4
BP	GO:0071677	positive regulation of mononuclear cell migration	4/267	72/18614	0.0198965	0.0593067	0.0355326	HMGB1/CREB3/PYCARD/SERPINE1	4
BP	GO:0008544	epidermis development	11/267	375/18614	0.0199483	0.0594188	0.0355997	EZH2/SFN/RELA/SHARPIN/AKR1C3/SGPP1/AP3B1/ZFP36/PIAS4/TRADD/EPHA2	11
BP	GO:0050807	regulation of synapse organization	8/267	234/18614	0.0199891	0.0594981	0.0356473	TREM2/IL10RA/NEDD4/AKT1/HSPA8/VPS35/CDK5/CLN3	8
BP	GO:0031099	regeneration	7/267	190/18614	0.0200188	0.0595442	0.0356748	CDKN1A/EZH2/JUN/BAK1/HMOX1/TSPO/CEBPB	7
BP	GO:0017015	regulation of transforming growth factor beta receptor signaling pathway	6/267	148/18614	0.0200528	0.0596029	0.03571	SNW1/STUB1/MIR17/TGFB1/TP53/STK11	6
BP	GO:0019395	fatty acid oxidation	5/267	109/18614	0.0204499	0.0606972	0.0363656	ECH1/AKT1/SESN2/POR/ETFDH	5
BP	GO:0120034	positive regulation of plasma membrane bounded cell projection assembly	5/267	109/18614	0.0204499	0.0606972	0.0363656	HRAS/PIK3R1/RAC2/DEF8/HSP90AA1	5
BP	GO:0098876	vesicle-mediated transport to the plasma membrane	6/267	149/18614	0.0206521	0.0612538	0.0366991	EXOC1/ATP6AP1/VPS35/KRT18/HGS/CLN3	6
BP	GO:0030032	lamellipodium assembly	4/267	73/18614	0.0208196	0.0615672	0.0368869	PIK3R1/RAC2/EPHA2/HSP90AA1	4
BP	GO:0043462	regulation of ATP-dependent activity	4/267	73/18614	0.0208196	0.0615672	0.0368869	MSH6/TP53/MSH2/DNAJC10	4
BP	GO:1900076	regulation of cellular response to insulin stimulus	4/267	73/18614	0.0208196	0.0615672	0.0368869	LONP1/TSC2/CTSD/GSK3A	4
BP	GO:0032965	regulation of collagen biosynthetic process	3/267	41/18614	0.0208313	0.0615672	0.0368869	CREB3L1/ARRB2/TGFB1	3
BP	GO:0051154	negative regulation of striated muscle cell differentiation	3/267	41/18614	0.0208313	0.0615672	0.0368869	G6PD/EZH2/GSK3A	3
BP	GO:0031341	regulation of cell killing	5/267	110/18614	0.0211813	0.0625133	0.0374537	ITGAM/ARRB2/TGFB1/TYROBP/BCL2L1	5
BP	GO:0090263	positive regulation of canonical Wnt signaling pathway	5/267	110/18614	0.0211813	0.0625133	0.0374537	RNF146/USP47/TGFB1/VPS35/NLE1	5
BP	GO:0043542	endothelial cell migration	9/267	283/18614	0.0213704	0.0629247	0.0377002	HMGB1/AKT1/S100A9/TNFSF12/TGFB1/HMOX1/EPHA2/PLK2/CLN3	9
BP	GO:0001503	ossification	12/267	429/18614	0.0215049	0.0629247	0.0377002	CREB3L1/DDX5/FGR/UFL1/TP53INP2/FIGNL1/MIR17/AKT1/EPHA2/MAPK3/TCIRG1/CEBPB	12
BP	GO:0005980	glycogen catabolic process	2/267	16/18614	0.0215462	0.0629247	0.0377002	GAA/PPP1CA	2
BP	GO:0023035	CD40 signaling pathway	2/267	16/18614	0.0215462	0.0629247	0.0377002	TREM2/SHARPIN	2
BP	GO:0042159	lipoprotein catabolic process	2/267	16/18614	0.0215462	0.0629247	0.0377002	ABHD12/CTSD	2
BP	GO:0045651	positive regulation of macrophage differentiation	2/267	16/18614	0.0215462	0.0629247	0.0377002	PF4/TGFB1	2
BP	GO:0047484	regulation of response to osmotic stress	2/267	16/18614	0.0215462	0.0629247	0.0377002	BAD/CLN3	2
BP	GO:0048172	regulation of short-term neuronal synaptic plasticity	2/267	16/18614	0.0215462	0.0629247	0.0377002	RAB3A/CLN3	2
BP	GO:0050862	positive regulation of T cell receptor signaling pathway	2/267	16/18614	0.0215462	0.0629247	0.0377002	RELA/IKBKG	2
BP	GO:0070230	positive regulation of lymphocyte apoptotic process	2/267	16/18614	0.0215462	0.0629247	0.0377002	PRELID1/TP53	2
BP	GO:0070431	nucleotide-binding oligomerization domain containing 2 signaling pathway	2/267	16/18614	0.0215462	0.0629247	0.0377002	RIPK2/RELA	2
BP	GO:0097401	synaptic vesicle lumen acidification	2/267	16/18614	0.0215462	0.0629247	0.0377002	ATP6AP1/ATP6V1A	2
BP	GO:0097428	protein maturation by iron-sulfur cluster transfer	2/267	16/18614	0.0215462	0.0629247	0.0377002	CISD3/ISCA2	2
BP	GO:0097468	programmed cell death in response to reactive oxygen species	2/267	16/18614	0.0215462	0.0629247	0.0377002	MIR17/PINK1	2
BP	GO:2000637	positive regulation of miRNA-mediated gene silencing	2/267	16/18614	0.0215462	0.0629247	0.0377002	ZFP36/TGFB1	2
BP	GO:0006801	superoxide metabolic process	4/267	74/18614	0.0217686	0.0635298	0.0380627	ITGAM/TGFB1/ACP5/TYROBP	4
BP	GO:0044839	cell cycle G2/M phase transition	6/267	151/18614	0.021887	0.0637861	0.0382163	VPS4A/MELK/CDKN1A/USP47/CHMP4C/TP53	6
BP	GO:1903844	regulation of cellular response to transforming growth factor beta stimulus	6/267	151/18614	0.021887	0.0637861	0.0382163	SNW1/STUB1/MIR17/TGFB1/TP53/STK11	6
BP	GO:0051341	regulation of oxidoreductase activity	5/267	111/18614	0.0219296	0.0638659	0.0382641	HTR2B/AKT1/GLA/POR/SPHK2	5
BP	GO:0006310	DNA recombination	10/267	332/18614	0.0220065	0.0640453	0.0383716	SIRT6/KAT5/KLHDC3/HMGB1/TFPT/FIGNL1/MSH6/TGFB1/PIAS4/MSH2	10
BP	GO:0002714	positive regulation of B cell mediated immunity	3/267	42/18614	0.0222015	0.0642998	0.0385241	TREM2/TGFB1/MSH2	3
BP	GO:0002891	positive regulation of immunoglobulin mediated immune response	3/267	42/18614	0.0222015	0.0642998	0.0385241	TREM2/TGFB1/MSH2	3
BP	GO:0042119	neutrophil activation	3/267	42/18614	0.0222015	0.0642998	0.0385241	ITGAM/STXBP2/TYROBP	3
BP	GO:0045429	positive regulation of nitric oxide biosynthetic process	3/267	42/18614	0.0222015	0.0642998	0.0385241	AKT1/TICAM1/HSP90AA1	3
BP	GO:0050691	regulation of defense response to virus by host	3/267	42/18614	0.0222015	0.0642998	0.0385241	MUL1/PYCARD/HSP90AA1	3
BP	GO:0050999	regulation of nitric-oxide synthase activity	3/267	42/18614	0.0222015	0.0642998	0.0385241	HTR2B/AKT1/GLA	3
BP	GO:1900077	negative regulation of cellular response to insulin stimulus	3/267	42/18614	0.0222015	0.0642998	0.0385241	LONP1/TSC2/GSK3A	3
BP	GO:0043535	regulation of blood vessel endothelial cell migration	6/267	152/18614	0.0225227	0.0651849	0.0390544	HMGB1/AKT1/TGFB1/HMOX1/EPHA2/PLK2	6
BP	GO:0023061	signal release	13/267	483/18614	0.0226405	0.0654806	0.0392316	SIRT6/STXBP2/LYN/MIR17/PINK1/RAB3A/VPS35/SREBF1/BAD/GLUD1/TSPO/TCIRG1/CDK5	13
BP	GO:0006090	pyruvate metabolic process	5/267	112/18614	0.0226948	0.0655471	0.0392714	SIRT6/RPTOR/PDK2/DDIT4/MLST8	5
BP	GO:1902749	regulation of cell cycle G2/M phase transition	5/267	112/18614	0.0226948	0.0655471	0.0392714	VPS4A/CDKN1A/USP47/CHMP4C/TP53	5
BP	GO:0034637	cellular carbohydrate biosynthetic process	4/267	75/18614	0.0227437	0.0656431	0.0393289	AKT1/GYS1/PPP1CA/GSK3A	4
BP	GO:0050803	regulation of synapse structure or activity	8/267	240/18614	0.0228457	0.0658919	0.039478	TREM2/IL10RA/NEDD4/AKT1/HSPA8/VPS35/CDK5/CLN3	8
BP	GO:0006352	DNA-templated transcription initiation	6/267	153/18614	0.0231707	0.0666916	0.0399571	HMGB1/JUN/BCLAF1/TFAM/TP53/MAZ	6
BP	GO:0016573	histone acetylation	6/267	153/18614	0.0231707	0.0666916	0.0399571	KAT5/PCGF2/MAP3K7/SPHK2/MUC1/ATG5	6
BP	GO:0032368	regulation of lipid transport	6/267	153/18614	0.0231707	0.0666916	0.0399571	FIS1/TREM2/MIR17/PRELID1/AKT1/TSPO	6
BP	GO:0006904	vesicle docking involved in exocytosis	3/267	43/18614	0.0236197	0.0677045	0.0405639	EXOC1/STXBP2/RAB3A	3
BP	GO:0010907	positive regulation of glucose metabolic process	3/267	43/18614	0.0236197	0.0677045	0.0405639	AKT1/PMAIP1/STK11	3
BP	GO:0032735	positive regulation of interleukin-12 production	3/267	43/18614	0.0236197	0.0677045	0.0405639	HMGB1/RIPK2/RELA	3
BP	GO:0032814	regulation of natural killer cell activation	3/267	43/18614	0.0236197	0.0677045	0.0405639	FGR/TICAM1/TYROBP	3
BP	GO:0033574	response to testosterone	3/267	43/18614	0.0236197	0.0677045	0.0405639	BAD/TSPO/NCOA4	3
BP	GO:0060236	regulation of mitotic spindle organization	3/267	43/18614	0.0236197	0.0677045	0.0405639	CHMP2B/CHMP6/CHMP4C	3
BP	GO:0046486	glycerolipid metabolic process	11/267	385/18614	0.0236507	0.0677469	0.0405893	ABHD12/KAT5/PIK3R1/HTR2B/FAR1/TMEM150A/PIK3R2/SREBF1/PLA2G15/CLN3/PLSCR3	11
BP	GO:0006635	fatty acid beta-oxidation	4/267	76/18614	0.0237451	0.0678778	0.0406678	ECH1/AKT1/SESN2/ETFDH	4
BP	GO:0007422	peripheral nervous system development	4/267	76/18614	0.0237451	0.0678778	0.0406678	AKT1/SIRT2/PPP3R1/CDK5	4
BP	GO:0050810	regulation of steroid biosynthetic process	4/267	76/18614	0.0237451	0.0678778	0.0406678	AKR1C3/POR/SREBF1/TSPO	4
BP	GO:0030258	lipid modification	7/267	197/18614	0.023832	0.0680632	0.0407789	ECH1/AKT1/SESN2/SGPP1/POR/SPHK2/ETFDH	7
BP	GO:0009636	response to toxic substance	8/267	242/18614	0.0238587	0.0680632	0.0407789	AIFM1/LYN/SESN2/S100A9/PINK1/BAK1/GSTM1/HTRA2	8
BP	GO:1901617	organic hydroxy compound biosynthetic process	8/267	242/18614	0.0238587	0.0680632	0.0407789	G6PD/AKR1C3/APPL1/POR/VPS35/SREBF1/SPHK2/SPTLC2	8
BP	GO:0007000	nucleolus organization	2/267	17/18614	0.0241911	0.0681749	0.0408458	SIRT2/SUV39H1	2
BP	GO:0009084	glutamine family amino acid biosynthetic process	2/267	17/18614	0.0241911	0.0681749	0.0408458	GLUD1/CLN3	2
BP	GO:0009251	glucan catabolic process	2/267	17/18614	0.0241911	0.0681749	0.0408458	GAA/PPP1CA	2
BP	GO:0010763	positive regulation of fibroblast migration	2/267	17/18614	0.0241911	0.0681749	0.0408458	AKT1/TGFB1	2
BP	GO:0014067	negative regulation of phosphatidylinositol 3-kinase signaling	2/267	17/18614	0.0241911	0.0681749	0.0408458	TREM2/TSC2	2
BP	GO:0016202	regulation of striated muscle tissue development	2/267	17/18614	0.0241911	0.0681749	0.0408458	SIRT2/TGFB1	2
BP	GO:0030889	negative regulation of B cell proliferation	2/267	17/18614	0.0241911	0.0681749	0.0408458	LYN/TYROBP	2
BP	GO:0035627	ceramide transport	2/267	17/18614	0.0241911	0.0681749	0.0408458	SGPP1/CPTP	2
BP	GO:0043923	positive regulation by host of viral transcription	2/267	17/18614	0.0241911	0.0681749	0.0408458	SNW1/JUN	2
BP	GO:0046827	positive regulation of protein export from nucleus	2/267	17/18614	0.0241911	0.0681749	0.0408458	SIRT6/SFN	2
BP	GO:0060148	positive regulation of post-transcriptional gene silencing	2/267	17/18614	0.0241911	0.0681749	0.0408458	ZFP36/TGFB1	2
BP	GO:0060253	negative regulation of glial cell proliferation	2/267	17/18614	0.0241911	0.0681749	0.0408458	TP53/TSPO	2
BP	GO:0060965	negative regulation of miRNA-mediated gene silencing	2/267	17/18614	0.0241911	0.0681749	0.0408458	TGFB1/TP53	2
BP	GO:0070206	protein trimerization	2/267	17/18614	0.0241911	0.0681749	0.0408458	CD74/SLC1A5	2
BP	GO:0099638	endosome to plasma membrane protein transport	2/267	17/18614	0.0241911	0.0681749	0.0408458	ATP6AP1/VPS35	2
BP	GO:1900370	positive regulation of post-transcriptional gene silencing by RNA	2/267	17/18614	0.0241911	0.0681749	0.0408458	ZFP36/TGFB1	2
BP	GO:1902036	regulation of hematopoietic stem cell differentiation	2/267	17/18614	0.0241911	0.0681749	0.0408458	KAT5/ZFP36	2
BP	GO:2001267	regulation of cysteine-type endopeptidase activity involved in apoptotic signaling pathway	2/267	17/18614	0.0241911	0.0681749	0.0408458	NLE1/HTRA2	2
BP	GO:0045333	cellular respiration	8/267	243/18614	0.0243769	0.0686062	0.0411042	FH/PRELID1/PINK1/CHCHD10/NDUFA11/BLOC1S1/ETFDH/MSH2	8
BP	GO:0048738	cardiac muscle tissue development	8/267	243/18614	0.0243769	0.0686062	0.0411042	SIRT6/KDM6B/G6PD/ARRB2/TGFB1/FES/ATG5/GSK3A	8
BP	GO:0030111	regulation of Wnt signaling pathway	10/267	338/18614	0.0245221	0.0689684	0.0413212	RNF146/ATP6V0C/USP47/TGFB1/PPP1CA/VPS35/STK11/NLE1/TSC2/GSK3A	10
BP	GO:1901983	regulation of protein acetylation	4/267	77/18614	0.0247728	0.0696266	0.0417155	KAT5/SPHK2/MUC1/ATG5	4
BP	GO:0044282	small molecule catabolic process	11/267	388/18614	0.0248535	0.0698066	0.0418234	ECH1/HEXB/AKT1/AKR1C3/SESN2/TP53/BAD/GLUD1/ETFDH/PLA2G15/GSK3A	11
BP	GO:0002347	response to tumor cell	3/267	44/18614	0.025086	0.0700577	0.0419739	HMGB1/RELA/TGFB1	3
BP	GO:0010828	positive regulation of glucose transmembrane transport	3/267	44/18614	0.025086	0.0700577	0.0419739	PIK3R1/AKT1/APPL1	3
BP	GO:0021762	substantia nigra development	3/267	44/18614	0.025086	0.0700577	0.0419739	G6PD/SIRT2/GLUD1	3
BP	GO:0043029	T cell homeostasis	3/267	44/18614	0.025086	0.0700577	0.0419739	AKT1/PMAIP1/TCIRG1	3
BP	GO:0050856	regulation of T cell receptor signaling pathway	3/267	44/18614	0.025086	0.0700577	0.0419739	PTPN6/RELA/IKBKG	3
BP	GO:1904407	positive regulation of nitric oxide metabolic process	3/267	44/18614	0.025086	0.0700577	0.0419739	AKT1/TICAM1/HSP90AA1	3
BP	GO:1905521	regulation of macrophage migration	3/267	44/18614	0.025086	0.0700577	0.0419739	TREM2/RARRES2/MAPK3	3
BP	GO:0035710	CD4-positive, alpha-beta T cell activation	5/267	115/18614	0.0250936	0.0700577	0.0419739	HMGB1/RIPK2/CD3E/TCIRG1/BCL3	5
BP	GO:0048259	regulation of receptor-mediated endocytosis	5/267	115/18614	0.0250936	0.0700577	0.0419739	HIP1R/MIR17/ARRB2/PPP3R1/SERPINE1	5
BP	GO:0097530	granulocyte migration	6/267	156/18614	0.0251898	0.0702796	0.0421068	RAC2/S100A9/PF4/CD74/RARRES2/MAPK3	6
BP	GO:0002200	somatic diversification of immune receptors	4/267	78/18614	0.0258269	0.0720091	0.043143	HMGB1/MSH6/TGFB1/MSH2	4
BP	GO:0001678	intracellular glucose homeostasis	6/267	157/18614	0.0258881	0.0720836	0.0431876	KAT5/GCLC/TREM2/PIK3R1/PIK3R2/BAD	6
BP	GO:0050905	neuromuscular process	6/267	157/18614	0.0258881	0.0720836	0.0431876	HEXB/UBA5/GAA/VPS35/HSP90AA1/CLN3	6
BP	GO:0034440	lipid oxidation	5/267	116/18614	0.0259279	0.0720985	0.0431965	ECH1/AKT1/SESN2/POR/ETFDH	5
BP	GO:1904892	regulation of receptor signaling pathway via STAT	5/267	116/18614	0.0259279	0.0720985	0.0431965	IL10RA/TGFB1/HGS/CDK5/BCL3	5
BP	GO:0007626	locomotory behavior	7/267	201/18614	0.026222	0.0728195	0.0436285	ABHD12/HEXB/ARRB2/GAA/VPS35/HTRA2/ZNF385A	7
BP	GO:0097553	calcium ion transmembrane import into cytosol	7/267	201/18614	0.026222	0.0728195	0.0436285	PTPN6/HTR2B/LYN/MCOLN1/BAK1/PPP3R1/ATG5	7
BP	GO:0048863	stem cell differentiation	8/267	247/18614	0.0265287	0.0733156	0.0439257	SIRT6/UFL1/KAT5/EZH2/HTR2B/ZFP36/TP53/MAPK3	8
BP	GO:0010677	negative regulation of cellular carbohydrate metabolic process	3/267	45/18614	0.0266002	0.0733156	0.0439257	SIRT6/DDIT4/GSK3A	3
BP	GO:0032781	positive regulation of ATP-dependent activity	3/267	45/18614	0.0266002	0.0733156	0.0439257	MSH6/MSH2/DNAJC10	3
BP	GO:0140718	facultative heterochromatin formation	3/267	45/18614	0.0266002	0.0733156	0.0439257	EZH2/SIRT2/SUV39H1	3
BP	GO:0009064	glutamine family amino acid metabolic process	4/267	79/18614	0.0269077	0.0733156	0.0439257	GCLC/PPAT/GLUD1/CLN3	4
BP	GO:0019362	pyridine nucleotide metabolic process	4/267	79/18614	0.0269077	0.0733156	0.0439257	G6PD/RPTOR/TP53/MLST8	4
BP	GO:0046496	nicotinamide nucleotide metabolic process	4/267	79/18614	0.0269077	0.0733156	0.0439257	G6PD/RPTOR/TP53/MLST8	4
BP	GO:0050688	regulation of defense response to virus	4/267	79/18614	0.0269077	0.0733156	0.0439257	MUL1/PYCARD/ATG5/HSP90AA1	4
BP	GO:1902475	L-alpha-amino acid transmembrane transport	4/267	79/18614	0.0269077	0.0733156	0.0439257	SLC3A2/ARL6IP5/SLC1A5/CLN3	4
BP	GO:2000736	regulation of stem cell differentiation	4/267	79/18614	0.0269077	0.0733156	0.0439257	SIRT6/KAT5/EZH2/ZFP36	4
BP	GO:0002830	positive regulation of type 2 immune response	2/267	18/18614	0.0269612	0.0733156	0.0439257	IL33/CD74	2
BP	GO:0002923	regulation of humoral immune response mediated by circulating immunoglobulin	2/267	18/18614	0.0269612	0.0733156	0.0439257	TREM2/PTPN6	2
BP	GO:0006991	response to sterol depletion	2/267	18/18614	0.0269612	0.0733156	0.0439257	LYN/SREBF1	2
BP	GO:0010663	positive regulation of striated muscle cell apoptotic process	2/267	18/18614	0.0269612	0.0733156	0.0439257	MIR17/TP53	2
BP	GO:0010666	positive regulation of cardiac muscle cell apoptotic process	2/267	18/18614	0.0269612	0.0733156	0.0439257	MIR17/TP53	2
BP	GO:0032354	response to follicle-stimulating hormone	2/267	18/18614	0.0269612	0.0733156	0.0439257	GCLC/POR	2
BP	GO:0036035	osteoclast development	2/267	18/18614	0.0269612	0.0733156	0.0439257	ATP6AP1/TYROBP	2
BP	GO:0042407	cristae formation	2/267	18/18614	0.0269612	0.0733156	0.0439257	PINK1/CHCHD10	2
BP	GO:0044247	cellular polysaccharide catabolic process	2/267	18/18614	0.0269612	0.0733156	0.0439257	GAA/PPP1CA	2
BP	GO:0051782	negative regulation of cell division	2/267	18/18614	0.0269612	0.0733156	0.0439257	VPS4A/CHMP4C	2
BP	GO:0051988	regulation of attachment of spindle microtubules to kinetochore	2/267	18/18614	0.0269612	0.0733156	0.0439257	KAT5/SIRT2	2
BP	GO:0060149	negative regulation of post-transcriptional gene silencing	2/267	18/18614	0.0269612	0.0733156	0.0439257	TGFB1/TP53	2
BP	GO:0060644	mammary gland epithelial cell differentiation	2/267	18/18614	0.0269612	0.0733156	0.0439257	AKT1/CEBPB	2
BP	GO:0060967	negative regulation of gene silencing by RNA	2/267	18/18614	0.0269612	0.0733156	0.0439257	TGFB1/TP53	2
BP	GO:0072567	chemokine (C-X-C motif) ligand 2 production	2/267	18/18614	0.0269612	0.0733156	0.0439257	HMGB1/CD74	2
BP	GO:0090520	sphingolipid mediated signaling pathway	2/267	18/18614	0.0269612	0.0733156	0.0439257	AKT1/SPHK2	2
BP	GO:0150078	positive regulation of neuroinflammatory response	2/267	18/18614	0.0269612	0.0733156	0.0439257	TREM2/IL33	2
BP	GO:1900369	negative regulation of post-transcriptional gene silencing by RNA	2/267	18/18614	0.0269612	0.0733156	0.0439257	TGFB1/TP53	2
BP	GO:1901387	positive regulation of voltage-gated calcium channel activity	2/267	18/18614	0.0269612	0.0733156	0.0439257	PPP3R1/CDK5	2
BP	GO:1903729	regulation of plasma membrane organization	2/267	18/18614	0.0269612	0.0733156	0.0439257	PLEKHM2/RAB3A	2
BP	GO:1905209	positive regulation of cardiocyte differentiation	2/267	18/18614	0.0269612	0.0733156	0.0439257	ARRB2/TGFB1	2
BP	GO:2000341	regulation of chemokine (C-X-C motif) ligand 2 production	2/267	18/18614	0.0269612	0.0733156	0.0439257	HMGB1/CD74	2
BP	GO:0051259	protein complex oligomerization	8/267	248/18614	0.0270867	0.0736089	0.0441014	MCOLN1/RRM2/GSDMD/VPS35/CD74/TP53/PYCARD/SLC1A5	8
BP	GO:0001667	ameboidal-type cell migration	13/267	496/18614	0.0273228	0.0742023	0.044457	HMGB1/HTR2B/AKT1/JUN/APPL1/S100A9/TNFSF12/TGFB1/HYAL2/HMOX1/EPHA2/PLK2/CLN3	13
BP	GO:0002065	columnar/cuboidal epithelial cell differentiation	5/267	118/18614	0.0276494	0.074992	0.0449301	AKT1/BAD/SERPINE1/GSK3A/CEBPB	5
BP	GO:0051702	biological process involved in interaction with symbiont	5/267	118/18614	0.0276494	0.074992	0.0449301	YTHDC2/SNW1/JUN/PF4/HSPA8	5
BP	GO:0048285	organelle fission	13/267	497/18614	0.0277103	0.0751085	0.045	VPS4A/CHMP2B/CHMP6/FIS1/KAT5/KLHDC3/MUL1/FIGNL1/PINK1/AP3B1/SIRT2/CHMP4C/VPS35	13
BP	GO:0140056	organelle localization by membrane tethering	4/267	80/18614	0.0280152	0.0757671	0.0453945	EXOC1/STXBP2/RAB3A/CLN3	4
BP	GO:2000142	regulation of DNA-templated transcription initiation	4/267	80/18614	0.0280152	0.0757671	0.0453945	HMGB1/JUN/BCLAF1/TP53	4
BP	GO:0006650	glycerophospholipid metabolic process	9/267	297/18614	0.0280257	0.0757671	0.0453945	ABHD12/PIK3R1/HTR2B/FAR1/TMEM150A/PIK3R2/PLA2G15/CLN3/PLSCR3	9
BP	GO:0051146	striated muscle cell differentiation	9/267	297/18614	0.0280257	0.0757671	0.0453945	SIRT6/KDM6B/G6PD/EZH2/AKT1/ARRB2/TGFB1/ATG5/GSK3A	9
BP	GO:0002455	humoral immune response mediated by circulating immunoglobulin	3/267	46/18614	0.0281624	0.0758915	0.045469	TREM2/PTPN6/BCL3	3
BP	GO:0010712	regulation of collagen metabolic process	3/267	46/18614	0.0281624	0.0758915	0.045469	CREB3L1/ARRB2/TGFB1	3
BP	GO:0033120	positive regulation of RNA splicing	3/267	46/18614	0.0281624	0.0758915	0.045469	SNW1/PIK3R1/HSPA8	3
BP	GO:0034331	cell junction maintenance	3/267	46/18614	0.0281624	0.0758915	0.045469	APPL1/RAB3A/CHCHD10	3
BP	GO:0035307	positive regulation of protein dephosphorylation	3/267	46/18614	0.0281624	0.0758915	0.045469	PPP1R15A/PINK1/TGFB1	3
BP	GO:0006959	humoral immune response	8/267	250/18614	0.028227	0.0759677	0.0455147	TREM2/PTPN6/TFEB/IL7/S100A9/PF4/RARRES2/BCL3	8
BP	GO:0043543	protein acylation	8/267	250/18614	0.028227	0.0759677	0.0455147	KAT5/PCGF2/POR/MAP3K7/SPHK2/MUC1/ATG5/BLOC1S1	8
BP	GO:0006869	lipid transport	12/267	447/18614	0.0283647	0.0762894	0.0457075	VPS4A/FIS1/TREM2/MIR17/PRELID1/AKT1/SGPP1/ATG2A/TSPO/CPTP/CLN3/PLSCR3	12
BP	GO:0002286	T cell activation involved in immune response	5/267	119/18614	0.0285367	0.0767026	0.045955	HMGB1/RIPK2/CD74/TP53/BCL3	5
BP	GO:0022408	negative regulation of cell-cell adhesion	7/267	205/18614	0.0287707	0.077282	0.0463021	MAPK7/PTPN6/HMGB1/AKT1/TGFB1/CD74/CEBPB	7
BP	GO:0031016	pancreas development	4/267	81/18614	0.0291496	0.0782495	0.0468818	AKT1/BAK1/BAD/GSK3A	4
BP	GO:0032355	response to estradiol	5/267	120/18614	0.0294419	0.0789835	0.0473215	KAT5/AIFM1/EZH2/TGFB1/BAD	5
BP	GO:0042886	amide transport	10/267	349/18614	0.0296622	0.0790713	0.0473741	SIRT6/SGPP1/RAB3A/ARL6IP5/CD74/SREBF1/BAD/GLUD1/TCIRG1/CPTP	10
BP	GO:0006984	ER-nucleus signaling pathway	3/267	47/18614	0.0297723	0.0790713	0.0473741	PPP1R15A/TP53/SREBF1	3
BP	GO:0010824	regulation of centrosome duplication	3/267	47/18614	0.0297723	0.0790713	0.0473741	CHMP2B/CHMP4C/PLK2	3
BP	GO:0035196	miRNA processing	3/267	47/18614	0.0297723	0.0790713	0.0473741	DDX5/TGFB1/TP53	3
BP	GO:0043277	apoptotic cell clearance	3/267	47/18614	0.0297723	0.0790713	0.0473741	TREM2/HMGB1/TYROBP	3
BP	GO:0051972	regulation of telomerase activity	3/267	47/18614	0.0297723	0.0790713	0.0473741	TP53/HSP90AA1/MAPK3	3
BP	GO:0070849	response to epidermal growth factor	3/267	47/18614	0.0297723	0.0790713	0.0473741	AKT1/ZFP36/MAPK3	3
BP	GO:0090224	regulation of spindle organization	3/267	47/18614	0.0297723	0.0790713	0.0473741	CHMP2B/CHMP6/CHMP4C	3
BP	GO:1901985	positive regulation of protein acetylation	3/267	47/18614	0.0297723	0.0790713	0.0473741	KAT5/SPHK2/MUC1	3
BP	GO:0006390	mitochondrial transcription	2/267	19/18614	0.0298525	0.0790713	0.0473741	TFAM/CHCHD10	2
BP	GO:0010759	positive regulation of macrophage chemotaxis	2/267	19/18614	0.0298525	0.0790713	0.0473741	RARRES2/MAPK3	2
BP	GO:0010801	negative regulation of peptidyl-threonine phosphorylation	2/267	19/18614	0.0298525	0.0790713	0.0473741	DDIT4/SIRT2	2
BP	GO:0032695	negative regulation of interleukin-12 production	2/267	19/18614	0.0298525	0.0790713	0.0473741	ARRB2/ACP5	2
BP	GO:0034244	negative regulation of transcription elongation by RNA polymerase II	2/267	19/18614	0.0298525	0.0790713	0.0473741	SIRT6/EZH2	2
BP	GO:0044804	autophagy of nucleus	2/267	19/18614	0.0298525	0.0790713	0.0473741	ATG2A/ATG5	2
BP	GO:0045346	regulation of MHC class II biosynthetic process	2/267	19/18614	0.0298525	0.0790713	0.0473741	IL33/PF4	2
BP	GO:0048266	behavioral response to pain	2/267	19/18614	0.0298525	0.0790713	0.0473741	AKT1/TSPO	2
BP	GO:0051900	regulation of mitochondrial depolarization	2/267	19/18614	0.0298525	0.0790713	0.0473741	GCLC/TSPO	2
BP	GO:0070242	thymocyte apoptotic process	2/267	19/18614	0.0298525	0.0790713	0.0473741	BAK1/TP53	2
BP	GO:0097494	regulation of vesicle size	2/267	19/18614	0.0298525	0.0790713	0.0473741	BLOC1S2/BLOC1S1	2
BP	GO:1902115	regulation of organelle assembly	7/267	207/18614	0.0301059	0.079692	0.047746	CHMP2B/CHMP6/PINK1/CHMP4C/ATG2A/ATG5/PLK2	7
BP	GO:0021915	neural tube development	6/267	163/18614	0.0303488	0.0802257	0.0480658	KAT5/MIB1/TGFB1/LIAS/EPHA2/TSC2	6
BP	GO:0098773	skin epidermis development	5/267	121/18614	0.030365	0.0802257	0.0480658	SFN/RELA/AP3B1/PIAS4/TRADD	5
BP	GO:2000278	regulation of DNA biosynthetic process	5/267	121/18614	0.030365	0.0802257	0.0480658	CDKN1A/ARRB2/TP53/HSP90AA1/MAPK3	5
BP	GO:0006338	chromatin remodeling	11/267	402/18614	0.0310606	0.0820117	0.0491359	SIRT6/KDM6B/KAT5/HMGB1/EZH2/TFPT/SIRT2/BRD7/TP53/SPHK2/SUV39H1	11
BP	GO:0031648	protein destabilization	3/267	48/18614	0.0314299	0.0827779	0.0495949	SIRT6/MUL1/VPS35	3
BP	GO:0035094	response to nicotine	3/267	48/18614	0.0314299	0.0827779	0.0495949	RELA/HMOX1/BAD	3
BP	GO:0036230	granulocyte activation	3/267	48/18614	0.0314299	0.0827779	0.0495949	ITGAM/STXBP2/TYROBP	3
BP	GO:0046596	regulation of viral entry into host cell	3/267	48/18614	0.0314299	0.0827779	0.0495949	HMGB1/CD74/TRIM22	3
BP	GO:0048167	regulation of synaptic plasticity	7/267	209/18614	0.0314822	0.0828038	0.0496104	HRAS/RAB3A/SQSTM1/TYROBP/PLK2/CDK5/CLN3	7
BP	GO:0051851	modulation by host of symbiont process	4/267	83/18614	0.0314991	0.0828038	0.0496104	YTHDC2/SNW1/JUN/HSPA8	4
BP	GO:0140029	exocytic process	4/267	83/18614	0.0314991	0.0828038	0.0496104	EXOC1/STXBP2/LYN/RAB3A	4
BP	GO:0046474	glycerophospholipid biosynthetic process	7/267	210/18614	0.032186	0.0845564	0.0506605	PIK3R1/HTR2B/FAR1/TMEM150A/PIK3R2/CLN3/PLSCR3	7
BP	GO:0002824	positive regulation of adaptive immune response based on somatic recombination of immune receptors built from immunoglobulin superfamily domains	5/267	123/18614	0.0322654	0.0847119	0.0507536	TREM2/RIPK2/TGFB1/MAP3K7/MSH2	5
BP	GO:0006094	gluconeogenesis	4/267	84/18614	0.0327144	0.0852062	0.0510498	SIRT6/PDK2/SESN2/STK11	4
BP	GO:0000272	polysaccharide catabolic process	2/267	20/18614	0.0328609	0.0852062	0.0510498	GAA/PPP1CA	2
BP	GO:0002643	regulation of tolerance induction	2/267	20/18614	0.0328609	0.0852062	0.0510498	HMGB1/CD3E	2
BP	GO:0006662	glycerol ether metabolic process	2/267	20/18614	0.0328609	0.0852062	0.0510498	AGPS/FAR1	2
BP	GO:0030810	positive regulation of nucleotide biosynthetic process	2/267	20/18614	0.0328609	0.0852062	0.0510498	TREM2/PINK1	2
BP	GO:0032495	response to muramyl dipeptide	2/267	20/18614	0.0328609	0.0852062	0.0510498	RIPK2/RELA	2
BP	GO:0042053	regulation of dopamine metabolic process	2/267	20/18614	0.0328609	0.0852062	0.0510498	ITGAM/VPS35	2
BP	GO:0042069	regulation of catecholamine metabolic process	2/267	20/18614	0.0328609	0.0852062	0.0510498	ITGAM/VPS35	2
BP	GO:0044794	positive regulation by host of viral process	2/267	20/18614	0.0328609	0.0852062	0.0510498	YTHDC2/HSPA8	2
BP	GO:0045342	MHC class II biosynthetic process	2/267	20/18614	0.0328609	0.0852062	0.0510498	IL33/PF4	2
BP	GO:0045655	regulation of monocyte differentiation	2/267	20/18614	0.0328609	0.0852062	0.0510498	CD74/FES	2
BP	GO:0045953	negative regulation of natural killer cell mediated cytotoxicity	2/267	20/18614	0.0328609	0.0852062	0.0510498	ARRB2/TGFB1	2
BP	GO:0046485	ether lipid metabolic process	2/267	20/18614	0.0328609	0.0852062	0.0510498	AGPS/FAR1	2
BP	GO:0046931	pore complex assembly	2/267	20/18614	0.0328609	0.0852062	0.0510498	GSDMD/BAD	2
BP	GO:0071294	cellular response to zinc ion	2/267	20/18614	0.0328609	0.0852062	0.0510498	ATP13A2/TSPO	2
BP	GO:0071371	cellular response to gonadotropin stimulus	2/267	20/18614	0.0328609	0.0852062	0.0510498	GCLC/POR	2
BP	GO:0071379	cellular response to prostaglandin stimulus	2/267	20/18614	0.0328609	0.0852062	0.0510498	AKT1/AKR1C3	2
BP	GO:0097709	connective tissue replacement	2/267	20/18614	0.0328609	0.0852062	0.0510498	MIR17/TGFB1	2
BP	GO:1900373	positive regulation of purine nucleotide biosynthetic process	2/267	20/18614	0.0328609	0.0852062	0.0510498	TREM2/PINK1	2
BP	GO:1902004	positive regulation of amyloid-beta formation	2/267	20/18614	0.0328609	0.0852062	0.0510498	RELA/GSK3A	2
BP	GO:0045927	positive regulation of growth	8/267	258/18614	0.0331204	0.0857044	0.0513482	RPTOR/SFN/MUL1/AKT1/IL7/S100A9/USP47/MLST8	8
BP	GO:0010665	regulation of cardiac muscle cell apoptotic process	3/267	49/18614	0.0331349	0.0857044	0.0513482	MIR17/TP53/ATG5	3
BP	GO:0046460	neutral lipid biosynthetic process	3/267	49/18614	0.0331349	0.0857044	0.0513482	KAT5/SREBF1/PLA2G15	3
BP	GO:0046463	acylglycerol biosynthetic process	3/267	49/18614	0.0331349	0.0857044	0.0513482	KAT5/SREBF1/PLA2G15	3
[truncated: 499 more rows]

## Sheet: Supplementary Table 5
KEGG pathway enrichment analyses
[truncated: 134 more rows]

## Sheet: Supplementary Table 6
Exposure	Outcome	Gene	method	Main MR results					Heterogeneity(IVW)				Egger Intercept
[truncated: 225 more rows]

[truncated: 1 more sheets: Supplementary Table 7]
